# Supplementary material for: Rejuvenation of the reconstitution potential and reversal of myeloid bias of aged HSCs upon pH treatment
Source: Aging Cell. 2024 Sep 5;23(10):e14324. doi: 10.1111/acel.14324 (PMC11464122; doi:10.1111/acel.14324)
Supplement: Supplementary file 3 — Table S1. [file ACEL-23-e14324-s003.xlsx]

## Sheet: 2WANOVA_PH_within_Age_p0.05FC2
# Notes : Fold change >= 2.0
#Entity List : 2way ANOVA p (pH) cut-off = 0.05
#Interpretation : Age - pH - Time (Non-averaged)
#Experiment : V2 Created from Sept2016 pH Age expt single mouse origin
#Fold-Change cut-off : 2.0
#Pairing option : Pairs of conditions
#Condition pairs :
#[old-6.9-48] vs [old-7.4-48]
#[young-6.9-48] vs [young-7.4-48]
#Minimum number of pairs:1 out of 2 condition pairs.
# Technology : NGS.UCSC.V2 Created from Sept2016 pH Age expt single mouse origin_8018057713741
# Owner : kars5q					Matrix of normalized expression values
# Created On : Mon Mar 13 11:57:27 EDT 2017					run1556_lane2_read_index710-505=O26.948(normalized)	run1556_lane2_read_index710-506=O46.948(normalized)	run1556_lane2_read_index710-507=O66.948(normalized)	run1556_lane2_read_index711-505=O17.448(normalized)	run1556_lane2_read_index711-506=O37.448(normalized)	run1556_lane2_read_index711-507=O57.448(normalized)	run1556_lane2_read_index701-506=Y37.4M(normalized)	run1556_lane2_read_index701-507=Y57.4M(normalized)	run1556_lane2_read_index701-508=NTC(normalized)	run1556_lane2_read_index712-505=O27.448(normalized)	run1556_lane2_read_index712-506=O47.448(normalized)	run1556_lane2_read_index712-507=O67.448(normalized)	run1556_lane2_read_index706-505=Y26.948(normalized)	run1556_lane2_read_index706-506=Y46.948(normalized)	run1556_lane2_read_index706-507=Y66.948(normalized)	run1556_lane2_read_index707-505=Y17.448(normalized)	run1556_lane2_read_index707-506=Y37.448(normalized)	run1556_lane2_read_index707-507=Y57.448(normalized)	run1556_lane2_read_index708-505=Y27.448(normalized)	run1556_lane2_read_index708-506=Y47.448(normalized)	run1556_lane2_read_index708-507=Y67.448(normalized)	run1556_lane2_read_index709-505=O16.948(normalized)	run1556_lane2_read_index709-506=O36.948(normalized)	run1556_lane2_read_index709-507=O56.948(normalized)
Gene ID	FC ([old-6.9-48] vs [old-7.4-48])	FC ([young-6.9-48] vs [young-7.4-48])	Gene Symbol		Old6.9_1	Old6.9_2	Old6.9_3	Old6.9_4	Old6.9_5	Old6.9_6	Old7.4_1	Old7.4_2	Old7.4_3	Old7.4_4	Old7.4_5	Old7.4_6	Young6.9_1	Young6.9_2	Young6.9_3	Young6.9_4	Young6.9_5	Young6.9_6	Young7.4_1	Young7.4_2	Young7.4_3	Young7.4_4	Young7.4_5	Young7.4_6
13035	-202.579	-705.087	Ctsg		-5.24855	-5.24855	-5.24855	-2.41905	-0.703783	-5.24855	-4.94366	6.39127	7.03949	4.03414	5.75926	3.57648	-5.24855	-5.24855	-5.1959	-5.24855	-1.91265	-5.24504	4.50629	3.95962	6.11791	6.09152	1.95575	6.03961
17523	-276.611	-268.5	Mpo		-3.50933	-2.42542	-2.74293	-3.72413	-2.74583	-2.39672	-3.34185	7.7985	9.21491	5.62465	7.56453	4.2652	-3.36564	-0.471762	-1.27216	-0.680988	-1.81563	-2.15781	6.34394	6.22523	7.83655	8.86086	1.6363	7.7458
17231	-68.2972	-248.531	Mcpt8		-2.08382	0	-2.08382	0.160724	-0.276013	-2.08382	-2.08382	7.26483	6.89088	5.93584	6.1128	6.07525	-2.08382	-2.08382	-2.03116	-2.08382	-2.08382	-2.08382	6.32418	4.96794	6.5453	5.1369	6.07354	6.24558
241633	-33.5092	-204.099	Atp8b4		0.185512	-4.32446	-4.26864	-4.32446	1.06831	-4.32446	-4.32446	4.09967	5.04882	3.60955	4.15327	1.82386	-4.32446	-4.32446	-3.24205	-4.32446	-4.32446	-4.32446	3.59501	3.01451	4.0284	5.29407	1.23654	4.00587
50701	-51.4661	-155.425	Elane		-2.6541	-2.6541	0.649642	-2.6541	-1.43126	-2.6541	-2.6541	7.78731	8.71196	2.31282	5.38862	1.16868	-2.6541	0.710358	-2.60145	-2.6541	-2.6541	-2.6541	3.69818	4.59973	7.23396	8.56602	0	7.07507
12506	-18.7507	-67.2768	Cd48		-3.10612	-1.06764	-7.21754	-3.38804	-2.08781	-6.45294	-2.91265	1.82721	2.57267	0.466251	0.540223	-0.440563	-7.21754	-2.12726	-3.35753	-3.51482	-2.66663	-7.21754	1.93478	0.978127	2.24393	2.32222	0.329646	2.52221
12772	-18.9554	-61.2913	Ccr2		0.826193	3.92099	-1.99572	-1.99572	3.96183	-1.99572	-0.368898	6.08595	6.37246	6.51924	5.8037	3.7766	-1.99572	-0.331698	1.5805	0.385075	-1.99572	-1.40724	5.06137	5.13218	6.40099	6.2322	2.95081	6.08329
20568	-21.7254	-40.9493	Slpi		0	4.47614	0	0	0	3.08653	0	8.15601	9.69656	5.71611	7.55604	3.08582	0	0	3.57622	0	0	0	1.68553	6.69924	7.9979	9.3127	1.16868	8.84677
170813	-24.2158	-40.2565	Ms4a3		-4.47461	-1.58335	-1.80399	-0.209629	0.710957	-1.36199	-1.09378	5.13461	5.66058	3.20761	4.81981	1.13581	0	-1.81872	-1.34602	-1.28637	-1.35964	-2.53812	3.92866	3.48292	4.72682	5.01637	1.54886	4.93438
212032	-4.23881	-34.5636	Hk3		-0.221009	0.458749	0.841032	0.963305	-1.06519	0.845802	-0.246174	3.21789	4.10309	2.51451	3.30011	1.43521	-0.462608	-4.873	-1.34526	-4.4922	0.0305915	-4.873	2.5718	1.06329	2.9753	3.93327	1.22168	2.88631
58218	-19.3135	-33.2424	Trem3		0	0.083818	0	1.24454	0	0	0	7.30865	7.75751	4.54161	6.84895	0.500856	0	0	0	0	0	0	4.11849	4.69924	6.85431	7.13145	0.431711	7.09449
15439	-10.8258	-31.5694	Hp		0	4.25374	0	0	0	0	0	5.72369	7.83332	4.8386	6.47656	0	0	0	0	0	0	0	4.68553	4.53574	6.08012	8.0115	0	6.56983
15186	-4.88964	-25.5668	Hdc		0	0	0	0	0.222842	0	0	3.59658	7.69385	0	0	2.67078	0	0	0	0	0	0	6.62099	5.12071	5.2789	5.27731	0	5.75931
58801	-8.1743	-18.0499	Pmaip1		1.38632	-4.28803	1.19405	-4.28803	-4.28803	-2.52343	-4.28803	3.38705	2.50028	2.17958	0.928289	0.672253	-0.515076	-4.28803	1.19089	-4.28803	-3.58956	-4.28803	2.19451	0.24771	1.87182	2.07019	0.313601	2.56785
20343	-22.8288	-17.2082	Sell		-0.287855	-6.43969	-5.38387	-0.150753	-0.0807099	-1.42716	-0.149901	3.95779	4.26642	1.82647	2.38471	1.02117	0.538384	-1.93436	-0.743177	0	-0.331196	-2.34871	3.88856	2.91845	3.86121	4.01472	1.26348	3.86465
85029	-22.5152	-16.7991	Rpph1		-0.65117	-3.11051	-0.88477	-0.281008	-1.30271	-0.760948	1.65381	5.19582	4.38603	2.98832	3.65109	2.09078	-0.507479	-3.11051	-1.2505	0.270282	0.061892	-0.106999	3.31198	1.42523	4.33673	4.19427	1.29082	5.21951
232406	-10.4868	-16.0618	BC035044		-1.99184	-0.489622	-4.17297	-0.176895	-0.93556	-3.46419	-5.55072	3.6988	3.59167	3.00882	2.78387	1.57949	-1.77776	-0.186258	-0.998219	0	-0.514377	-3.54721	2.49588	2.48072	3.36842	3.85904	1.39406	3.41143
60363	-4.90554	-14.7797	Cldn15		0.651988	0	4.1851	0	2.54477	0.764603	0	5.15601	6.99612	4.11277	5.64804	0	0	0	0	0	0.335904	0	3.17096	2.79878	5.01301	6.35823	1.43171	4.87649
23845	-37.0025	-14.3397	Clec5a		-1.99572	2.07845	-1.99572	1.87331	-1.99572	-1.99572	1.02507	5.79142	6.99952	4.45223	6.06922	2.88872	-1.39269	2.31216	1.03269	-1.99572	2.45392	-0.407244	3.3258	4.41145	6.16154	6.7406	-1.82704	6.24242
14939	-2.04512	-13.9557	Gzmb		-0.111701	-1.34865	-1.34865	7.34297	-1.34865	-1.34865	0.956243	0	2.37738	-1.34865	1.17837	4.86645	-1.34865	-1.34865	-1.296	-1.34865	-1.34865	-1.34865	2.53851	1.1282	2.31644	1.81318	1.66802	5.3131
19152	-6.88464	-13.109	Prtn3		-0.839108	-1.01596	-1.02613	-0.418441	-0.747422	-0.531237	-0.405983	3.26301	3.84186	1.84648	2.68246	0.894173	-1.26867	-1.36574	-1.88163	-1.38594	-0.445363	-1.01114	2.16833	2.1549	3.10139	3.31431	1.06731	3.11021
26874	-4.18198	-12.4553	Abcd2		3.43459	2.75094	-0.5028	-0.258259	-0.5028	0.261802	-0.5028	4.40044	4.34522	4.9319	3.22586	1.16798	-0.5028	-0.5028	-0.5028	-0.122005	-0.5028	-0.499287	0.597768	3.47655	3.38468	6.14016	1.34395	4.25651
71994	-8.5833	-12.1397	Cnn3		-0.0781944	-3.05211	-3.05211	0.514359	-3.05211	-3.05211	0.340247	1.29654	3.28689	1.81965	0.644839	-0.551255	-3.05211	-1.06616	-3.05211	-0.671315	0	-3.05211	1.48142	1.5677	1.09214	3.04832	1.3182	2.20839
12606	-13.1782	-11.8865	Cebpa		-1.3808	-1.3808	-1.32498	-1.3808	-1.3808	-1.3808	-1.3808	3.8505	5.11575	1.73198	2.84667	1.92742	-1.3808	-1.3808	-1.3808	0	-1.3808	-1.3808	2.56777	1.97052	1.99479	3.81078	1.46595	2.7137
18483	-4.12497	-11.7498	Palm		0.0356555	1.83672	-1.14548	-3.2013	-0.978453	-0.85173	0.425527	2.12464	3.34496	-0.329533	2.39612	0	-3.2013	-2.53727	1.17329	0.1795	-3.2013	-3.2013	2.24977	1.95738	1.25229	3.18293	-0.106619	2.00325
66889	-2.34462	-10.7648	Rnf128		-0.00351379	5.96295	-0.00351379	-0.00351379	-0.00351379	4.34605	0.301381	0.345138	4.09448	4.2668	3.95647	4.70679	-0.00351379	-0.00351379	-0.00351379	-0.00351379	-0.00351379	0	3.36009	3.0583	2.20214	3.57335	3.84323	4.51478
12035	-3.64846	-10.5929	Bcat1		-0.415349	-1.74176	0.0305095	-0.765462	-2.32603	-1.5464	0.830621	0.397167	1.61739	0.929956	-0.108798	0.772887	-0.879341	-1.03912	-1.42972	-2.42839	-1.73981	-3.49192	2.45067	1.89587	1.67314	1.42936	0.348035	1.62474
73712	-8.7457	-10.5151	Dmkn		0	0	0	0.244542	0	0	0	6.44668	6.50893	0.997294	5.06308	0	0	1.24898	0	0	0	0	3.06404	1.69924	6.10047	5.82479	0	4.92676
72844	-1.99651	-10.0009	Kctd17		0.252254	-0.109465	0.203571	0.392295	-4.10017	-2.33557	0.334003	-1.42959	0.786318	0.52161	-0.573149	0.648609	-4.10017	-3.43615	0.27441	-4.10017	-4.10017	-3.09666	-0.929216	1.02053	0.248439	-0.20138	0.790968	0.44412
109594	-4.75873	-9.39127	Lmo1		-1.28015	-2.5171	-2.5171	-0.272561	-2.5171	-2.5171	1.24722	-0.583489	-0.0711832	0.595668	0.388434	0.305681	-2.5171	-2.5171	-2.5171	-2.5171	0.470878	-2.5171	0.431463	1.50407	1.19105	1.38169	1.6872	1.07782
21926	-2.88666	-9.20748	Tnf		-1.99729	-0.328513	-1.94148	-1.99729	-1.99729	1.30004	-1.99729	1.54566	3.28243	0	0.295266	-0.911476	-1.99729	1.69294	-1.99729	-1.99729	-1.99729	-1.99729	1.2847	1.19032	1.76544	2.30204	2.07802	2.3028
332579	1.11382	-9.11095	Card9		1.37088	-1.60303	2.97635	-1.60303	1.42716	0.161569	-1.60303	3.26918	2.94242	0.39426	-1.60303	-1.60303	0	-1.60303	2.03458	-1.22224	-1.60303	-1.60303	3.0825	1.87382	2.87564	4.0613	1.24371	1.99189
13132	1.2272	-8.94417	Dab2		-0.637619	-0.637619	3.74013	4.36181	3.17019	-0.637619	-0.332724	0.711033	4.13023	-0.637619	2.85288	0.863237	-0.637619	-0.637619	0	-0.256823	-0.637619	-0.634105	2.72598	1.42419	3.50664	2.52421	2.20913	3.77175
76459	-7.92455	-8.44737	Car12		-2.60303	2.65071	-2.60303	1.64151	-1.38019	-1.83843	0.161292	2.93544	3.22536	2.78658	2.1643	2.51253	0	-2.60303	-2.60303	2.09969	-2.60303	-2.59952	2.59346	0.989294	2.88802	2.72872	-2.17132	3.1339
11639	-4.83003	-8.43872	Ak4		-0.399065	-4.85841	-0.673307	-1.0289	0.451898	-3.0938	-0.161196	0.738172	1.69902	0.620013	1.13459	0	-4.85841	1.58697	-1.22079	0.609851	-3.32986	-4.85489	0.948139	0.662837	0.707208	2.00386	0.632197	1.44077
22117	-2.63796	-8.1604	Tst		-0.848867	0.708493	-0.260613	-1.71575	-0.737445	-2.19568	1.43207	0.0322208	1.17013	-0.024394	0.736662	0	-2.35725	-0.595825	-1.73771	-1.57949	-0.787882	-3.96029	1.31021	1.12143	1.30426	0.864507	0.667821	1.88518
80719	-2.88306	-7.96439	Igsf6		-0.0140641	3.61154	-3.3472	0.715993	0.989749	-0.416023	-2.36116	3.18404	4.59895	1.82523	3.48624	-0.0276933	0.521944	-2.739	-1.10243	0.299706	0	1.40785	1.73317	3.03576	3.71486	4.83681	-0.85583	3.88467
213027	1.28385	-7.59648	Evi5l		-0.179729	0.989067	1.04124	1.66436	0.806163	0	1.50712	0.334071	-0.456187	0.27576	0.266464	0.231018	-3.621	-4.22403	-4.22403	0.156761	-4.11052	0.988933	0.783424	0.776378	0.771698	1.10772	-1.91785	0.99672
67534	-3.62094	-7.31712	Ttll4		0.218615	-0.603312	-3.74679	1.78771	-0.357372	-1.038	2.22111	-0.180937	1.59084	0.907404	0.992452	1.86817	-2.78454	-3.72355	-1.33491	0.385543	0.799191	-4.38757	1.29796	0.633601	1.17564	1.23369	0.608926	1.23201
329416	-2.71407	-7.25241	Nostrin		0	0	0	0	2.22284	2.7646	0.889857	2.34865	3.96049	3.31922	3.11199	0	3.188	0	0	0	0	0	4.61153	3.47685	4.11255	2.57687	1.43171	4.12926
56619	-8.83972	-7.16641	Clec4e		-3.05832	-5.14106	-1.6455	-2.43014	-0.711362	-1.24527	-0.755799	1.78504	1.68515	1.51388	0.40408	0	-2.52231	-1.1394	-1.1216	-0.329514	-1.25339	-2.00636	1.60807	1.19448	1.54933	1.83234	0.622671	1.86804
20302	-2.93842	-7.15129	Ccl3		0	0	0	0	2.22284	0	0	4.96336	3.88649	0.997294	0.205097	1.50086	0	0	0	0	0	0	3.68553	1.69924	4.26455	2.57687	0	4.80303
226519	-4.6877	-7.00142	Lamc1		0	-1.79056	-2.40353	-0.892873	-3.2365	-0.69474	-0.347094	0.644196	1.53677	2.06151	0.330716	0.128975	-2.85631	-0.987966	-0.236762	-3.07855	-3.45934	-1.1339	0.659147	0.891977	0.483278	1.11752	0.709333	1.23179
270757	-6.55135	-6.87408	Bpifc		-1.41205	-2.98022	-3.06404	-1.8195	-2.25624	-0.299439	1.28525	1.1175	2.24695	-2.65171	1.24958	1.1917	0.346347	-2.81506	-2.1045	-0.683247	-2.21357	-3.06053	0	0.635201	1.93169	0.834752	1.36767	1.38714
17750	-2.40378	-6.86924	Mt2		1.60536	-0.412113	0.903841	1.97891	-0.388566	0.153195	2.20656	1.69144	0.529657	1.90246	2.56906	2.5333	-4.19637	-4.19637	-3.14371	-4.19637	-4.19637	-4.19637	-0.51084	-4.19637	-0.575678	-0.812149	-1.34962	0
72310	-4.17095	-6.83566	Nkg7		-1.63286	-1.22149	-3.24949	-0.605089	-0.80236	-0.603901	-0.853574	1.72543	2.17623	0.503259	1.07485	-0.379149	-1.87736	-2.86368	-1.78202	-0.696246	-0.689299	-1.87649	0.934634	0.437435	1.47381	1.57273	0.294798	2.13997
213391	-3.57315	-6.78612	Rassf4		0.431588	1.83304	-2.89156	-0.312894	-1.25101	-3.80536	-1.33054	2.42389	3.04914	0.705	1.09496	-0.915465	-0.520505	1.5729	-2.29328	-0.424568	-1.32728	-3.80185	1.37842	1.48313	1.8957	2.35647	1.01867	1.64857
232413	-15.5083	-6.63593	Clec12a		-0.907396	-1.33806	-5.88131	-5.88131	1.083	-1.53175	-0.903992	2.25197	3.2033	1.91472	2.15404	0.652967	0.0436501	-0.895362	-0.177604	-0.693161	0.283862	-0.520246	1.75842	2.51042	2.84573	3.29547	1.46727	2.54563
19296	-1.85449	-6.61807	Pvt1		-0.695802	0.986989	0.708027	0.0666761	-1.65394	-0.604992	0.584322	0.732768	0.821356	0	0.868832	1.14583	-1.74476	-0.591787	-3.71017	-4.34779	-0.865046	-1.53692	0.0936246	0.753551	0.471396	0.3915	0.986816	0.865098
54427	-6.85221	-6.60481	Dnmt3l		0	0	0	0.244542	0	0	0	5.6885	5.52121	1.99729	3.69695	0	0	0	0	0	0	0	0	3.13982	4.88748	4.57687	0	3.73694
74760	-2.05484	-6.5894	Rab3il1		-1.14323	-0.40328	-0.35036	0.101398	-0.320839	-2.42293	0	0.269639	0.00561571	0.939039	0.167306	0.313318	0.170383	-0.87966	-2.13488	-3.22178	-5.18754	-1.8621	0.198433	1.54355	0.0625119	0.24731	1.03425	0.119257
319801	-5.62401	-6.55051	9630033F20Rik		-0.629144	-0.0660691	-4.61763	0.125682	-1.45061	-5.67345	-0.437817	0.68643	1.12835	0.368238	1.0434	-0.150226	-2.26306	-5.67345	-0.839433	0.435267	-4.82297	-1.42201	0.0824709	-0.12335	-0.0415287	0.969507	0.217693	0.57919
11745	-7.37498	-6.52493	Anxa3		-3.49272	-0.417038	-1.35193	0.0998297	-0.297378	-1.05818	-0.402412	2.90207	3.76843	1.991	2.51933	0	0.827556	0.377291	-0.589555	-0.991327	-1.34314	-2.1412	1.19617	1.3145	2.87857	3.47655	0.350694	3.15892
17075	1.06571	-6.47223	Epcam		0.467072	1.19335	-0.15658	0.855267	1.03793	-0.148234	0.52134	0.435814	-0.416292	-0.330582	0.89959	1.58802	-4.91284	-1.66385	-1.05283	-2.53204	-4.91284	-4.91284	-1.54923	0.454784	-0.970216	-0.751008	0	-1.00597
353346	-2.02035	-6.44115	Gpr141		1.30762	-0.0970545	-3.98823	1.42624	2.38436	-1.22362	-1.87598	2.32621	2.99019	2.3783	1.5656	-1.48737	-0.577838	-3.98823	0.649391	2.78489	-3.98823	1.18521	1.28227	2.39551	2.07541	3.08049	0.858521	2.4969
212943	-1.64378	-6.42854	Fam46a		-0.283772	-2.93576	-1.29498	1.00922	2.37455	2.15077	-0.308937	1.99785	2.8992	0.283926	2.3	-1.84994	2.31113	-2.8567	-0.391251	0.904467	-2.82225	-2.93225	2.01281	0.458629	1.91375	2.88903	0.76897	2.27691
14570	-3.03189	-6.39131	Arhgdig		-1.40383	-3.05582	0	-3.05582	-3.05582	-3.05582	0.497004	0.100189	-0.0953252	0.056953	-1.52879	-3.05582	-3.05582	0.193167	-1.19581	-3.05582	-3.05582	-3.05582	-0.692215	1.53651	0.957193	0.842977	-0.401715	0.588012
12585	-4.39819	-6.36916	Cdr2		1.33841	1.50721	-2.89854	-0.653998	-1.6757	-2.89854	-0.423721	1.09397	1.98795	2.51379	1.30656	1.06175	-1.29551	-2.89854	0.241579	0.482255	-2.89854	-2.89854	0.71299	2.22217	0.851436	2.67833	-0.244437	0.538838
68337	1.13272	-6.32842	Crip2		0.651988	0	3.14328	2.56647	3.54477	0	0.304895	3.15601	0.638565	0	1.90554	2.82278	0	0	1.63762	0	0	0	1.68553	1.21382	4.04696	3.89879	3.16868	3.59492
14728	-1.51449	-6.30576	Lilrb4		-1.40635	0.85919	-1.43148	-1.30856	-0.949057	0	-1.70104	0.149902	0.756828	0.286513	-0.283872	0.148401	-2.60214	-6.01253	-0.62145	-0.663337	-6.01253	-1.76109	-1.18208	0.697322	0.0931606	0.300219	-3.16578	1.5241
71911	-2.98705	-6.26757	Bdh1		-1.43685	-0.326952	-3.99573	-1.75119	0.436563	0.0907986	0.981587	0.522844	0.946613	0.504061	-0.671695	0.205563	-3.99573	-3.99573	-3.99573	-0.0299747	-0.659829	-0.622985	1.26269	0.435314	0	1.0074	-1.291	1.17305
233836	-2.28917	-6.14797	Slc5a11		0.818399	-0.00351379	4.57587	3.24103	2.80429	-0.00351379	3.88634	-0.00351379	2.22001	3.86825	4.17886	4.45154	-0.00351379	-0.00351379	-0.00351379	-0.00351379	-0.00351379	0	-0.00351379	2.88837	3.14074	3.15831	2.4282	4.09098
14581	-7.72323	-6.04043	Gfi1		-0.999093	-1.65108	1.48084	-1.65108	-1.65108	1.11352	-0.346187	3.96173	4.42733	2.28481	3.57483	0.434737	-1.04805	2.18287	-1.65108	0.115605	-1.65108	-1.64757	2.70166	-1.65108	2.95283	4.70714	0.517595	2.64045
58217	-13.5161	-5.99172	Trem1		-0.764603	-0.680785	-0.764603	-0.764603	-0.764603	0	-0.459708	4.56133	5.38176	4.32015	4.26067	0.736252	1.83843	4.39127	-0.764603	3.52308	3.9734	-0.764603	4.29944	4.29721	4.96461	6.07905	3.08215	4.97234
14130	-2.487	-5.91202	Fcgr2b		-0.273758	-0.0967383	0	-1.19235	0.438241	0.466424	-3.49457	3.2242	3.20519	2.20522	2.08565	0.00255918	-0.271518	-0.939197	0.356568	-0.654349	-0.277372	-0.393854	2.30198	1.97662	2.64006	3.17566	-0.146835	3.25471
232408	-2.36594	-5.88962	Klrb1f		1.80317	1.7325	0.22806	0.478185	-3.35132	-3.35132	-1.23907	1.83022	1.10742	0.148474	1.71176	1.43494	-3.35132	0.0131419	1.09365	-2.97052	0.386682	-3.35132	0.20868	0	1.29174	1.8694	2.11014	1.6894
20303	-1.09274	-5.83313	Ccl4		0	1.01679	-1.65199	-0.407446	-0.429146	-1.65199	-1.65199	0.0397254	0.338958	-1.23966	-0.276967	0.43383	-1.65199	-1.65199	-1.59933	-1.65199	-1.12344	0.351526	1.97064	-0.175138	2.11438	-1.07512	3.31826	1.78539
260301	-4.0578	-5.82393	Otos		-3.68227	-0.276528	0.502826	-2.43773	0	1.33026	1.17721	1.81612	2.33133	-0.182481	1.74199	0.676563	-0.494277	-3.01825	-1.04466	-3.30148	1.05573	-3.68227	0.681329	-0.205424	1.39785	-0.298053	1.85098	1.34007
54373	-7.66903	-5.65757	Prss16		2.75107	-1.80781	-1.80781	-1.80781	0	-0.0432022	1.30444	2.58524	3.66365	1.85245	2.32803	3.1849	-1.80781	0.663572	-1.80781	-0.42701	1.42118	-1.80781	2.87773	0.669046	1.98281	3.01699	0.498375	2.19049
15466	-4.35535	-5.62673	Hrh2		1.67083	-3.53574	-3.53574	-3.53574	0.687098	1.39878	0.676041	1.7198	0.857708	0.400149	1.62355	0.608967	1.23721	-0.412291	-3.53574	-0.569986	-3.53574	-3.53574	-0.587179	0	1.31377	1.36305	1.33337	1.17847
105278	-1.779	-5.53662	Cdk20		0.970761	-2.3523	-3.43611	1.71532	-1.21327	-3.43611	0.116707	0	0.289913	-3.43611	-0.707456	0.971632	0.166919	-3.43611	0.901944	-1.05532	-3.43611	-3.43611	-0.0725119	1.45577	1.3545	1.14075	0.696036	-0.0553195
66330	-5.14942	-5.47562	1700020L24Rik		0	-2.65199	-2.65199	1.17752	0.155817	-1.88739	-0.762131	2.42458	3.42952	0.760343	2.16782	0.308299	1.12097	-0.403004	-0.599332	-1.27119	0.830757	-2.65199	1.75601	1.94034	1.99107	3.01234	1.05274	1.99184
66196	-1.90244	-5.44181	Myo19		0.191511	-4.37444	-0.279348	0.598026	-0.344238	0.913729	0	0.673252	1.56173	0.0450802	0.929668	-0.937385	-2.59083	-3.10851	-3.72824	-1.05504	-0.797879	-1.91149	0.189384	0.188064	0.0950933	0.773653	-0.288599	0.514927
103551	-2.40364	-5.40479	E130012A19Rik		0.446333	-0.291763	-0.512408	1.5694	-3.37558	-0.0260153	0.321631	1.36539	2.07034	-0.378287	0.687497	1.33473	-2.77255	-3.37558	-1.001	-3.37558	-0.3876	-0.372067	-0.0119779	0.725761	0	0.956173	0.897433	0.753676
223626	-5.28582	-5.34948	Them6		-3.11261	-3.7646	-2.38686	-0.198133	-0.54176	0	0.749745	0.753974	2.02371	0.17129	0.273384	0.436692	-2.16157	-0.778653	-0.542022	-3.7646	-1.91413	-0.953734	0.456981	0.519603	1.08491	0.271695	0.541577	1.52692
16995	-2.15582	-5.27558	Ltb4r1		1.79304	-0.0970543	-0.180872	2.87102	3.84933	-0.180872	-0.180872	1.16778	4.50209	3.69089	3.8822	1.64191	-0.180872	-0.180872	-0.180872	4.52185	-0.180872	-0.180872	3.35266	2.17045	3.14026	4.78831	1.25084	3.31095
15485	-3.88696	-5.26102	Hsd17b1		1.33841	-2.81472	-1.25776	-1.654	-0.868343	0.451025	-0.271718	1.53757	2.06195	0.513791	1.41508	1.68978	-0.295506	-2.89854	0.402043	-0.195817	-1.78503	-2.89503	0.371953	0.241275	1.42259	1.13776	1.56292	1.96768
211949	-3.7808	-5.20176	Spsb4		-0.516688	2.23707	-2.16868	-1.92413	-0.945834	2.91785	1.72118	2.46538	3.15639	-0.756346	2.49252	2.03262	-2.16868	1.3027	-2.16868	0.212119	1.26676	-2.16516	2.65436	1.04514	1.7163	3.34019	0	1.79708
319167	-5.20774	-5.18905	Hist1h2ag		-1.2178	-0.113135	-3.22206	-1.34145	-2.17051	-3.39335	0.521339	1.14513	-0.231223	0.260567	0.368891	0.760948	-1.46839	-3.39335	-1.79637	-1.89708	-0.835054	-3.39335	0	-0.801022	0.886507	0.768479	0.530214	0.0850561
23821	-1.51377	-5.16855	Bace1		-0.0769873	0.221083	1.52854	0.302514	0.516432	-0.42006	-0.26003	1.36283	2.11332	1.81883	1.03295	-0.407476	-1.35924	-1.85768	-0.117057	-0.703264	-1.33114	-4.18115	0.283297	0.699691	0.964601	1.71349	0.202278	0.805687
14744	-5.39634	-5.10634	Gpr65		-0.326929	-6.47077	-0.35967	-0.553802	0	-1.79928	1.51712	0.401444	1.23926	1.13632	0.399662	0.387638	-0.738453	0.487873	-0.179709	-0.842047	-0.241781	-6.46726	1.34404	0.884643	1.11859	1.03683	0.793831	0.954419
240638	-2.28052	-4.89783	Slc16a12		-1.11261	-4.67149	0.266967	2.08084	-0.54176	0	1.55226	0.432045	1.37646	-0.866845	0.220104	0.444072	-4.67149	0.0799913	-0.574443	-4.67149	0.986338	-1.86062	0.499464	0.595434	0.982623	-0.509665	0.442041	1.03123
29817	-1.97555	-4.86482	Igfbp7		0.87897	-1.04167	-0.520196	0.833356	2.47082	-1.23535	0.307159	2.20091	2.8453	0	1.29603	0.630055	-2.58492	-2.58492	-0.207732	-2.19968	0.950913	-2.5741	-0.633888	0.559202	0.996306	0.451382	1.05526	2.06562
53416	-1.27627	-4.84054	Stk39		0.739828	-0.780321	-1.44575	1.2169	-0.641296	0	0.946284	-0.622402	0.054534	-0.0759406	0.454452	0.444072	-1.03871	-0.422509	-1.37091	-4.67149	-3.68351	-3.66798	-1.30789	0.127285	-0.00640631	-0.0946274	0.057898	0.0196419
70762	-3.01792	-4.83766	Dclk2		-1.65099	-1.65099	-1.65099	2.74952	-1.65099	-1.65099	2.11334	-0.717377	0.258601	-0.653698	2.62019	0.434827	-1.65099	-1.65099	-1.01337	-1.65099	-1.65099	-1.65099	0.712612	0.82586	0.554665	1.51084	0.517686	0.255873
434223	-2.95679	-4.80702	Gm1966		-1.19849	2.7725	0.205341	-0.605935	-1.62763	-1.08587	0.454417	1.27953	1.62098	1.67038	2.1684	0.650378	-1.24744	-2.85048	0.594496	-2.85048	0	-2.85048	2.05228	1.25086	0.999035	1.72639	-2.85048	1.20839
107869	-2.37271	-4.78288	Cth		4.15313	0	-0.083818	2.16072	-0.083818	1.68078	2.22108	2.58676	2.13971	2.65044	3.70624	2.002	-0.083818	-0.083818	-0.083818	-0.083818	-0.083818	-0.083818	2.08714	1.61543	3.34423	-0.083818	3.62091	2.46048
76976	-2.38728	-4.77855	Arxes2		-0.832151	-4.9104	-0.532658	-2.34393	-0.987122	-0.101407	-2.21319	0.460615	0.235955	-0.743186	-0.135452	0.219808	-4.9104	-0.72282	-1.46543	-1.94465	-0.737999	0	1.01544	0.674971	0.977076	-0.163613	0.896346	0.357916
269346	-6.97702	-4.73813	Slc28a2		-1.21061	-3.40691	0.319978	0.768764	0.135079	-0.00123215	1.76842	2.06365	3.19075	2.37955	2.64088	1.3775	-1.88769	-0.427175	0.053781	-0.994455	1.51426	-0.42832	2.19564	1.28391	1.716	2.65086	1.21273	2.23717
17085	-3.66642	-4.73719	Ly9		-0.0526559	-0.0526559	-0.0526559	0.191886	-0.0526559	0.711947	0.837201	-0.0526559	4.4928	4.26657	-0.0526559	2.4482	0.550378	4.61137	0	-0.0526559	-0.0526559	-0.0526559	2.89591	-0.0526559	4.47493	4.69414	3.60145	2.85421
20969	-5.21826	-4.73475	Sdc1		-0.963671	0.790087	-3.1448	-3.20062	-1.97778	-3.20062	1.14867	0.469958	0.344834	1.38163	0.958671	-1.69977	-3.20062	-3.20062	-3.14797	-2.81983	0.942637	0.503332	1.65483	0.691267	0.326962	-0.623755	0.169689	0.317677
26415	-5.79372	-4.72965	Mapk13		1.15313	0	4.61586	-0.083818	-0.083818	-0.083818	3.543	4.07219	4.41273	3.02895	3.25056	2.41704	1.51922	-0.083818	-0.083818	-0.083818	-0.083818	-0.083818	3.86475	3.33163	3.44377	4.07801	-0.083818	-0.083818
242642	-3.99549	-4.72477	Hpdl		-1.57687	-1.57687	1.93838	-0.332324	1.64598	-1.57687	1.81549	2.47223	2.52113	1.5359	-0.564415	2.73134	2.02617	-1.57687	-1.57687	-1.57687	-1.57687	-1.57687	2.03466	-1.57687	2.08822	0	2.59181	2.44548
225870	-2.23122	-4.6921	Rin1		-1.84781	-1.67901	-0.819485	0.329711	-1.27695	2.00177	0.307601	0.400032	0.361163	0	1.32067	1.26576	-3.08476	-1.42073	-3.0321	-3.08476	-3.08476	-3.08476	-1.26172	-3.08476	-0.376601	0.0770724	0.15431	1.08124
211770	-2.10548	-4.6374	Trib1		1.17131	-1.48068	1.82307	-0.236137	2.20159	-1.48068	2.14614	2.06437	0.479813	2.83854	-0.69062	1.60514	-1.48068	-1.48068	-1.48068	-1.48068	-1.48068	-1.48068	1.69028	0.581134	0.309939	1.68115	1.614	-1.48068
21899	-3.23382	-4.62574	Tlr6		4.40688	0	0	4.56647	0	1.7646	4.00533	3.25554	3.098	1.99729	4.18238	4.35884	0	0	0	0	0	0	0	2.89189	1.62069	3.57687	3.43171	1.73694
380686	-3.02948	-4.60775	Cnrip1		-2.37458	-2.37458	-2.37458	-2.12751	0.170187	-1.60998	0.573292	0.821445	0.26398	1.49294	-2.37458	-1.87373	-2.37458	0.462177	0	-2.37458	-2.37458	-1.37107	0.652604	0.0231948	1.39781	1.20228	1.76407	0.151768
80720	-2.03567	-4.58241	Pbx4		-0.285599	-3.84448	-0.881769	0.207419	-1.03667	0.379556	0.104273	0.362155	-0.0359883	-0.344684	0.141979	0.463732	-0.656482	-2.59549	-0.704359	-1.46368	-1.50857	-2.256	0.219565	0.404962	0.235646	0.902313	1.35982	0.869741
16592	-5.14259	-4.58184	Fabp5		-1.52788	-1.19408	-3.63712	-2.50979	-2.98897	-1.12098	-0.0511627	0.535298	0.735705	-0.228218	0	0.204524	-0.893505	-1.87241	-2.67065	-1.80964	-1.65132	-1.5195	0.647946	-0.231194	0.870271	0.326873	0.306941	0.837697
74711	-2.36547	-4.55412	Ttll9		0.874381	1.08382	0	0	0	1.34957	0	2.34865	2.96049	3.62178	1.82959	0	0	0	0	0	0	0	0.363603	3.13982	1.79062	3.9461	1.01667	2.86622
72230	-3.14507	-4.50988	Zfp558		1.10655	-3.61153	0.836605	0.217974	-3.61153	-3.61153	0.500719	0.380978	-0.388003	1.52872	0.0854192	-0.862747	-3.61153	-3.61153	0.911446	-1.06081	-3.61153	0.479446	0	-0.632179	0.40148	1.13526	0.949464	0.679997
329782	-2.51587	-4.47292	4930570G19Rik		-0.548633	-1.1168	-1.20062	-1.20062	-0.977779	-0.436019	-0.895727	1.95538	1.02291	-0.788291	0.326403	0.885196	-0.597588	-1.20062	-1.14797	-0.819826	-1.08711	-1.20062	0.970336	0.0131946	1.8795	0.961207	1.55302	1.53632
229599	-1.8896	-4.471	Gm129		0.462915	0.0873909	-2.52557	-3.33685	-1.14235	0.883653	0.115822	0.574616	-0.419263	0.420704	0.281918	-1.03614	-0.277916	-2.33241	-4.58139	0.499845	0.508689	-4.58139	1.06934	0.562722	0	-0.682596	1.25404	-0.00449133
66423	-2.94792	-4.46347	Coprs		-1.68089	-0.775126	-2.63963	-1.55782	-0.525071	-1.7382	-0.0481586	0.788366	0.822265	-0.598617	0.309627	-0.83202	-0.729842	-0.379347	-1.24069	-0.478149	-0.531308	-5.5028	0.303746	1.1835	0.475445	1.05135	-0.056139	1.12896
66214	-5.1461	-4.46244	Rgcc		-0.442881	-0.21916	-3.01768	-0.490152	-1.93812	0.0954971	0.10972	1.99182	2.86347	0.600101	1.76353	0.839742	-0.857485	-0.23015	-0.665359	-0.972808	-0.384482	-1.35009	0.551372	1.15719	1.70053	2.28009	0.668783	2.12865
18645	-2.16028	-4.46053	Pfn2		-0.433629	-2.67058	2.21813	1.57396	-0.447737	-2.67058	2.63431	0	0.874876	-0.450894	0.178373	1.0002	1.25438	-2.67058	0.382076	-2.67058	-2.67058	-2.67058	0.693023	0.391233	1.27204	-0.0937133	1.56849	0.066359
17295	-1.59574	-4.43172	Met		1.22712	-3.74679	0.0639138	1.66768	0.0610137	1.54137	1.08167	0.646255	1.44636	1.54818	0.62823	-0.491048	-2.14376	0.617671	-3.74679	-3.74679	-0.63328	-1.74328	-0.213264	0.189491	1.19583	0	-0.578115	0.897038
14579	-2.5981	-4.42931	Gem		-0.378209	-2.36142	2.17537	-0.816029	0	0.16067	1.57975	1.3683	1.14494	0.892568	0.914117	1.14544	-0.989758	0.00886393	-0.00791502	-4.91244	-0.764683	-2.36372	0.549343	0.523469	0.491363	0.0491691	1.96291	0.276597
27047	-4.84919	-4.41902	Omd		-0.243843	0.470921	0.631608	-0.470717	-0.824992	-1.45316	0.859725	2.84971	2.36332	1.019	2.49856	2.18597	-1.61473	-0.483348	-0.446285	-2.21776	-1.06472	-0.40689	0.837005	-0.103479	2.18953	1.65679	-0.312117	2.3609
211666	-1.34147	-4.40812	Mgst2		-0.333692	0.76799	1.41806	0.554318	1.66037	-0.873153	0.0297084	2.40339	1.56849	0.625431	1.09983	0.00994062	-0.257115	-1.45916	-1.07053	-4.44511	0.350224	-3.4416	0.940859	-1.02966	1.14137	1.34121	-1.27643	1.40035
100041546	-2.26355	-4.37462	Ly6c2		-0.403063	4.63495	1.23772	-0.403063	-0.180221	0.683468	-0.403063	3.46915	3.62782	2.00927	4.34119	-0.403063	1.78493	-0.154079	-0.403063	-0.022268	0.710448	-0.39955	0.960539	1.48882	3.70948	5.61675	-0.403063	2.91884
227210	1.0128	-4.3648	Ccnyl1		0.0322914	1.26382	0.173087	0.0398827	0.706239	0.711947	1.15109	-0.599668	-0.0825772	1.7405	0.415475	0.19236	-1.77155	-4.37458	0	-3.99379	-0.598108	0.48691	0.0975432	1.29866	-0.336039	-0.47579	1.41468	0.505312
69784	-6.37432	-4.34959	1500009L16Rik		-3.25374	0	1.38704	-2.0092	-3.25374	-3.25374	0.751591	0.00179911	1.93941	1.68215	0.121278	1.154	-0.0657468	-0.782366	-3.25374	-3.25374	-0.403266	0.0716987	1.31931	-0.113928	1.29769	0.645051	1.08486	0.805124
109270	-3.77034	-4.34345	Prr5		-2.05074	-3.70272	0.107982	-3.70272	0.768046	-3.70272	-1.69739	0.16949	0.636281	0.567588	0.409264	-0.87994	-3.70272	0.680117	0.157287	0	-2.71474	-3.70272	-0.0911932	0.712727	-0.127834	0.459105	1.63588	0.84157
381810	-3.31081	-4.33739	Lpar5		-0.0335426	-2.68553	0.540212	-0.440989	-1.46269	-0.335966	1.0788	0.36356	2.23844	1.681	-0.480434	1.06325	-2.0825	-2.68553	-0.310947	0.280227	0.700999	-2.68553	0	1.16055	1.80553	1.59178	0.553535	0.806296
11777	-2.2381	-4.31741	Ap3s1		-0.382252	-0.0596504	0.140135	-0.668069	0.113195	0.0307579	-0.430307	2.0079	2.29897	0.813028	1.23075	0.227427	-0.444627	-0.503054	-0.643714	-0.581783	-0.801147	-0.1857	1.5815	1.33788	2.15067	2.28009	-0.231572	2.3824
74253	-2.30619	-4.28588	Klrg2		-0.944741	4.04597	-0.888923	1.2998	1.2781	-0.180138	2.68208	2.57384	3.08614	-0.944741	2.30475	2.14108	-0.944741	-0.944741	-0.944741	-0.944741	-0.831229	-0.944741	1.74079	1.53211	2.37639	-0.944741	0.902008	1.43605
330627	-4.07965	-4.27202	Trim66		-0.637899	-1.20607	1.15825	-1.28989	-1.28989	-1.28989	0.59997	2.27082	1.5186	1.12244	1.08513	1.01832	-1.28989	-1.28989	-1.23723	1.41284	-0.43941	-1.28989	2.16118	-1.28989	1.72312	2.60891	1.46375	1.76898
16819	-4.89839	-4.26314	Lcn2		0	0	0	0	0	0	0	3.93361	5.59276	0	4.22746	0	0	0	0	0	0	0	0.948565	0	3.57489	3.89879	0	4.12926
239554	-1.70746	-4.26272	Foxred2		-0.323221	0.627076	-1.80692	-0.940121	-0.874358	-1.8351	0.329685	0.00947905	-0.188546	-1.5244	0.653429	0.198836	-3.58163	-0.935678	-1.81008	-0.674584	-2.2638	0.546771	0.287465	0.724034	0.491312	1.47967	0.974968	-0.125796
66569	-2.02438	-4.22912	Gdpd1		-1.53536	-4.64678	0.916837	1.24162	0.620461	-1.07482	0.181681	0.161307	-0.101321	0.87408	0.569548	-0.0584574	-4.64678	-0.397791	-1.13469	0.193451	-4.64678	-1.64326	0.271416	0	-0.271195	-1.26255	1.18866	0.279988
13011	-3.01017	-4.21449	Cst7		0.637512	-1.66105	-4.34113	-1.50033	1.91941	-2.11777	-4.31444	2.3317	2.58147	1.48415	1.18938	-0.796554	-1.20895	-0.896422	-0.0963621	1.00939	-1.50583	-1.61582	1.39771	0.494943	1.33823	2.63935	0	2.26791
93671	-4.0478	-4.21083	Cd163		-0.875299	-0.443469	-2.05643	-1.86771	0.570025	-2.11225	0	1.2364	0.848243	1.10744	2.09315	0.0324621	-2.11225	-0.126299	0.542443	1.43847	-1.26177	-2.11225	1.49928	1.27149	-0.169628	1.46462	2.80059	1.94662
235712	-17.5897	-4.17488	Mrgpra2b		0	0	0	0	0.222842	0	0	5.39305	6.36648	4.11277	5.49972	3.67078	0	0	0	0	0	0	3.22158	0	2.79062	3.16183	0	3.19637
80879	-1.11957	-4.12071	Slc16a3		1.18732	1.09559	-2.19544	-0.328648	0.234615	0.683266	0.731705	0.569878	0.0195711	0.439054	0.442937	-0.548772	0.351772	-3.57319	0.286821	0.129534	-0.687089	-3.57319	1.74461	-0.681302	0.156028	2.15342	0.204296	1.61496
380863	-1.50672	-4.08833	Tmem171		2.66902	5.30249	-0.304895	0.939647	1.91795	-0.304895	0	2.62872	3.14102	3.6924	3.10966	1.19596	-0.304895	-0.304895	-0.304895	-0.304895	-0.304895	1.69862	2.51814	-0.304895	2.48572	3.07933	2.06542	2.51951
244418	-1.96165	-4.0774	D8Ertd82e		-1.96576	2.02495	-1.32498	0.278784	-1.74292	-0.201155	2.64292	0.605286	0.7317	-1.55343	-0.0602216	0.535098	-1.36272	-1.30174	-0.591174	0	-1.11528	-1.96224	0.56777	1.01359	0.239898	0.933037	2.46595	0.612483
12494	-1.02864	-4.07413	Cd38		2.13642	1.79444	1.3842	2.41912	-1.99851	1.55585	1.08828	0.216248	0.19165	2.0894	1.37123	2.57911	0	-2.89837	-2.5922	-3.14735	-1.74434	-2.14384	-1.19879	-0.886232	0.210304	0.75144	0.243715	0.512417
18186	-5.01936	-4.05048	Nrp1		-0.094481	-4.30651	0.855317	-1.44534	0.532957	0.374278	0.199971	2.62721	2.86442	1.96842	1.2905	0.930709	-0.617367	-1.91895	0.247293	-0.687602	-2.53985	0.227898	-0.168742	0.509057	1.23599	2.16382	1.08578	1.99407
12355	-3.29229	-4.03096	Nr1i3		-1.3192	-2.2093	-1.14984	-2.29312	-0.070276	-0.528516	1.03414	0.303461	1.51537	-0.880788	0.354922	0.41719	-0.690085	-0.381169	-1.07054	-1.91232	-2.29312	-2.29312	0.594046	1.13793	0	0.634245	0.507826	0.552345
18636	-4.62333	-4.02668	Cfp		-0.481017	-2.39968	0.305669	-0.431606	-0.0907354	-0.517266	1.11785	1.51476	2.0377	2.00778	1.99865	0.962211	-0.114934	0.516803	0.407096	-0.839673	0.190723	-1.10148	1.10507	2.0083	1.92117	2.5129	1.68878	1.87988
13867	-1.0954	-3.99079	Erbb3		0	0.083818	1.64078	0	0	0	0	0	0	0	0.205097	2.30821	0	0.664022	0	0	0	0	1.94857	2.59233	0.620693	3.57687	2.16868	1.73694
216134	-3.6522	-3.96876	Pdxk		-0.781294	-2.42346	-0.745196	-0.499441	-1.05663	-1.74268	-0.0451746	0.890358	1.353	0.164916	0.723294	0.877502	-1.15218	-0.483858	-1.14797	-0.882562	-2.09738	-0.532528	0.810516	0.55453	1.13695	1.00157	0.691451	1.44065
15277	-4.06584	-3.95605	Hk2		-4.40263	-0.555759	-0.539364	-0.751178	-1.20728	-0.174534	-0.247219	1.09206	1.34772	0.942679	1.02222	0.353132	-2.45158	-0.923892	-3.1946	-0.503893	-1.39678	-1.5486	0.505386	-0.224126	0.459549	1.06657	-0.862091	0.939713
20660	-2.99693	-3.92872	Sorl1		0	0	0	0.244542	0	0	0	2.93361	5.31099	0	0	1.50086	0.603034	0.664022	1.37458	2.3808	0.113511	0	2.94857	0	3.37558	4.0363	2.75364	3.86622
57258	-2.01409	-3.8677	Xpo4		-0.00906563	0.0816617	0.20801	0.436503	-2.98911	-1.15675	0.79356	0.342831	0.665385	0.339956	0.246729	0.243571	-1.12128	-1.1651	-1.72343	-0.635072	-0.846832	-2.98064	0.683374	0.328514	0.717599	1.10935	0.131073	0.266594
668727	-23.4295	-3.84776	Mrgpra2a		0	0	0	0	0.544771	0	0	5.61544	6.83824	5.09181	6.18524	4.11557	0	0	0	0	0	0	1.82303	0	2.34861	3.82479	0	3.66768
243574	-2.88184	-3.8437	Kbtbd8		0.571419	-1.91732	-0.543219	0.544577	0.321243	-4.04389	1.01997	-0.000406742	0	1.6913	0.625425	0.758455	-0.398101	-4.80849	1.19836	0.701589	-4.80849	-2.80498	0.31	-2.9166	1.54691	0.897659	-0.832458	1.72935
63857	-1.53172	-3.80982	Bcmo1		0.0438931	-3.41545	0.547258	1.15102	-0.870679	0.934115	-0.203665	0.902828	0.746676	-0.248232	1.47615	-0.592667	-3.41545	-0.4295	0.495187	0.287273	-2.56497	-3.41545	-0.0518475	0	0.271332	0.785907	0.923152	0.606891
11858	-1.41419	-3.809	Rnd2		-1.12913	0.954773	0.815952	1.11462	-1.36563	0.983482	0.12513	0.56753	0.0500884	1.20698	1.51181	0.912379	1.18448	-2.58848	-2.58848	-2.58848	-2.58848	0	-0.252794	0.257608	1.1898	0.0769839	0.354759	0.780694
17474	-2.82656	-3.75914	Clec4d		-2.14666	0	-0.799602	-2.29453	-1.42067	-1.61953	-1.64716	1.26159	0.808939	0.0542817	0.754355	-0.518725	-3.0627	-1.45323	-0.753935	-1.51855	-2.184	-0.112298	0.190316	-0.159277	0.986099	0.985951	-0.545508	0.920124
102614	-2.47166	-3.75109	Rpp25		0	0	0	0	0.222842	0	0	2.51858	2.80849	0	2.72866	0	0	0	0	0	0	0.00351379	1.94857	2.47685	2.70816	1.57687	0	2.73694
107146	-1.90063	-3.69705	Glyat		0	4.66878	0	0	0	0	1.30489	4.04909	3.96049	0.412331	0	0.500856	0	0	0	0	0	0	0	1.47685	2.62069	3.57687	0	3.64383
319183	-3.53479	-3.69607	Hist1h2bj		-0.77606	-3.01301	-3.01301	-0.44654	0.53176	-3.01301	-0.538191	1.09053	-0.0239487	0.384213	0.477488	-0.190227	-0.0880485	-1.76403	-3.01301	-3.01301	-1.02503	-1.0095	0.886645	-1.12112	0	1.20771	0.458229	-0.0281441
51800	-3.06906	-3.6398	Bok		-2.3085	1.25261	-3.96049	-1.13099	-1.15269	0.126039	1.20238	1.2708	0	-0.0245996	0.151495	-0.0673199	-2.35746	0.510884	-0.820374	-0.579697	-0.731504	-3.96049	-0.274962	1.53131	-0.210516	0.616374	2.10542	-0.523114
71790	-1.00346	-3.62436	Anxa9		-0.0730033	1.41971	-0.0677228	-0.168506	-0.0382018	0.135827	-1.10815	0.479925	0.742093	1.02903	0.504767	-0.409692	-3.97994	0.189574	-1.44285	-0.202177	-1.14753	-0.579459	0.438842	0.683955	0.77243	0.241821	0.841205	1.00572
58998	-1.89643	-3.60334	Pvrl3		0.660084	-3.16183	-0.405571	0.0827131	1.38294	1.7727	0.757776	-0.228215	0.936168	1.60805	1.06564	1.73134	-3.16183	-0.497807	0.0607524	-3.16183	-1.82593	0.163613	1.20177	-0.182478	0.780793	0	0.542901	0.329998
16010	-3.08807	-3.58174	Igfbp4		-0.710363	-0.25807	-1.27595	-0.0474205	-1.33806	-0.460246	0.0564337	1.21457	2.30806	0.731267	1.19577	0.164039	-0.513562	-0.608444	-0.816927	-0.0555573	-0.511875	-0.996268	1.29403	0.460949	1.50735	1.93072	0.758126	1.59016
102448	-1.98874	-3.56971	Xylb		-0.345305	-0.328513	-1.94148	1.0546	-1.99729	-1.99729	0.767033	-1.06368	1.8112	0	0.377728	-1.49644	1.1907	-1.99729	-1.99729	1.55343	2.02311	-1.99378	1.1212	1.35403	1.75268	2.16454	1.70744	1.69384
67800	-8.19442	-3.56748	Dgat2		-2.84675	1.82203	0.209069	-2.84675	-2.84675	-2.84675	1.98171	2.35988	3.21808	-0.434418	1.1657	0.560998	1.34125	0.987199	0.375833	-2.84675	-2.84675	1.40469	0.516854	0.745579	2.52883	4.01552	0	1.61811
18010	-1.58303	-3.56624	Neu1		0.805102	-1.11454	-0.484822	0.232597	-0.000606537	1.10058	-0.0167351	1.34759	1.74713	0.443455	0.51508	0.477939	-1.20538	0	-0.646131	0.646384	-0.0765791	-3.67431	0.373353	0.197493	1.38772	1.86038	0.812777	1.41869
16162	-9.24617	-3.55798	Il12rb2		-1.9337	0.548753	-4.39305	-3.1485	-4.39305	-4.39305	-0.0657835	0	0.000406265	0.106748	0.484476	1.0147	-0.588378	-0.407096	0.0604897	0.309678	-0.10961	-0.389532	2.4135	0.688667	1.37739	2.1611	1.51979	1.70145
228366	-2.27819	-3.5424	Gyltl1b		0.338461	-3.68914	0.95764	0.897848	-1.96515	0.94584	0.590829	0.532369	0.819802	0.283228	1.31885	1.06775	0	-3.77296	-2.91295	-1.8072	-3.77296	0.452948	-0.409356	0.733639	-0.107872	-1.19609	0.292958	-0.178039
330119	-4.50672	-3.5371	Adamts3		0.497066	-2.47685	-2.47685	-1.23231	-2.47685	-0.127285	1.4719	-0.806271	1.0686	-0.0645199	1.18768	1.88199	0.126183	2.83103	-1.83923	-2.09606	0.57526	-2.47685	1.13468	0	2.31377	1.68498	0.829329	2.09298
170799	-3.94433	-3.49512	Rtkn2		2.03633	-2.90106	-2.26028	-2.90106	-2.90106	1.3871	1.04769	2.09241	1.05943	0.436003	-0.941077	0.644188	1.0239	-2.90106	0.226557	2.0033	-2.90106	-2.90106	0.747944	1.43377	1.78572	0.260767	-0.353873	1.5083
15442	-3.34143	-3.48097	Hpse		1.01579	1.51321	0.122635	-4.06247	-4.06247	1.16157	0.10041	0.534113	1.62049	0.820185	2.12562	0.930243	0	-0.491553	-0.922347	-0.0967078	1.29897	-4.06247	0.760569	0.958705	1.36558	2.58049	-0.308827	1.16633
170461	-2.16643	-3.47997	Stard6		-1.21977	-2.87176	1.31334	0.460242	-2.87176	-2.87176	-2.87176	-0.0636792	1.01473	0	0.462617	0.0885246	-2.87176	-2.87176	0.350819	1.20947	2.43815	-2.87176	0.884158	0.663982	1.07086	1.29007	1.70291	0.565616
231717	-3.08009	-3.46097	Fam109a		1.56684	-2.78558	-2.78558	2.10281	0.437258	-2.78558	0.21975	0.65053	0.437943	0.984299	1.89525	1.30023	-2.78558	-2.12156	-2.73293	0.917139	0.649855	-2.78207	-0.421982	1.42823	-1.57993	1.96121	1.23109	-0.726717
20692	-1.14763	-3.45063	Sparc		2.0305	0.083818	0	0.497661	0	0	0	0	0.638565	0	2.66453	0.500856	0	0	0	0	0	0	3.17096	3.12659	0	1.57687	2.84675	0
71296	-3.87028	-3.42604	4933436C20Rik		-0.777787	-2.5997	-2.5997	-2.5997	-0.376858	-0.250135	0.164625	0.836414	1.36079	0.619985	-0.694164	0.223083	0.00333333	-2.5997	0.62288	-0.218905	-1.48619	0.863245	1.40776	0.540115	1.15028	1.67761	1.37633	1.69183
223864	-2.74039	-3.39799	Rapgef3		-1.94474	1.83952	-1.30396	2.2998	1.86306	0.819862	2.16751	2.26189	2.94175	0.555053	1.58228	2.79133	-1.34171	-1.28072	-1.94474	1.02102	2.60618	-1.94474	0.74079	2.83012	-1.62213	1.21709	2.18741	2.3501
241447	-3.96228	-3.3917	Cers6		1.52853	-3.03964	1.6328	-0.878912	1.55882	-3.12345	-0.496631	2.61752	3.20161	1.19577	1.49103	1.58686	-0.935457	0	-0.485835	-0.157696	0.797413	0.0499852	1.4496	1.22787	1.88956	2.73881	0.478182	2.05643
244180	-2.01444	-3.36653	E030002O03Rik		-0.191097	3.78505	0.62777	1.98642	-1.42805	-1.42805	2.73483	2.24253	0.795479	0.984283	2.5844	0.0728074	-1.42805	-1.42805	-1.42805	0.952748	-1.42805	-1.42805	1.52052	2.2712	0	-1.42805	0.00366306	1.95275
20519	-3.68578	-3.36564	Slc22a3		-2.61145	0.177932	-2.34964	-2.43393	-0.207705	-2.0394	-0.0759006	0.771714	1.43041	0.0315356	0.16566	-0.495796	-1.6604	-0.241864	-0.133967	0	1.02333	-1.13064	1.71855	1.01647	1.3027	2.16518	0.611216	1.54764
54447	-1.77218	-3.3472	Asah2		0.237762	1.13908	-2.73692	-0.0627685	-1.30686	-2.35006	-0.487843	-0.958659	0.916216	0.757097	0.675394	-1.02885	-3.11467	-1.12872	0.0254533	-3.11467	-3.00115	1.58929	-0.751063	0.421079	0.149884	0.462201	0.902008	0.529164
22042	-2.72306	-3.33957	Tfrc		-0.646157	-0.305758	-0.334648	-0.439326	-1.04599	-0.838647	0.432324	0.803117	1.48815	0.956766	0.749862	0.630646	-1.65753	-0.467983	-1.18338	0	-0.0152149	-1.35071	1.17759	0.29125	1.13171	1.35494	0.501377	1.30628
59020	-1.91198	-3.30188	Pdzk1		0.339417	0.771247	0.364735	1.03889	-1.20521	-3.01301	-0.708116	1.19362	-0.204521	1.30621	0.973446	1.34583	-0.825014	-3.01301	-0.960355	0.17514	-3.01301	-1.42453	0.257483	0.686233	0	-0.114216	0.0816655	0.367785
21814	-1.67526	-3.28479	Tgfbr3		0.56817	0	0.688207	1.8128	-1.66833	1.26575	1.73565	-0.455058	1.10494	1.12602	1.58539	2.03595	-0.703176	-2.89117	-2.89117	-2.89117	-2.36262	-2.88766	0.720357	-0.606967	-0.811048	-2.89117	0.710463	-1.45379
27205	-2.62803	-3.26168	Podxl		0.490366	1.14961	-1.29343	0.679565	-0.488976	-4.51917	1.29352	0.0389314	0.545656	-0.583281	1.06096	2.02608	-0.456708	-4.51917	-0.0070858	-3.13838	-0.633073	-1.34573	0.270694	-0.926846	0.78802	-0.482876	0	0.484552
15361	-2.45252	-3.25624	Hmga1		-0.78357	-0.132526	-1.35857	-0.974616	-1.84142	-1.85671	0.140141	0.0299864	0.781295	-0.528097	0	0.394833	-1.31926	-1.31829	-1.06081	-1.22666	-0.473694	-1.39319	0.80913	0.608358	0.304233	0.677942	0.511093	0.516594
13982	-1.57887	-3.25107	Esr1		1.34129	0.23707	-1.16644	-2.60221	0.183449	-2.08215	0.981708	1.08687	0.791816	-0.112489	-0.0367897	-2.84675	-1.24371	-0.0952635	1.43473	-1.14403	-1.54561	-2.25827	1.37484	0.254593	0.631926	2.05205	0	1.03994
72747	-2.27259	-3.24621	Ttc39c		-0.428835	-5.08082	-0.855081	0.163719	0	0.268742	-1.606	1.06224	1.75741	-0.113904	0.89906	-0.82508	0.277098	-1.95737	-0.0974302	-0.793138	0.778643	-2.68499	0.327174	0.98099	1.38536	1.08101	0.365838	1.57498
224805	-2.96119	-3.24298	Aars2		-1.74037	2.21502	-0.529185	-0.562853	-0.847587	-1.62775	0	1.54126	1.45566	0.267901	1.64563	1.3939	1.11757	-0.728335	0.415186	-1.01156	-3.27885	-1.38884	0.971245	0.143387	0.513738	1.70807	1.49879	0.473865
17748	-2.13016	-3.23133	Mt1		0.0130587	0.078043	-0.267962	-0.0535574	-0.371955	-0.353948	0.682381	1.2479	0.856775	0.621689	1.12281	1.05791	-1.36176	-3.93383	-1.81129	-1.04442	-3.0632	-1.41359	-0.00967407	-2.28483	0.289522	0.067915	-1.13789	0.59963
238690	-2.74441	-3.23108	Zfp458		2.62554	-1.22284	-1.22284	2.34363	0	-1.22284	0.667014	2.05181	0.415722	2.35941	2.56722	1.97845	2.96515	-1.22284	-1.22284	1.74292	-1.22284	-1.22284	-0.274277	2.3129	2.09829	1.35402	1.20887	3.26898
81913	-1.56532	-3.20914	Bambi-ps1		-1.05041	-0.908086	2.45623	0.252638	-1.35402	2.18774	0.312991	0.94171	1.82988	-0.942143	1.39641	1.92399	1.3481	-0.64981	-1.57687	1.38889	-1.04832	-1.57687	1.17905	1.89998	0.687683	0	2.27887	1.93266
71797	-3.74067	-3.19566	Chst13		1.23344	0.0803042	-0.00351379	-0.00351379	-0.00351379	0.761089	-0.00351379	3.34514	5.18964	-0.00351379	2.28905	2.66727	-0.00351379	-0.00351379	-0.00351379	-0.00351379	0.525035	0	0.360089	2.47334	1.7871	3.89528	-0.00351379	2.05535
66904	1.00009	-3.18295	Pccb		0.0765128	1.02969	0.617846	0.4495	-1.67456	-0.313373	0.819874	-0.00685835	-0.024374	-0.641799	-0.150414	0.188414	-0.427637	-2.51349	-1.20429	-0.796716	-2.64896	-0.457791	0.434018	0.414816	0.154151	0.546196	0.424124	0
50786	-2.69935	-3.15748	Hs6st2		-1.7646	-1.7646	-0.386857	1.47994	-1.7646	0	2.12525	1.28449	0.19589	0.232691	-1.7646	2.32122	-1.16157	-1.7646	-1.12698	-1.7646	-1.7646	-1.7646	-1.401	0.29721	-1.7646	1.13419	1.66711	0.672776
110958	-1.40921	-3.15008	M1ap		-1.58583	2.23831	0.724887	-0.256313	-0.599941	-0.250826	0.730039	0.226308	1.13771	0.981865	0.163673	0	-0.0498247	0.885633	-0.962773	-1.85703	-2.29423	-3.81927	0.585213	0.654067	0.273643	0.454523	-0.332179	0.199558
12306	-1.69872	-3.14985	Anxa2		-0.728914	-0.166298	-0.196704	-0.664536	-0.468189	-0.50976	0.291527	0.616232	0.412295	0.482219	0.303591	-0.253565	-1.06855	-0.337154	-1.02057	-1.24016	-0.709594	-0.853368	0.725446	0.52409	0.964329	1.13135	0.557021	0.800069
14933	-1.59059	-3.14396	Gyk		0.823706	0.910952	-0.132701	-0.0814805	-0.68526	-0.357279	0.506943	0.851261	1.26264	0.142892	0.873291	0.858305	-0.758035	-0.807606	-0.531792	-0.644225	-1.82074	-0.533405	0.730008	0.319471	1.28599	1.04661	0.347733	1.08989
56846	-1.20394	-3.13858	Necab3		0	0	0	2.24454	0	0	0	2.21259	1.63856	0	0	0	2.60303	0	0.0526559	0	0	0	2.94857	1.89189	1.94262	2.57687	2.16868	1.02776
232906	-2.22359	-3.13097	Grlf1		-1.45552	-2.60866	0.340623	-0.278008	0.285255	-2.34291	0.284845	0.563067	0.990484	0.828381	-2.31745	0.508821	-0.504478	-3.10751	-2.2475	-2.72672	2.41539	-3.10751	1.06345	-0.215624	-2.07178	0.469354	0.868519	0.487408
18551	-1.68119	-3.10694	Pcsk4		-0.480001	-0.00974178	-0.167025	-0.656373	0	-0.873277	-0.330583	0.880696	0.739332	-0.225549	0.628705	0.617863	-0.812454	-0.65193	-0.708134	-1.25708	-1.58222	-0.827012	0.482271	0.900621	0.674099	0.746341	0.351826	0.818972
258756	-1.21376	-3.09554	Olfr414		0.651988	0	0	0	1.22284	0	0	0	0.638565	1.41233	0	1.50086	0	0	0	0	0	0	1.75592	2.35132	3.03008	0	0	2.64383
20308	-1.63056	-3.08909	Ccl9		-0.36069	0.502237	1.15253	-0.259316	0.581481	0.0433879	-0.0920486	1.63984	1.87947	1.41896	0.829079	0.216504	0	-0.12319	0.189826	-1.3522	-0.316599	-0.0284324	1.08142	1.25537	2.03144	1.53152	0.344151	1.88859
234094	-1.71202	-3.03694	Arhgef10		0	0	0.0558178	2.24454	0.222842	0	3.27697	2.34865	0.638565	0.412331	0	0.500856	0	0	0	0	0	0	2.3636	2.69924	0	0.576866	3.6541	0.321901
74492	1.05083	-3.03571	Kbtbd13		-0.00351379	-0.00351379	0.052304	-0.00351379	1.80429	-0.00351379	-0.00351379	0.345138	-0.00351379	-0.00351379	-0.00351379	1.0823	1.59952	-0.00351379	0.634105	-0.00351379	-0.00351379	0	2.53001	2.97584	1.20214	3.38071	1.4282	0.318388
233529	-2.52355	-3.0269	Kctd14		-0.424424	-3.11865	-0.366429	-2.89652	-0.748297	0.360503	-0.9454	0.621214	0	0.720827	0.0928583	0.329417	-0.4812	-1.41815	-1.3167	-0.37991	1.21528	-4.14107	0.392463	0.171485	0.456908	0.268691	1.15456	0.621198
77286	-3.08039	-3.00984	Nkrf		-0.290336	-5.11225	-0.69888	0.341746	-0.982516	-1.02572	0	1.25877	0.0181684	0.344476	-0.0616627	0.410974	0.883102	-3.86327	-0.536031	0.075901	-3.99874	-0.786808	0.0327129	0.625129	0.22612	-1.21345	1.50929	0.132484
103172	-2.92729	-3.00393	Chchd10		-1.46055	-1.00766	-0.915362	-0.846932	-0.369826	-1.26547	0.205558	1.05554	1.02915	0.330624	0.33993	0.470782	-0.92454	-1.14366	-1.41263	-0.841924	-0.819701	-1.48224	0.503454	-0.123236	0.667435	0.209757	0.544595	1.0944
12217	-5.73684	-2.99081	Bsn		-3.1543	0	-3.75047	-1.42424	-1.20493	-1.55625	-0.331464	1.11526	1.81413	-0.0576692	0.928634	0.562468	-1.20325	0.47441	-0.168665	-0.577492	-0.295882	-1.21781	0.716517	0.634041	1.16491	1.49305	0.937705	1.54831
107448	-3.71775	-2.98857	Unc5a		2.30334	-1.34865	-1.34865	1.21782	-0.125809	-1.34865	4.02233	0	1.61184	0.871034	1.81064	2.40013	-0.745618	-1.34865	-1.34865	2.03214	-1.34865	-1.34514	1.59991	1.1282	-0.142996	1.55014	2.58556	-1.34865
69239	-1.42386	-2.94944	2610034M16Rik		0	0	0	0	0	1.7646	2.88986	1.93361	0	0	0	0	0	0	0	0	0	0	0	2.35132	1.20566	4.48376	0	1.3219
70779	-2.08025	-2.94727	Prdm5		-0.99254	0.415831	-1.45544	-1.44729	-0.568527	-2.24916	0.229732	-0.442719	0.297228	0.614506	-0.579847	-0.0755014	-1.18834	-1.17982	-3.96111	-1.048	0.148993	-1.01025	0.207821	-0.0872278	-0.250112	0.226069	0.87738	0.143838
104910	-3.84692	-2.93779	Slc25a47		-1.24454	-1.16072	-1.24454	0	2.78566	-1.24454	1.86771	1.56354	2.43842	1.48972	0.767909	1.42624	-1.24454	-1.24454	0.978039	-1.24454	-1.24454	-1.24454	0.440989	1.23231	1.07659	0.332324	0.187169	0.814325
209378	-2.87712	-2.89402	Itih5		0.749343	-1.26021	-1.66216	-0.279238	-2.18008	-0.720785	0.745367	0.259617	0.500194	0.757598	0.515497	1.01635	-0.430658	0.212705	-1.45303	-0.749112	-1.58733	-0.913985	1.15242	-0.442558	1.35675	0.554763	0.686997	0.968677
72429	-2.63553	-2.89125	Dnajc25		-0.890664	-1.40225	-0.607129	-0.656564	-1.15631	-2.83694	0.00102901	0.291426	0.611927	-0.00599337	-0.142208	0.082531	-1.49601	-2.31303	-0.830072	-1.05083	-1.41003	-0.37564	0.434482	0	0.273388	0.560283	0.168035	0.278351
319186	-3.00923	-2.88881	Hist1h2bm		-0.357625	0.0467236	-1.98128	-1.79255	-2.03709	-2.03709	0.455427	0.521744	-0.0766016	0	-0.0143745	0.491242	-2.03709	-2.03709	0.201428	-2.03709	-0.308789	-2.03709	1.26722	-2.03709	-0.246476	1.12473	0.402609	0.416132
69608	-1.97015	-2.88738	Sec24d		0.401959	-3.26575	0.82371	0.933112	0.695279	0	0.442595	0.575436	2.04007	1.05631	0.392472	0.951266	-1.09445	-0.764977	-1.17353	0.201155	1.10295	-1.02412	0.573005	0.795664	1.14677	1.95911	0.667109	1.28392
213948	-2.29163	-2.88735	Atg9b		2.11846	-0.44971	-1.53353	0.711014	-1.53353	-1.53353	0.471806	2.7924	1.27496	-1.53353	1.39949	0.55229	-0.930494	-1.53353	0.326483	-1.53353	0.995021	-1.53353	0	1.60629	1.25709	2.85069	-1.53353	0.788374
20425	-2.87607	-2.88496	Shmt1		-1.38754	-0.285419	-1.05527	-0.858414	-0.658879	-2.0592	0	0.891496	0.940224	0.511361	0.489819	0.00697422	-0.4058	-1.34861	-0.867822	-0.186667	-0.522664	-1.18286	0.91677	0.497455	0.760964	1.2294	0.594713	0.657597
232975	-1.50821	-2.88111	Atp1a3		-0.99572	-0.99572	0.230022	1.24882	0.227122	0.768883	-0.690826	1.35293	1.81277	-0.920424	2.3959	0.0900977	-0.99572	0.253264	0.641898	-0.614925	-0.0886598	-0.992206	0.952845	0.0116453	1.32541	3.97346	-0.341617	1.44166
20501	-2.12161	-2.8751	Slc16a1		-0.677777	0.346122	-0.737281	-0.134133	-1.33199	-1.15012	0.113847	0.318196	0.907059	0.472337	0.552651	0.461689	-1.042	-1.0352	-1.28157	0.250339	-0.750038	-1.24825	0.726033	0.451332	0.791541	1.07417	0.399445	0.592453
23957	-7.80539	-2.87324	Nr0b2		-3.01209	-3.66408	-3.60826	-3.66408	0.558768	-3.66408	1.34126	-0.508069	0.433921	-0.0818193	0.125984	-0.578257	-0.739113	0.0874097	-3.66408	-0.961352	0.50833	0.146794	0.743922	1.4946	1.15302	0.912791	0.182673	0.02706
319583	-2.61099	-2.86615	Lig4		1.79184	2.28256	-2.38929	-0.615607	-2.22227	1.96335	2.36758	0.933287	0.515381	2.532	0.714181	2.05574	-0.257115	0.125801	-0.807493	-1.47935	-1.393	-2.44511	-0.274154	-0.305296	0.982936	1.83219	-0.160958	0.783681
112407	-3.22024	-2.85184	Egln3		-0.564384	-1.81705	-1.22614	-0.0713658	0.5699	-0.551305	0.914082	1.74109	1.53767	1.03502	1.30262	-0.0678186	-0.0828238	0.868686	-0.0706067	-0.49454	-0.019805	-0.923352	1.53496	1.12324	1.61291	1.70153	1.22864	1.14765
54652	-3.15224	-2.84832	Cacna1f		-2.5028	-2.5028	-2.5028	0.0636697	-2.27996	-1.7382	-2.5028	1.01578	2.22323	1.23146	-1.49035	-2.00195	0.685196	-0.838778	-0.64279	0.877995	1.27368	-2.5028	1.94827	0.295978	0.925247	1.5335	2.45247	0.7577
233079	-3.22423	-2.84322	Ffar2		-1.00759	-2.8295	-2.8295	0	2.67874	1.02256	0.797318	2.51915	2.59042	1.12715	0.463055	-0.328649	-0.22647	-2.16548	-2.8295	-2.44871	1.94849	-1.82599	0.704023	0.969274	0.519109	0.554717	-2.8295	1.57986
68339	-3.09179	-2.84205	Ccdc88c		-0.339436	-0.492569	-4.38374	0.0307255	0.793297	-1.61914	-1.37841	0.930233	1.79708	0.437981	1.38548	0.587434	-0.195745	-2.71972	-0.275948	-0.681018	-3.04784	0.707235	-0.162158	0	0.778177	0.839288	0.975655	0.397592
65099	-1.52333	-2.8154	Irak1bp1		-0.651908	-0.00326729	-0.238364	-0.51392	-1.33631	0.109234	0.200935	0.192853	-0.0674305	-0.428594	0.688926	0.422133	0.0669637	-0.0592508	-0.746448	-1.54759	-3.9848	-3.18791	0	-0.129609	-0.157948	-0.029593	0.159947	-0.341783
235584	-1.76572	-2.81406	Dusp7		-0.273079	0.59485	0.771208	-0.341723	-1.98233	0	0.577766	0.402211	1.81586	0.282444	-0.0659666	0.67815	0.114066	-0.956191	-1.95987	0.0406904	-2.00285	-1.00902	0.459597	0.288749	1.00904	1.57556	-0.773465	0.623262
210741	-6.14205	-2.80129	Kcnk12		-2.78261	-4.43459	-2.20885	-2.19005	-1.4044	-2.66999	-1.80777	0.820949	1.35372	0.370055	0.759188	-1.47431	0.753403	0.438882	-0.98962	0.33852	1.12738	-2.84612	0.811653	1.47966	0.980515	1.75698	1.48897	1.22121
73332	-3.23232	-2.77923	Ccdc30		-1.18335	0	0.264782	-0.616884	-0.960511	-1.18335	0.121541	2.25276	1.77714	0.947796	0.105159	1.2717	-1.18335	-1.18335	1.0657	-0.802558	-1.03031	-1.17984	-0.497823	0.232096	1.27023	0.978475	2.42495	0.126475
100736249	-1.26991	-2.77674	Mira		0.0635629	-0.220814	-1.14928	0.132555	0.358783	0.353055	1.07555	0.143555	0.170434	0.657896	0	-0.441207	-1.50895	-0.541075	-0.667014	-2.14623	-1.05988	-1.52351	0.109597	0.989354	-0.736407	0.0498419	1.83279	-0.851486
207965	-1.2999	-2.76996	Vcpkmt		-0.65736	-0.363034	0	0.245533	-1.54594	0.317751	0.106929	0.086297	0.270322	0.310308	-0.510572	0.00409842	-2.16575	-3.07619	-0.452088	-0.58063	-2.47187	-1.1803	-0.173402	0.0463743	0.171916	-0.0500452	0.00839019	-1.11086
93686	-3.41124	-2.76013	Rbfox2		-0.24295	-1.99663	0	0.66659	-0.442573	-3.66542	1.99703	-0.509409	0.397176	1.29371	0.948959	0.813331	-0.0623813	2.07499	-3.66542	-2.28462	-3.66542	-3.66542	0.261346	0.961183	-1.45816	-2.08855	0.431789	-0.58744
20509	-1.73955	-2.75981	Slc19a1		-0.235365	0	-0.621221	0.0428343	-0.729322	-0.97014	-0.18097	0.422825	1.07383	0.112974	0.141956	0.708481	-0.170178	-1.30133	-0.749201	-0.643454	-0.0903969	-0.720341	0.802423	0.742206	0.962676	1.01457	0.541148	1.04949
244871	-2.98596	-2.74696	Zc3h12c		-3.63856	-2.55475	-0.675856	-3.63856	0.391633	0.295963	0.251292	-1.70495	0	0.358729	-0.733028	1.477	-3.63856	-2.97454	-0.159644	0.912156	1.24754	-2.05009	0.812501	0.382607	-0.0178716	0.26023	-0.206854	0.853262
100503925	-2.26547	-2.7426	Gm17540		0.345778	0	-0.835355	-1.06167	-1.08337	1.19536	-0.26435	1.95573	1.79179	-0.778402	1.74019	1.19464	-2.28814	-2.46162	-1.17555	0.489623	-1.1147	-0.243803	0.139186	-0.65351	0.255172	0.685693	-0.0220566	1.5346
105988	-2.36532	-2.74023	Espl1		-0.289493	-1.29376	-0.2393	-0.36252	-0.197806	0	1.16178	1.19649	1.1508	0.780179	0.440494	0.339593	0.722954	0.953867	-0.579496	0.375185	-4.61457	-3.46153	0.357992	-0.0339956	0.166878	0.726533	0.610524	0.294264
237310	-1.704	-2.73321	Il22ra2		0	0	0	0	0	0	0.304895	4.10354	0	0	0.205097	0	0	0	0	0	0	0.588476	0.363603	0	2.79062	2.57687	3.23907	0.321901
14756	-1.45601	-2.7284	Gpld1		-0.114323	-0.141925	0	-0.981201	0.582062	0.346215	-0.113493	-0.292129	1.31971	0.771551	0.227281	1.03	-3.22574	-1.56172	0.411876	0.476981	-0.790303	-1.63727	1.09206	-0.333855	0.0388064	1.43859	0.708468	-0.581913
236539	-2.91535	-2.72572	Phgdh		-1.4534	-0.683654	-1.94249	-0.702006	-1.11841	-1.48493	0.0959463	0.72615	0.680586	0.0909443	0.283489	0	-0.225595	-0.41037	-0.961108	0.0540934	-0.0344839	-2.45973	0.827717	0.854011	0.830232	1.02777	0.495542	0.607352
242819	-9.81147	-2.72499	Rundc3b		0.660084	-1.49305	-1.57687	-1.57687	-1.57687	-1.57687	2.63492	2.09371	1.0617	2.59035	2.15179	2.09391	-1.57687	-0.327882	-0.939248	1.80393	-0.726389	-1.57687	-1.21326	1.89998	0.950717	0	2.72931	0.967428
69071	-1.9826	-2.72218	Tmem97		-0.890722	-0.314019	-0.746376	-1.0556	-0.422492	-1.04521	-0.117269	0.511062	0.931237	0.09056	0.196656	-0.162315	-0.846251	-0.719338	-1.01775	-0.628668	-0.878507	-0.448153	0.533395	0.537609	0.938938	0.754773	0.402218	0.962972
70458	-1.62322	-2.71242	2610318N02Rik		-0.386913	-0.116673	0.221455	-0.606499	-0.234284	-0.490335	0.470532	0.614378	0.816586	0.0736241	-0.0196419	0.624429	-0.743535	-1.04343	-1.11613	-0.128326	-0.635015	-0.559547	0.675012	1.12238	0.970008	0	0.664839	0.979269
20810	-2.34077	-2.71063	Srm		-1.44653	-0.753728	-1.2261	-0.821892	-1.30692	-1.45569	-0.422296	0.342657	0.526122	0.0215874	0	-0.117043	-0.899941	-1.44634	-1.40687	-0.708313	-0.987364	-1.0635	0.177865	0.339682	0.510485	0.493022	0.0788651	0.519527
12169	-1.95348	-2.70652	Bmx		2.23695	0	0	0	0	0	0	0	1.96049	3.11277	2.95998	0	0.603034	0	0	0	0	0	1.3636	0	1.94262	2.57687	1.43171	1.90686
381232	-2.39235	-2.69489	5830416P10Rik		0.267713	-2.62239	0.104501	-0.291737	-1.8984	-1.9416	0.727974	0	0.739716	-0.386982	0.0838554	0.00410509	1.89683	0.350136	-0.953108	-0.518054	-2.3703	-3.70269	0.357839	1.1282	0.82138	0.777553	-0.00147438	0.20066
207777	-4.09231	-2.69086	Bzrap1		-0.083818	0	-0.0280003	-0.083818	-0.083818	-0.083818	-0.083818	1.8498	2.72467	2.57644	3.02817	1.73897	1.51922	1.16517	1.77619	-0.083818	-0.083818	2.24162	3.98022	-0.083818	2.53688	5.19349	-0.083818	3.56001
16174	-1.38962	-2.68674	Il18rap		-0.523004	0.698196	0	0.903775	-1.54941	0.0821443	-0.182072	-0.25515	1.17041	0.845923	0.634906	0.245818	-1.06704	-0.662098	0.587314	-0.093555	-0.383932	-3.38755	0.46034	-0.418051	1.17941	0.934272	0.38466	1.00766
331623	-2.34008	-2.68629	Bend3		-1.91723	-0.0794039	-0.6654	-1.32467	-0.96786	1.19539	0.873184	0.245412	1.34734	0.451926	0.943311	-0.261004	0.171323	-2.90519	-4.89114	-1.51035	0.222369	-0.364067	-0.620649	0.130029	-0.161925	-0.0663486	0	-0.00445652
170441	-4.45316	-2.68603	Slc2a10		0	0.346853	0	0	0	0	4.47482	2.22312	0	2.21969	3.35484	1.00336	0	0	0	3.46826	0	0.00351379	0	2.5007	3.21763	3.16183	2.19252	0.951952
399603	-2.4615	-2.68286	Fam84b		0.185638	0.355696	-2.12993	-0.118143	0.588317	-2.33252	0.284302	0.0653954	1.17807	1.28322	0	1.53528	0.698631	-1.62575	-0.137577	-0.809437	-2.35912	-1.13693	0.0993695	0.513035	0.932926	0.502111	0.703822	0.421175
107815	-2.7835	-2.67213	Scml2		1.49781	-3.32544	-0.0472314	0.977993	-3.1026	-2.56084	0.121321	0.899645	-1.10191	1.07905	0.54262	0.760376	-1.72241	-3.32544	0.0978437	0.303281	-3.32544	0	-0.502408	-0.626199	0.969184	0.251425	0.447306	-0.00354052
100340	-2.52641	-2.66934	Smpdl3b		-1.7646	3.31921	1.81478	-1.7646	-1.7646	0	0.710217	1.28449	1.5744	2.55462	0.832811	0.906177	0.838431	-1.7646	-1.7646	-1.7646	-1.7646	-1.76109	0.599	-1.7646	1.66345	0.812264	-1.7646	0.972336
14299	-1.36825	-2.65983	Ncs1		-1.54641	-0.35559	0.0347552	-0.648843	0.388656	-1.39727	0.196132	0.437739	0.798618	-1.74954	-0.154584	-0.339091	-2.0548	-0.994966	-1.03571	-0.518045	0	-1.23236	0.201728	-0.198036	0.0256338	1.11543	0.848373	0.638999
627782	-2.29091	-2.65334	Gm6787		-1.00759	-0.160724	0.618631	0	-1.24454	-0.479939	1.96724	-0.310928	2.09446	1.97514	0.419986	-1.24454	-0.641508	0.00444245	-1.24454	-1.24454	1.37147	-0.241028	0.440989	2.17091	0.183506	0.332324	2.24606	1.07736
57785	-1.96982	-2.64599	Rangrf		-0.836016	-0.58805	-0.872098	-1.33247	-1.67609	-1.83888	-0.878549	0.282604	0.54464	-0.359198	-0.495061	-0.369673	-1.24754	-1.62826	-1.39882	-1.18316	-0.861153	-0.521965	0.129355	0.195296	0.443476	0.149235	0.062027	0.602572
50720	-1.96292	-2.64011	Sacs		-0.961787	-0.944995	-0.750603	0	-3.61378	0.610259	0.276081	-0.680162	0.668645	-0.742013	0.0670543	0.58752	-0.203387	-2.94975	0.13932	-1.91105	0.453932	-0.288334	1.03523	-0.0780315	0.176842	0.770445	0.817935	0.921905
67596	-10.8347	-2.62644	Tespa1		-0.756878	-7.10422	-4.13222	-4.35853	-0.292771	-2.42344	-0.625756	0.703645	1.07258	0.306441	0.754305	-0.65376	-0.540611	0.531266	-0.231501	0.872236	-0.767706	-2.0146	1.13846	0.43177	1.25124	1.25301	0.883918	1.24934
626055	-2.61788	-2.61939	Gm15645		-2.54954	0.410026	0.25801	-1.43761	-0.144111	-0.0770307	0.403489	1.47864	1.26722	-0.0236635	0.935722	0.728719	-2.41792	-2.74396	-0.952476	0.406802	-1.96516	-1.21009	0.052844	-1.40275	0.174051	0.288625	-1.20639	1.54619
68279	-1.7836	-2.60364	Mcoln2		-2.31669	0.759	-0.646069	-0.109422	0.926594	-1.88214	0.745612	0.772296	-0.548749	0.144097	0.450742	0.176038	-1.04371	-0.604212	-0.5237	-0.680988	-0.0650854	-0.643232	0.584754	1.31982	0.478568	0.336113	1.67249	0.330508
319317	-3.11139	-2.59423	Snhg11		-1.32842	0.310627	0.530106	-0.561183	-0.665629	-0.605353	0.111018	2.50001	2.29744	-0.20009	1.65792	1.13921	-1.86566	-1.84826	-0.971617	0.136643	-0.73481	-1.18719	0.179081	-1.25476	0.689441	1.15354	-1.08067	2.09432
68241	-1.7523	-2.58696	Fam195a		-1.67991	0.0574193	-0.404091	-0.511499	-0.497129	-1.34102	-0.16247	0.90354	0.857193	-0.255173	-0.327248	-0.536598	-1.7019	-0.888005	-1.11235	-1.18717	-1.3121	-0.716458	0.0418735	0.27915	0.168202	0.349935	0.0998092	0.370605
75818	-1.59933	-2.5852	4930478L05Rik		0	0	0	0.244542	0	0	0	0	1.22353	0	0	3.08582	0	0	0	0	0	0	1.3636	0	0.620693	2.57687	2.60164	1.05887
94191	-1.65775	-2.5715	Adarb2		-0.634379	-0.445406	-0.473406	-1.19157	-0.891344	-0.528554	-0.188705	0	0.0268788	0.139447	-0.0795784	0.312669	-0.309518	0.00926733	-1.55057	-1.93984	-0.322603	-0.642524	0.721904	0.170019	0.380976	1.40754	0.433002	0.306449
382793	-1.16737	-2.57148	Mtx3		0.236712	-1.06842	0.263472	1.29393	-0.13585	0.563452	-0.754238	0.537447	0.82736	0.938161	0.393892	0.550248	-0.286173	-2.81015	-1.00648	-0.508412	-0.672602	-0.148728	-0.0516734	1.06157	0.444204	0.517734	0.718354	0.052846
100043407	-3.00796	-2.54207	Gm4419		-0.613939	0.725852	-0.270183	-0.424777	-0.676372	-0.382978	0.557947	2.16791	1.61095	0.401116	1.65638	1.49603	-0.0752926	-2.2247	-1.26043	0.0839887	-2.2066	-1.07885	0.726473	-1.42823	0.3897	0.558807	-0.791481	1.85885
18150	-4.0003	-2.52599	Npm3		-1.81939	-0.300096	-0.286276	-2.22683	-2.24853	-4.47138	0.325371	0.759918	0.489116	-1.05905	-0.651571	0.784366	-1.06099	0	-1.17079	-2.09058	-0.483397	-1.3804	-0.463918	0.253401	0.236779	1.23477	0.220861	0.353024
212965	-2.48725	-2.52583	BC024386		-0.546787	-0.612457	0	-0.369271	0.345995	0.565827	1.20766	2.10019	0.717774	0.932374	0.725139	1.58748	-1.01078	-1.53475	-0.409154	0.056489	-1.16773	-1.19526	1.13061	-1.30689	1.06577	-0.299981	0.291829	1.87801
100034748	-1.72467	-2.50559	A930017K11Rik		-0.222842	-0.139024	-0.222842	0.0216995	0	-0.222842	-0.222842	1.71077	1.73765	-0.222842	1.15218	-0.222842	0.380191	-0.222842	-0.222842	0.157953	0.305706	-0.219329	2.14076	-0.222842	1.39785	2.35402	0.945834	1.5141
19261	-1.95417	-2.50177	Sirpa		-2.65291	0.441888	0.311638	-0.797318	-1.03475	0.253257	0	0.0676036	1.43308	0.549274	0.240637	0.0305371	-0.139299	-1.4603	-0.103847	0.472791	-1.36131	-1.20827	0.491667	0.58097	0.903057	1.55491	-0.267005	0.873882
20312	-2.47076	-2.49279	Cx3cl1		1.3937	-2.06564	2.1601	2.08579	-2.06564	0.283923	2.32672	1.92687	0.157885	1.15404	1.92081	2.13565	0.537392	-2.06564	-2.06564	-0.684847	2.48527	-2.06564	-0.117077	1.41121	0.642514	-0.488776	1.53599	1.06361
13386	-2.18774	-2.49153	Dlk1		-1.08582	-1.002	-1.08582	-0.841276	-0.862975	-1.08582	1.91952	-0.737166	0.137709	-1.08582	0.57871	0	-1.08582	-0.421796	1.28877	-1.08582	0.250086	-1.08582	1.08514	1.50651	-0.880162	1.66097	1.56829	0.821046
14536	-1.96144	-2.49044	Nr6a1		-1.25125	-1.25125	-0.610467	-1.25125	-1.02841	0.513355	-1.25125	0.043511	0.387317	-1.25125	1.41673	1.60716	-0.648214	-1.25125	-1.25125	0.129548	-1.25125	0.337229	1.65668	1.54753	0.00171351	-0.411347	1.098	0.0706538
11768	-1.58506	-2.48476	Ap1m2		0	0	0	0	0	0	0	2.34865	1.63856	0	0	0	2.188	0	0	0	0	0	0	0	1.62069	3.57687	3.54719	1.3219
68763	-3.40975	-2.47498	1110038B12Rik		-0.553058	-1.84369	-0.360733	-0.146918	-0.934556	-3.48484	-0.518281	1.2025	1.07329	0.694272	0.708373	0.134058	-0.945967	-0.415494	-0.767473	-0.476327	-0.383308	-0.387946	0.716134	0	0.906528	1.41489	0.365492	1.06493
13723	-2.57651	-2.47017	Emb		-0.968472	-0.443809	-0.0225611	-0.850584	-0.512268	-1.22142	-0.65719	1.2864	1.61003	0.865459	0.84774	0.220939	0	0.148744	-0.177639	-0.815837	0.425362	-0.491415	0.873717	1.11757	1.54275	1.51953	0.49638	1.36692
76832	-1.60331	-2.45981	Hyls1		1.20325	-1.79986	0.818133	-1.51955	0.606646	-1.06661	0.403296	0.191214	0	1.02801	0.348984	0.356813	-0.713603	-2.23758	-0.216675	1.1685	-1.22574	-2.17562	0.334833	0.195838	0.949835	0.248157	0.241607	0.420302
216152	-5.21943	-2.45757	BC005764		-0.796025	0.166187	-1.48655	-4.67434	-1.407	-0.260222	-0.322804	1.63939	2.00155	0.27536	1.52234	0.729571	0.543011	0.500561	-1.11039	0.0102348	0	-0.57104	1.81921	0.882055	0.732243	1.96311	0.370857	1.38828
57377	-1.62113	-2.45708	Mogs		0.339757	-1.06187	0.287385	0.785034	-1.12015	-0.0788193	0.283829	0.398765	1.35943	0.325099	0.302185	0.664016	-1.36912	-0.289025	-1.19412	0	-0.269413	-1.58275	0.546332	-0.131667	0.584625	1.31841	0.125554	0.633996
625360	-3.80059	-2.45658	BC147527		0	0	0	0	0	0	0.304895	0	1.22353	5.05619	2.66453	2.30821	0	3.36446	3.37458	0	0	0.00351379	2.17096	3.89189	2.86862	0.576866	3.37031	1.64383
66817	-1.7078	-2.45624	Tmem170		2.22221	-0.599701	-0.599701	-0.355159	-0.376858	-0.599701	2.16463	0.333913	1.62383	0.900093	-0.599701	-0.0988451	1.5883	-0.599701	2.62288	3.10302	-0.599701	-0.599701	2.08583	1.99263	1.60595	1.97717	3.49498	2.13724
75697	-1.29656	-2.45489	C2cd4b		-1.00351	-0.919696	-0.947696	-1.00351	0.219329	0.761089	-0.113657	0.345138	0.220013	0.408817	-1.00351	-0.502658	-1.00351	-1.00351	-0.950858	-1.00351	0.109998	0	1.36009	-0.111626	0.202142	1.89528	0.843235	-0.266575
208266	-3.05507	-2.44939	Dot1l		-0.118797	-4.97237	-1.19301	-1.81165	-1.13291	0.662612	0.30399	-0.210209	0.489268	0	0.154534	0.363532	-1.28323	-1.54818	0.0839319	-0.0315356	-1.57344	-1.73075	0.682455	-0.164299	0.0563588	0.42757	0.441613	0.227646
21390	-1.1025	-2.44574	Tbxa2r		0.808176	0.919275	-0.0616121	0	-0.746065	-0.75824	0.666254	-0.353741	-1.02948	0.69333	0.0828299	0.946985	-0.719511	-1.00402	-1.93731	-1.60917	-2.54888	0.0859528	0.0609574	0.19816	-0.0947952	-0.478198	0.191381	0.131182
243780	-5.3165	-2.4428	E330009J07Rik		-1.24577	-1.13587	-0.704436	-2.97514	-3.21969	-1.45508	0.0852087	0.450894	2.25177	0	1.07287	-0.133868	-0.294724	-3.21969	1.17282	-0.253928	-1.69114	1.36879	0.391844	0.470944	0.355204	1.35718	0.930844	1.30733
52463	-2.58253	-2.43588	Tet1		0.271193	1.73544	-0.462481	-1.78833	-1.03242	-3.84023	-0.0117705	-0.134023	0.3833	0.594472	0.36487	1.89903	-0.429838	-1.85428	1.35198	0	-1.50432	-1.83671	0.523376	0.180944	0.780466	1.19607	0.364074	0.388565
216766	-1.73918	-2.43506	Gemin5		-0.920668	-0.601415	-0.314494	-0.301247	-0.99174	-0.211107	0.0820913	-0.144773	1.22389	0.00798273	-0.147188	0.427771	-1.35497	0.371939	-1.0289	-0.0777793	-1.14383	-2.02664	0.248042	0.25252	0.419916	0.477114	0.754997	0.290962
268752	-2.53389	-2.43248	Wdfy2		-0.302167	-0.41348	-0.0789099	-0.0966363	-2.08181	-0.861978	1.00923	0.148336	1.6702	0.601667	0.385871	0.397837	-0.936084	1.14597	-0.741035	-1.43843	0	-0.23075	0.916931	1.20782	1.32503	1.03775	0.486954	0.519749
74568	-2.11618	-2.43076	Mlkl		-0.45245	-2.00769	-0.823682	-0.37038	-0.742509	-0.981187	0.0206833	0.156386	0.322001	0	0.282763	0.329053	-0.715352	-0.115501	-0.472137	-0.671411	-1.12386	-0.7371	0.774953	0.753343	0.851966	0.726657	0.312387	0.433784
56075	-2.34931	-2.42235	Pdss1		-1.20669	-0.931964	-2.3573	-0.530724	-0.682382	-1.78596	-0.24894	0.209014	0.3294	-0.144506	0.0489945	-0.295567	-0.505007	-0.660851	-0.977731	-0.438358	-0.789284	-2.10453	0.342345	0.256642	0.617523	0.601992	0	0.364201
216856	-2.30555	-2.41759	Nlgn2		0.262973	-3.11255	0.0293722	-0.6299	-0.973528	-0.431768	0.693486	0.152281	0.529657	0.675392	0.434991	-0.110553	-0.593337	0.168091	-3.14371	-1.81558	0.541631	-1.19286	0.48916	1.01745	-0.253749	0.380496	-0.027694	0
21844	-1.84185	-2.41319	Tiam1		-0.654168	-1.02969	-0.250339	-1.28401	0.279256	1.45845	1.56387	-1.02213	1.36231	0.488644	0.718219	0.695501	-3.11351	-1.86453	-0.427812	-1.57783	0	-1.52503	0.709523	-1.36364	0.490251	-0.536645	-0.222369	0.0398169
75033	-4.26699	-2.39686	Mei4		-1.38365	-0.820577	0	-0.376061	-0.660794	-0.633607	0.0993296	1.72805	2.48285	1.47355	2.03571	0.865146	0.304359	-1.54154	-0.152909	0.567548	0.644912	-0.501611	-0.797568	1.48074	1.77268	1.86315	2.57782	-0.00919449
170439	-2.25616	-2.3957	Elovl6		-0.922917	-1.19447	-0.856359	-0.113582	-1.5537	-0.426974	-0.471645	0.416557	0.85071	0.499565	0.732034	-0.0520039	-1.13788	-1.06812	-0.277627	-0.225819	-0.733132	0.201504	0.27076	0.645794	0.827223	1.10045	0.706834	0.770543
381560	-1.72826	-2.39366	Xkr8		-0.364285	0.201846	-1.206	0	-0.181356	0.560703	0.581523	-0.0251732	0.897735	0.986873	0.247717	1.05816	-0.448863	-0.283538	0.863706	-0.729995	-1.75781	-0.282848	0.58845	0.555152	0.784733	1.38295	0.906161	0.698504
83993	-4.97914	-2.38757	Tbx19		5.07825	0	0	0	0	0	4.9196	4.10354	1.96049	5.16722	0	2.82278	3.60303	0	0	5.77311	0	0	2.3636	3.53574	3.20566	2.89879	1.84675	3.05887
67080	-3.13062	-2.38586	1700019D03Rik		0.651988	0	0	0	0	0	3.21178	1.34865	1.22353	2.21969	2.52702	0	0	0	0	0.380795	0	0	2.68553	0	2.20566	0	3.01667	0
442827	-1.62995	-2.38535	Rab44		-0.189151	0.960908	0.618034	0.908639	1.20887	0.0567303	-1.49044	2.10791	2.53672	0.786921	2.43213	1.41977	0.0556259	-2.13131	0.505248	0.229316	0	-0.984467	1.01121	0.0507493	1.56007	2.24096	-0.904193	1.24081
28240	-1.45314	-2.37458	Trpm2		-0.576612	0.507206	-0.298402	-0.576612	-0.576612	0.187991	-0.271718	1.09397	0.646915	-0.164281	0.0879159	0.509206	-0.576612	0.0874097	0.283399	0.804183	-0.576612	-0.576612	2.37195	-0.576612	1.74452	2.00025	-0.576612	1.96768
102566	-2.79691	-2.37412	Ano10		0.335278	-1.73539	-0.138901	-4.98914	1.40363	-0.417177	0.0706472	1.14088	1.62671	0.281177	0.823292	-0.581388	-1.3861	0.844812	0.777767	-0.800984	1.67897	-0.217437	0.882263	0.968843	1.18615	2.3292	1.72798	1.28696
170826	-2.31147	-2.37196	Ppargc1b		-0.838538	0.91522	1.81322	-2.49053	-2.49053	0.274077	-0.378277	0.106053	1.95539	1.9218	-0.0375021	0.86831	-2.49053	-1.24154	-1.11594	0.212197	0.561585	-2.48701	-1.12692	-0.428713	0.452095	1.25627	0.815654	-0.0531476
208366	-2.51467	-2.35947	Rpp40		-1.16228	-3.05238	-1.46147	-1.04875	-0.735815	-1.1492	-0.523179	0.442191	-0.00730515	-0.341395	-0.314988	0.117001	-1.14412	-0.887211	-1.01233	-0.825789	-1.09307	-0.582485	0.205777	0	0.414108	0.515959	0.307867	0.442046
231147	-2.01462	-2.35492	Sh3tc1		-0.113511	-0.113511	-0.113511	2.71599	-0.113511	-0.113511	-0.113511	-0.113511	2.84698	2.46874	2.73544	0.387344	-0.113511	0.872439	-0.113511	3.26728	0	-0.113511	1.57202	3.0263	0.82911	2.78528	1.05517	1.94536
66967	-1.49023	-2.35016	Edem3		0.426188	-0.884647	-0.94458	0.871024	0.576306	-0.881934	0.670331	0.0266972	0.626511	0.249216	0.786423	0.2564	-1.4664	0.284411	-0.989662	-2.36528	-0.785992	-2.74256	0	-1.21418	-0.230215	0.152722	0.156912	0.465828
20856	-3.90265	-2.34834	Stc2		0.756271	-0.480679	-0.480679	-0.236137	-0.480679	0.283924	-0.480679	2.56841	3.91277	2.10158	1.18385	1.86282	0.122355	-0.480679	-0.480679	-0.099884	-0.480679	-0.480679	0.882923	-0.480679	1.14001	2.41812	0.951032	0.578188
212728	-3.08944	-2.34014	Gm17296		-0.0679438	1.10085	-3.24908	0.399079	0.239876	-3.30489	0	-0.496811	2.16656	1.46499	1.96629	-0.219076	-1.70186	1.31332	-0.444884	0.535332	-3.30489	-0.716418	1.18799	0.0464253	0.930509	0.731403	0.126816	0.0170069
18612	-2.51342	-2.33719	Etv4		0.644012	-1.00798	-0.144804	2.82153	-0.785134	2.56398	2.20381	1.34068	3.02291	2.21171	1.62763	1.6628	-1.00798	-1.00798	-0.633392	-0.627181	0.0162673	-1.00798	-0.0594113	0.468874	0.317588	2.65635	-0.353873	0.0508906
239647	-2.17727	-2.33593	Pced1b		-2.44269	-0.68893	-1.03886	-0.265172	-1.87183	2.31378	0.117109	0.423901	1.80391	-0.0973825	0.280345	0.213534	-0.0256424	0.569346	0.843554	0.286119	-0.758772	-3.09468	1.24327	1.24972	0.860394	0.289545	0	1.52098
68428	-2.01855	-2.33236	Steap3		0.401575	0.400445	-0.919736	-0.345721	-2.04549	0.344264	1.21448	0.486309	1.82309	-0.370577	0.251458	0.510505	0.182695	-2.92624	0.428177	0.282385	-0.368227	-0.377296	0.618829	0.367714	0.667054	1.09513	0.92891	0.874596
69101	-1.48418	-2.33092	Ydjc		-1.53435	-0.335182	-1.22293	0.00770235	-0.439781	-0.231374	-0.813766	0.465252	0.555876	-0.513652	-0.0316272	0	0.248032	-1.64836	-1.90546	0.128006	-0.935045	-0.60785	-0.0252519	-0.0378237	0.478676	0.887134	0.791659	0.510335
69717	-1.84389	-2.32938	Gm10499		-0.745423	0.927909	1.09025	-1.31972	-0.0941563	-0.332271	-0.0414667	1.69579	1.56643	-0.962902	0.900528	1.66475	-1.67744	-2.01102	-0.954515	-0.436504	-1.33818	-1.05751	0.267636	-1.16472	0.17311	0	-1.1515	1.71998
66120	-1.8947	-2.32337	Fkbp11		-0.899749	-1.37676	-0.164022	-0.499811	-0.474414	-0.746344	-0.177807	0.434487	1.05033	-0.531057	-0.137793	0.732556	-0.334333	-0.884631	-1.74466	-1.83154	-1.23334	-0.370839	0	-0.460831	0.623847	0.122523	-0.477562	1.08999
230233	-1.47711	-2.31262	Ikbkap		-0.726766	-0.0521855	-0.921406	-1.0112	0.310835	-0.403677	-0.260402	-0.332959	0.559799	0.26993	0.335882	0	-1.30875	-0.925839	-0.498385	-0.709138	-0.687291	-1.46082	0.557167	0.286887	0.261011	0.557322	0.0241365	-0.0195713
109652	-1.24292	-2.31086	Acy1		-0.603277	0.626061	-0.199447	0.283461	0.0509939	-0.00033617	-0.0207596	0.757707	0.985336	-0.269467	0.186872	0.400168	-0.957085	-1.07667	-1.00996	0	0.211884	-1.18464	0.710374	0.601859	0.420194	0.710644	0.536788	0.254264
394436	-4.27655	-2.3043	Ugt1a1		-1.73478	-1.17474	-1.11074	-1.18932	-1.63774	-3.44156	-0.503102	0.95312	1.26625	0.557711	0	0.0158222	-0.375802	0.686417	0.143582	-0.454277	0.357183	-1.67258	0.65985	0.795403	1.28384	1.71817	0.436736	1.01648
56189	-1.49327	-2.30142	Prodh2		-0.585833	0.582963	0.480962	0.00672102	-0.377549	0.263747	1.48211	1.24469	0.137709	-0.137434	1.11476	0	0.587606	-0.0432842	-0.448199	-1.44199	-0.791734	-1.81927	0.415288	-0.12354	0.81286	0.754083	-0.0691445	1.46874
213556	-1.26798	-2.29832	Plekhh2		0.239657	-0.328513	0.228449	-0.167789	-0.412331	0.352272	2.47753	-0.0636792	-0.412331	0	0.377728	-0.412331	-0.412331	0.251691	-0.412331	-0.412331	-0.29882	-0.412331	0.536234	0.801485	0.667794	-0.412331	1.68235	2.2315
171429.chr9.1	-2.86016	-2.29797	Slc26a6		1.15297	-3.41039	-1.18465	0.419116	-3.18755	-0.323858	0.801396	-0.739809	0.755753	0.814098	-0.204091	1.13486	0	-1.1614	0.22723	-1.02959	-0.422409	-3.40688	-0.0467863	0.651424	0.419758	1.16648	-0.863201	0.0814376
15896	-1.18816	-2.29469	Icam2		-0.112207	0.00658512	0.253469	0.0810766	0.022315	-0.0644436	0.225198	0.108707	0.342423	0.285	0.274626	0.443185	-1.0991	-1.36956	-1.06452	-1.13631	-0.323481	-0.955593	0.261538	-0.018158	0.33027	-0.095211	0.299273	0.463539
394433	-3.72605	-2.29452	Ugt1a5		-1.73478	-1.17474	-1.11074	-1.18932	-1.63774	-2.17853	-0.503102	1.02335	1.26625	0.557711	0	0.0158222	-0.375802	0.686417	0.143582	-0.454277	0.357183	-1.67258	0.65985	0.795403	1.28384	1.71817	0.399923	1.01648
319148	-2.48558	-2.28921	Hist1h3c		1.20808	-0.765835	0.990423	-0.765835	-0.765835	-0.765835	0.53906	1.75274	1.98821	0.231459	1.54779	0.957413	-0.765835	-0.101813	0.286821	-0.765835	0.570069	-0.765835	2.35266	-0.765835	0.854858	0.811031	1.08091	1.29303
94352	-2.91031	-2.28863	Loxl2		-0.803287	-0.0958223	-0.173453	-0.873698	0.124503	0	0.848565	2.24495	1.4976	0.223076	1.7666	0.844474	-0.495306	-1.45422	-1.03911	0.289028	-2.13026	-1.33045	0.721097	-1.61492	0.750381	0.407643	-1.34866	2.09104
394430	-4.19596	-2.28413	Ugt1a10		-1.73478	-1.17474	-0.924352	-1.18932	-1.63774	-3.44156	-0.503102	0.95312	1.26625	0.570257	0	0.0249825	-0.338896	0.686417	0.143582	-0.454277	0.357183	-1.61321	0.65985	0.798519	1.32718	1.72871	0.399923	1.01648
22236	-4.33822	-2.28118	Ugt1a2		-1.7506	-1.19057	-1.12656	-1.20514	-1.65356	-3.45738	-0.426179	0.937298	1.25042	0.541889	0.0153739	0	-0.391624	0.670595	0.178237	-0.470099	0.341361	-1.6884	0.644028	0.779581	1.26802	1.70234	0.3841	1.00065
66488	-2.21693	-2.27978	Fam136a		-1.1065	-1.04195	-1.18505	-1.30031	-1.14311	-1.37334	-0.389262	0.263968	0.228081	0	-0.00934315	-0.352312	-1.02953	-0.463263	-1.19975	-0.565649	-0.753945	-0.376827	0.156798	0.584259	0.546282	0.781487	0.212295	0.463287
68371	-3.15434	-2.27959	Pbld1		-0.81363	1.88864	-0.712459	-1.30753	0	-0.306236	1.27521	2.22986	1.53344	0.407712	1.75559	1.49101	-0.119882	-1.60321	-0.619634	0.247415	-1.33876	-0.740161	1.39303	-1.47918	0.875624	0.570157	-0.466292	2.06506
18768	-3.01211	-2.27358	Pkib		-1.73606	-3.47415	0.305201	0.38701	-1.0132	-3.55797	-0.346187	0.250111	-0.112052	-0.191445	0.388592	0.466445	1.13253	-0.572022	-1.50532	-1.17718	-0.274536	1.0305	-0.194369	1.3112	1.09981	1.80025	0.715041	1.01186
71361	-2.9147	-2.26846	Aifm2		0.244443	-3.99251	-1.22593	0.711466	-2.1847	-3.99251	0.0937462	0	0.576794	-0.772822	0.680194	-1.75758	-3.99251	0.195076	-0.730399	0.334394	-0.308264	0.332934	-0.744633	1.06127	0.43554	1.25678	0.864349	0.0482116
72017	-1.62421	-2.26549	Cyb5r1		-1.12919	0	-0.39395	-0.49977	-0.742019	-0.576719	0.0435438	0.548882	-0.111006	0.125534	0.414591	-0.16475	-0.679031	-1.10693	-0.690863	-0.627751	-0.965399	-1.12175	0.147944	0.299378	0.233157	0.324138	0.378325	0.504278
319179	-2.26773	-2.26049	Hist1h2be		1.66775	-1.12924	-0.764926	-0.161164	0	-0.641104	0.413761	1.07764	1.96466	1.32855	0.66446	0.609722	0.974935	-1.6281	-0.253515	-1.6281	-0.372719	-0.624585	1.86479	-0.928856	1.08006	0.17116	0.587883	0.752696
16647	-1.85751	-2.25898	Kpna2		-0.395403	-1.66589	-0.23153	-0.0905285	0.251475	-0.456539	0.623758	0.509734	0.40013	0.711243	0.131232	0.395706	-0.257728	-0.212371	-0.460005	0	-0.112789	-1.57155	0.531081	0.386986	1.04561	1.04838	0.610243	0.81729
212679	-1.47063	-2.25782	Mars2		-0.0297074	-0.49781	-0.955799	-0.0543566	0.0965834	-0.802228	-0.211311	0	0.0643535	0.492884	0.424435	0.324939	-0.169117	0.0898108	-1.23407	0.530171	0.0850997	-2.13363	0.833113	0.536895	0.948927	0.918887	0.4134	0.566625
71991	-1.53385	-2.25718	Ercc8		-0.116093	-0.37885	-2.40685	-0.108501	0.419137	0.0312872	-0.0792718	0	0.579021	0.496151	0.0531259	0.0940404	-2.0201	-0.290974	-0.692155	-0.522445	-0.604618	-1.15249	-0.0990653	0.704855	0.386047	0.325702	0.141777	0.305041
52118	-2.40249	-2.25606	Pvr		0	-4.67669	0.475214	0.39092	-0.145353	-1.41095	0.714307	0.288579	1.00733	0.781101	0.296333	-0.86734	-0.250588	-0.704174	-0.578574	0.37517	-0.180302	-1.29757	0.851017	0.197464	0.108108	1.33992	1.59403	0.316276
13830	-2.71373	-2.25599	Stom		-1.1052	-3.42825	0.472977	0.243432	1.56252	0.00741839	-0.0372524	1.67893	3.04595	1.6701	0.0892012	-0.0523736	-1.73911	-0.518926	0.486028	0.846003	1.61288	-0.314786	0.914926	1.05754	1.46397	2.72301	-0.312177	1.56739
14381	-2.39049	-2.25226	G6pdx		0.0566778	0.0666037	-1.30482	-0.206182	0.227488	-1.07658	0.496838	0.944124	1.37542	1.16179	0.870205	0.458647	0.168945	0.0417442	-0.223194	1.00081	-0.157406	0	1.52971	1.03046	1.44023	1.90615	0.592558	1.36005
14236	-2.09221	-2.25211	Foxn2		-0.510888	-0.435202	0.0222249	0.12606	-4.94003	1.21644	0	0.414595	0.88508	0.819311	0.0195007	-0.269703	-2.55984	-0.591963	-0.862292	-0.924099	0.804465	-0.252471	0.67646	-0.5161	0.788734	0.75384	0.706241	0.232275
17312	-2.17231	-2.24722	Clec10a		0	0.083818	0	0	0.222842	0	1.88986	2.04909	0	2.58226	0	0.500856	0	0	0	0	0	0.00351379	1.94857	0	0.942621	1.57687	0	2.54429
76872	-2.94427	-2.2431	Ccdc116		0.0820281	-1.89189	-1.25111	-0.325418	-1.89189	-1.12729	0.220361	1.45676	0.331639	-1.47956	2.10329	0.309407	-1.89189	-1.22787	-0.839232	-0.511093	2.49464	-1.89189	1.71964	0	0.313767	0.269941	0.6553	0.166979
18148	-2.12759	-2.24016	Npm1		-1.15306	-0.935195	-1.45748	-1.18436	-1.07626	-1.28184	-0.477404	0.219945	0.248651	-0.144299	-0.129183	-0.270576	-0.880178	-0.998879	-1.49652	-1.14452	-0.748151	-1.15479	0.117405	0.0248203	0.21265	0.0922575	-0.0141582	0.125607
13449	-1.83981	-2.24016	Dok2		0.282038	1.12129	-3.18355	-0.820795	0.283036	-0.550713	0.497802	0.513881	-0.0596557	0.742431	0	0.714179	0.0894923	-0.941884	-0.717226	-1.14397	-0.569955	-0.701076	0.326674	0.155022	0.350953	1.0121	0.595776	0.556466
75146	-1.58912	-2.23794	Tmem180		0.496413	-0.455086	0.163277	-0.232961	0.683939	0.256726	0.781588	1.07409	1.50684	0.694161	0.266752	0.598261	0	-0.754588	-0.3951	-0.552387	0.61583	-0.7014	0.855726	0.384011	1.10126	0.973832	0.834131	1.03642
26912	-2.12697	-2.23751	Gcat		-1.13278	-0.485386	-0.820138	-0.521551	0	-1.82165	0.0669661	0.360393	0.984969	0.0649738	0.187609	0.0863924	-0.844247	-0.517117	-1.00948	-0.0284548	0.333244	-0.905642	0.616714	0.582202	0.743744	0.243472	1.13884	0.67469
80914	-2.118	-2.23688	Uck2		-0.375496	-0.995014	-1.00226	-0.357852	-0.745345	-1.01336	0.153712	0.521046	0.608556	0.509221	0.214342	0	-0.455039	-0.622467	-0.658967	-0.597107	-0.633667	-0.740899	0.598311	0.651438	0.597615	0.681832	0.229248	0.502324
433365	-3.42329	-2.23645	Gm5531		-1.86743	-0.756182	-0.603298	-0.70123	0.01508	-0.996878	0.132994	1.70335	1.25165	0.438303	1.57604	0.64003	-0.569957	-2.14059	-0.608876	-0.209733	-1.68872	-1.14977	0.98522	-1.03406	0.239921	-0.0484047	-1.12788	1.58482
194744	-1.83171	-2.23101	Slc25a43		-1.16978	0.484442	0.516984	-0.484117	-0.296363	-1.96406	0.916086	0.388177	0.363862	0.657131	0	0.00101566	-0.540662	-1.15775	-0.329046	-1.09994	-2.74068	0.0822101	-0.043128	0.163229	0.383888	0.170135	0.297999	0.188189
394434	-4.2358	-2.23089	Ugt1a9		-1.73478	-1.17474	-0.992872	-1.18932	-1.63774	-3.44156	-0.503102	0.95312	1.30123	0.557711	0	0.0158222	-0.375802	0.686417	0.143582	-0.271191	0.417517	-1.67258	0.65985	0.795403	1.28384	1.71817	0.399923	1.01648
12763	-1.39849	-2.22739	Cmah		0.712624	-0.112646	-0.575661	0.640104	-1.17184	-0.154266	0.569765	0.0504513	0.656177	0.293565	0.237054	0.434507	-0.926955	0.228155	-0.241323	0.0745688	-0.283235	-1.47629	1.02611	0	0.659555	1.66251	0.305645	0.653202
70226	-2.0685	-2.2255	Rbm3os		-2.36575	-0.407468	-0.359982	-2.36575	0.740513	-1.38779	-0.5537	-0.310501	-0.483264	0.621567	0.710087	0.161082	1.44787	-2.02297	1.86726	-0.278957	-2.25623	-1.06924	0.867627	0.824528	0.857337	0.897844	0.6262	0.538995
75453	-1.45104	-2.2166	1700008F21Rik		0.552289	-0.960739	-0.582747	0.855337	-1.55868	-0.601882	0.582265	-0.13519	0	-0.172794	0.213651	0.438151	-0.515524	0.155518	-0.790267	0.101773	-0.480384	-2.04104	1.06321	-0.430203	0.341671	1.47717	0.22173	0.646578
233071	-2.53834	-2.21622	Arhgap33		0.151133	-0.500856	1.55496	-0.500856	0.721987	-0.500856	-0.195961	2.30723	1.13771	3.0814	2.65844	0	-0.500856	2.74813	-0.500856	-0.500856	1.02769	-0.500856	1.18468	1.39103	2.57927	1.66097	2.34589	-0.500856
223723	-1.4447	-2.21045	Ttll12		0.27067	-0.630483	-0.347696	0.948742	-1.60694	-0.743247	0.651705	0	0.889159	0.0636792	-0.0907035	-0.438152	-2.22674	-1.3584	0.274539	0.323607	-0.459928	-2.1633	0.098609	0.000709057	0.0388417	0.982304	-0.0134039	0.148746
140765	-3.24085	-2.20564	Tmprss3		-1.48068	-1.39686	-1.48068	-1.48068	3.32713	-1.48068	-1.17578	2.67533	3.51544	-1.48068	1.30938	1.3421	-1.48068	2.35327	-0.106095	1.90012	2.31466	2.42973	2.78981	1.73314	2.42542	2.55562	2.45353	2.30065
70747	-13.962	-2.20138	Tspan2		-1.28989	-1.28989	-0.649107	-1.28989	-1.28989	-0.525284	3.26294	2.30669	3.67061	2.51476	2.27276	2.4589	-1.28989	1.83357	-0.652268	0.267231	4.41857	-1.28989	2.39564	2.24586	1.50073	2.60891	-1.28989	2.65651
74161	-1.55604	-2.19743	1300015D01Rik		-0.343732	-0.99572	0.382026	0.248822	0.964088	-0.231117	0.309174	-0.32514	1.41543	1.00157	0.245	1.20558	-0.99572	-0.331698	-0.99572	-0.99572	0.340184	-0.729172	-0.047155	0.559133	0.432328	1.16611	0.435991	0.560647
229905	-2.08179	-2.19708	Ccbl2		-0.722056	0.378698	-1.07743	-1.28331	-0.926496	-2.97637	-0.5791	0.493227	0.126616	0.276042	-0.0416737	-0.535141	-0.224377	-1.50169	-0.33769	0.11598	-0.0876098	-1.7588	0.656579	0.349964	0.601272	0.469274	0.366728	0.57552
15983	-1.67793	-2.19428	Ifrd2		-0.55098	-0.365987	-0.215651	0.195902	-0.57677	-0.611202	0.55712	0.420931	1.19736	0	0.122073	0.0579357	-0.334962	-0.74495	-0.695118	-0.139745	-0.706775	-1.08756	0.459104	0.312152	0.705511	1.00466	-0.0366211	0.648553
328660	-10.816	-2.19208	Bex6		-1.92764	-6.62402	-4.39828	-1.62459	-1.07925	-4.85942	-2.46115	1.17378	0.602005	0.0875149	0.864161	-0.168972	-0.348565	0	0.0579886	-0.68864	0.0694318	-1.45058	0.605827	1.1642	0.835873	0.379107	0.85572	0.592695
654818	-2.19321	-2.19128	Smco3		0	0	0	0	0	0	2.64308	1.42092	0	2.73426	0	0	0	0	0	0	0	0	0	1.47685	0	2.57687	0	2.73694
11605	-2.45901	-2.19084	Gla		-0.755029	-1.76681	-0.144042	-0.606082	-0.464282	-0.175288	-0.156163	1.31463	1.78433	0	0.509898	0.424228	-0.721521	-0.891859	0.10507	-0.0262218	-0.358601	-0.0731139	0.76394	0.357409	1.12621	1.01312	0.0340924	1.52786
76166	-2.88357	-2.18987	Rsg1		-0.592313	2.3711	-1.59614	0.299801	-2.94474	-2.94474	0.337434	0.85677	1.2278	0.333839	0.418401	0.585862	0.243256	0.673478	0.327407	-2.94474	-2.41619	-1.2198	-0.208915	-0.730924	0.467767	0.234162	0.670192	1.0162
12850	-1.94189	-2.18886	Coq7		-0.708499	-0.46235	-1.71747	-1.0865	-1.08343	-0.452405	-0.148277	0.248008	-0.00506973	0.280293	0	-0.140841	-0.579759	-0.698592	-1.43665	-0.836213	-0.830877	-0.812957	0.248917	0.211926	0.327024	0.462852	0.0154476	0.319847
101612	-1.58063	-2.18387	Grwd1		-0.418585	-0.674125	-0.45997	-0.0785999	-1.02152	-0.35307	0.184026	0.327426	0.342765	0	0.231585	-0.128657	-0.23153	-1.38509	-1.12032	0.108279	-0.349958	-1.42654	0.271241	0.317076	0.326697	0.931336	0.283393	0.226399
17127	-2.04014	-2.1835	Smad3		-0.000872135	-2.39686	-0.617507	-0.388141	-0.492302	0.421427	1.18879	0.21847	0.343752	0.665006	0.374032	-0.0922985	-1.02965	-0.438146	-0.580027	-0.514922	0.885813	-3.79909	0.0528483	0.46432	-0.19323	0.266112	1.1156	-0.421813
67951	-1.47788	-2.18332	Tubb6		-0.286357	-0.124415	0	0.285537	0.540678	-0.987951	0.121184	0.785922	0.921635	0.54405	0.561067	-0.125166	-0.19843	-1.01814	-0.087152	-0.0691958	-0.599514	-1.52665	0.223794	0.0268598	0.887545	1.18889	0.175989	0.756975
73139	-2.26312	-2.18317	Cenpv		-1.54013	-1.00447	-0.831705	-0.905144	-0.64305	-0.610964	0.313471	0.452385	0.827438	-0.542099	0.185291	0.297928	-1.70098	-0.184797	-2.09703	-1.23356	-0.403232	-2.2547	-0.332365	0	0.138916	-0.63695	-0.510595	0.225243
75116	-2.28101	-2.18148	4930520O04Rik		-1.24028	-4.61581	-1.47388	0.00434589	-0.30686	0.765415	-0.694294	0.798771	0.224339	-0.429316	0.400286	-0.0288472	-1.09659	-0.713678	-0.946532	0.26613	-0.240342	-2.37419	0.248938	0.53211	0.396799	0.0471635	0.234583	0.187058
27278	-4.56982	-2.17285	Clnk		-1.72865	-0.319907	-2.98018	-0.621526	-0.327724	-6.35792	0.185379	0.891598	0.357459	-0.605741	-0.0495367	0.0377517	0	-0.218166	-1.2829	-1.07024	0.725215	-1.35441	0.423534	0.561872	0.849609	0.000304699	1.33118	0.350561
20612	-3.04014	-2.167	Siglec1		-0.762965	0.34091	-1.28398	-0.681163	-0.863659	-0.343887	0.113555	2.24429	1.40251	0.0804892	1.35177	0.837465	-1.01554	-1.94281	-1.01012	0.113311	-1.66552	-0.588602	0.654067	-1.69202	0.165436	0.766898	-1.14263	1.83315
110175	-1.2232	-2.16523	Ggct		-0.498526	0.0036931	-0.0767746	-0.584044	-0.46824	-0.753643	-1.12315	0.512834	0.108637	0.0896359	0.0635715	-0.285086	-0.477091	-0.854224	-1.33232	-0.665382	-1.42033	-1.147	0.176563	0.18763	0	0.126792	-0.00364208	0.303416
639606	-2.54012	-2.16103	Gm10420		-1.14019	0.00048542	0.367284	-1.29158	-0.0821729	0	0.443193	1.51923	1.22195	-0.0899487	1.34875	1.48003	-1.41677	-2.65848	-0.869652	0.424767	-1.02222	-1.2431	0.478891	-1.19678	0.564521	-0.428745	-1.47953	1.94649
71950	-2.54012	-2.16103	Nanog		-1.14019	0.00048542	0.367284	-1.29158	-0.0821729	0	0.443193	1.51923	1.22195	-0.0899487	1.34875	1.48003	-1.41677	-2.65848	-0.869652	0.424767	-1.02222	-1.2431	0.478891	-1.19678	0.564521	-0.428745	-1.47953	1.94649
16847	-1.89564	-2.15061	Lepr		-1.27353	0.112047	0.175969	-0.441178	-0.301976	0.394569	0.4185	1.34003	0.568613	0.0687399	0.53062	1.27551	-0.844075	-1.96272	-0.704881	0	-2.35589	-0.461298	0.68151	-1.65539	0.186719	0.714719	-0.635985	1.00802
20259	-2.36493	-2.14549	Scin		-0.933227	0	0.104682	-2.14803	0.510392	-2.50244	-2.07137	1.29836	1.9055	-0.966642	0.840934	1.4754	-0.664006	0.81202	1.49757	0.921111	-0.607491	-0.422224	0.625343	0.999888	1.93736	1.21672	1.80933	1.55618
666747	-2.08167	-2.14515	Trim43b		-0.527652	-0.166212	0.390751	-1.987	-0.764153	0	-0.360173	1.62218	0.621196	0.0883006	0.414498	0.906177	-1.38396	-1.73801	0.434894	-0.436275	-0.583977	-0.813557	-0.079072	-0.822089	1.02028	0.174833	0.157434	1.63422
108654	-1.34933	-2.14507	Fam210a		-0.0537882	-0.138082	0.0744782	-0.931554	-1.03042	-0.163566	-0.107436	0.172555	0.336937	0	0.0138931	-0.0654464	-0.0705619	0.00625086	-0.584281	0.374624	-1.41873	-2.50962	0.164786	0.604941	0.668598	0.299623	0.274279	0.391622
73106	-3.10652	-2.13327	Prss57		0.11761	-5.00515	0.247621	-0.937535	0.400661	-0.301997	-1.46215	1.55889	2.16431	0.421395	1.71511	-0.0645504	-0.0265021	-0.215492	0.182857	-0.200378	0.431103	0.323937	0.329917	1.16047	1.27656	2.09523	0.769008	1.42276
56792	-1.50968	-2.13115	Stap1		-0.601755	0	-1.09191	-1.03818	-0.890419	-0.421094	-0.240862	-0.367696	0.10915	0.24846	-0.132941	-0.0940266	-0.570982	-0.352185	-1.41734	-0.828553	-0.624579	-1.54385	0.0985651	0.0958986	0.472601	0.223441	0.095643	0.226151
53333	-1.658	-2.13077	Tomm40		-0.386851	0.330072	-0.385673	-0.154596	-0.138673	-1.00853	0.153191	0.74472	0.864198	0	0.456615	0.413672	-0.421007	-0.495866	-0.669653	0.281333	-0.404116	-0.873224	0.463001	0.832134	0.316506	1.09607	0.613398	0.644608
72599	-1.05809	-2.1157	Pdia5		0.339395	0.940462	-0.551106	0.21751	-0.0591192	-0.389809	0.0410047	-0.273539	0.281964	0.473957	0.249905	0.21282	0.167722	-1.53548	-0.964252	-1.70852	-0.637003	-0.445345	0.152608	0.723537	0.182007	0	0.269882	0.035893
18733	-1.59462	-2.11131	Pirb		0	0	0	0	0	0	0	0	2.098	0.412331	1.52895	0	2.188	0	0	0	0	0	2.47511	0	0	2.77326	2.61582	0.792636
328795	-3.46732	-2.10556	Ubash3a		-1.33424	1.22192	-5.63009	-0.993226	-0.763386	-2.28052	-2.62475	1.48012	1.86646	0.440457	0.558005	-0.736912	0.102232	-0.322207	0	1.80599	-1.97225	0.658831	1.0464	0.327892	1.37863	2.08633	0.304126	1.57446
75805	-1.38208	-2.10316	Nln		-0.105899	-0.883522	-0.364628	0.231398	-0.205339	-0.136648	0.241436	0.116021	0.559967	-0.0236282	0.294394	0.148225	-0.872454	-1.68861	-0.67628	0.246345	0	-0.588787	0.494294	0.0944729	0.595867	0.931454	-0.00165081	0.741142
17768	-2.18406	-2.09977	Mthfd2		-0.861013	-1.36394	-2.90511	-1.03656	0.00167942	-0.551908	-0.631726	0.432543	0.429929	-0.283812	0.0674438	0.0308476	0	-0.339549	-0.894332	-0.116885	-0.140645	-2.51463	0.437274	0.103995	0.618924	0.759161	0.058856	0.437133
70556	-1.90826	-2.09309	Slc25a33		-1.05696	0.000474453	-2.25885	-0.21865	-0.465641	-1.07363	-0.285409	0.317775	0.67685	0.246525	-0.153354	-0.282093	-0.84288	-0.698476	-1.50017	-0.153655	-0.59372	0.0479255	0.473739	0.500741	0.50527	0.24643	0.195045	0.731598
230863	-3.26615	-2.09225	Sh2d5		0.7248	-3.39181	-2.69734	-3.55301	0.00261688	0.054512	-0.550145	0.368593	1.38017	-0.373995	0	0.560702	0.198027	-1.6741	-0.826034	0.877862	-0.173291	-0.936059	0.531834	0.533126	0.649688	1.15435	0.43727	0.550459
13610	-2.76232	-2.08848	S1pr3		0.840406	-5.15143	-0.212972	0	1.15887	-0.927398	-0.387106	0.797132	1.66704	0.450723	1.58114	0.393817	0.621526	0.621114	-1.05438	1.18356	-0.692146	0.552521	1.26745	1.19167	1.18351	1.42543	1.54394	0.994897
170833	-1.80304	-2.08712	Hook2		-0.209046	-0.191724	0.196372	-0.302317	-0.335565	0.133884	0.590651	1.24245	1.24493	0	0.789189	0.526982	-0.418325	-1.16131	-0.493671	0.187777	-2.72042	-2.08199	0.563876	-1.3366	0.0311837	0.647785	-1.46534	1.24025
18391	-1.71035	-2.07853	Sigmar1		-0.324107	-1.09422	-0.441043	0.0911655	-0.411078	-0.539613	0.199613	0.314241	0.766015	0.163281	0.26974	0.213987	-0.927457	-0.492851	-0.905022	-0.177176	-0.638868	-1.30459	0.283441	0.324057	0.456212	0.440851	0.00196457	0.380901
71085	-1.58386	-2.07754	Arhgap19		1.10008	-2.19453	0	1.76942	0.0599718	-0.416433	0.727677	0.185781	1.28622	0.648204	0.932867	0.518427	-0.774849	0.409521	0.0171647	0.78052	-1.0546	-1.22753	0.638452	0.310227	1.11498	1.49373	0.423061	0.499055
100182	-4.96778	-2.07127	Akna		-0.0379381	-4.40417	-4.40417	-1.15963	0.403633	-1.05461	-0.192387	0.974227	1.42422	0.0525532	0.90924	0.05088	1.00622	1.35437	-2.54416	1.22455	-1.17518	-1.49377	0.878294	0.394607	0.246268	1.92758	0.91831	0.310047
68047	-1.45866	-2.06795	Mpnd		-0.764613	-0.536316	0.551161	-0.612631	0.465205	-0.360767	-0.382354	1.29145	0.806926	0.0145893	0	0.279271	-0.537932	0.599406	-0.345086	0.108584	-1.278	0.44751	0.506429	1.32539	0.820351	1.42013	0.495103	0.716267
104009	-2.18635	-2.06433	Qsox1		-0.0552559	-0.132889	0.25629	-0.269972	-0.641956	0.156977	0.483563	1.7726	1.32364	0.458883	1.37559	0.670051	-0.348825	-1.59481	-0.258023	-0.0491171	-0.557786	-1.71198	0.383355	-0.444048	0.291085	0.351202	-0.333985	1.5059
101540	-1.21732	-2.06415	Prkd2		0.131677	0.828404	0.684151	-0.3328	-1.98677	0.0910454	0.257172	0.0885763	0.15142	0.0406637	0.0485973	0.531559	-0.974309	-0.845149	0.193543	-0.150743	-1.22163	-1.00446	-0.059411	0.273239	0.293725	0.826687	0.854369	0.0819173
97908	-1.40119	-2.06261	Hist1h3g		1.65199	0	0	1.24454	0	0	1.88986	1.34865	0.638565	1.41233	0.527025	0	0	0	0	0	0	0	1.68553	0.476851	0.205656	2.57687	0	1.3219
50773	-2.17354	-2.06225	Nt5c		-1.65965	-0.681534	-1.20243	-1.95691	-0.780669	-1.23891	-0.707894	0.252031	0.504469	-0.287869	-0.483285	-0.0772514	-0.630598	-1.01387	-1.34144	-0.456908	-0.873144	-0.927848	0.020133	0.0938244	0.256593	0.0495033	0.0586758	0.542764
227580	-1.58064	-2.06165	C1ql3		-0.34052	-0.90869	-1.99251	1.15892	-0.769665	-1.99251	0.0128263	0	0.148557	0.5353	-0.671934	-0.90669	0.195489	1.49594	-1.99251	0.558213	-1.99251	-0.404032	0.54102	1.25693	0.328625	0.584359	1.02417	0.388287
26877	-1.54436	-2.05644	B3galt1		2.045	0.244172	-1.10576	-2.16157	-0.35377	0.924956	0.14332	0.646509	1.0917	1.80535	-0.256038	-0.0757566	-1.55854	-0.382075	-1.10892	-1.78078	-0.633026	-0.573098	-0.382934	-0.684724	-0.148564	1.00025	0.385613	0.034796
71804	-1.45709	-2.05517	Mtfr2		-0.127881	-0.302874	-0.756967	-0.00564766	-0.0273466	0.0926809	0.966929	0	0.370735	0.417433	-0.0159588	0.391354	-0.934438	-0.0298738	0.198595	-0.439406	-0.316027	-1.66171	0.580112	0.716137	0.616848	0.437523	0.204711	0.497355
74018	-1.09189	-2.05462	Als2		-0.634057	0.998013	0.0920072	-0.401854	0.81663	0.0505528	0.375837	0.757891	0.199313	-0.324982	0.0864801	0.587708	-0.939041	-0.0721254	-0.561325	0.299605	-2.42904	-0.119635	0.34145	0.377732	0	0.602057	0.321277	0.769139
18669	-1.81707	-2.05424	Abcb1b		0	-0.739621	0.355788	0.173185	0.0615535	-2.12363	0.934879	0.614624	0.400292	0.264527	0.872586	-0.189924	-0.517487	-0.652865	-0.825988	-0.558089	-0.868482	-0.680908	0.701112	-0.626689	0.526883	1.16042	0.257833	0.108259
20174	-1.58869	-2.05358	Ruvbl2		-0.522909	-0.407278	-0.738993	-0.537472	-0.741453	-1.07683	-0.378705	0.307668	0.357048	-0.0558167	-0.0399837	-0.208096	-0.918878	-0.697964	-1.1135	-0.410979	-0.641175	-0.902381	0.171049	0.251155	0.403353	0.500841	-0.0966253	0.31422
15528	-2.29467	-2.05321	Hspe1		-1.36667	-0.7477	-0.94296	-1.29297	-0.921031	-1.11024	-0.329823	0.615384	0.618299	-0.345549	-0.0130014	0.262812	-0.878489	-1.41457	-1.46962	-0.824801	-0.58102	-0.85037	0.18296	-0.903104	0.416204	-0.0203571	0	0.532722
50527	-1.2782	-2.05221	Ero1l		0.341499	-0.479229	0.0869808	0.138816	-0.145243	0.475373	0.265206	0.619877	1.19669	0.125018	0.219635	0.116469	-0.781351	-0.171368	0	0.464755	-0.855838	-0.63085	0.680916	-0.154268	1.02184	1.57854	0.0127583	1.10866
211006	-1.46476	-2.05109	Sepsecs		0.449096	-1.64745	0.311728	0.205149	-1.88694	0.502817	0.177208	-0.873606	0.730416	0.596704	0.631616	-0.0239644	0.258786	-1.68023	-1.52107	0.807065	-1.3796	-0.0678325	0.306932	-0.41054	0.953854	1.0278	0	0.757428
56282	-1.95013	-2.04998	Mrpl12		-1.22103	-0.747232	-1.311	-1.08043	-0.999182	-1.39169	-0.517633	0.139049	0.115811	-0.250266	-0.11845	-0.33766	-0.973833	-1.00251	-1.32378	-0.869711	-0.692391	-0.697876	0.0372896	0.232047	0.0764027	0	0.159915	0.147885
394432	-3.78179	-2.04763	Ugt1a7c		-1.49948	-0.669278	-1.15563	-0.31834	-0.539636	-3.63271	0.295263	1.21434	1.23433	0.823257	0.132141	0	-0.160627	1.17763	0.471368	0.247699	0.725786	-0.876815	1.1384	1.45216	1.66816	1.8506	0.745969	0.933486
100504601	-2.23524	-2.04433	Gm16702		-0.0555692	0.315231	0.569433	-0.190323	-0.599442	0.226022	1.00863	1.64323	1.49158	0.687599	1.95581	0.441093	-1.33548	-0.952562	-0.493538	-0.773445	-0.551982	-0.89547	0	-0.441761	0.54568	-0.0397172	-0.734211	1.85732
382038	-1.62087	-2.0409	Urb2		-1.35999	-0.458193	-1.21467	0.0123858	-0.288685	0.888591	1.15216	-0.661978	0.63022	0.520653	0.265327	-0.146338	-1.69105	-0.285632	-0.201119	0	-0.308061	-2.60367	0.0141802	0.363935	0.0810842	0.572565	-0.0132513	0.0672021
386612	-1.4355	-2.03941	Thoc6		0.278569	-0.0752244	-0.595967	-0.471326	-0.291695	-0.141345	0.0514197	0.62222	0.657147	0	0.306511	0.195036	0.0945454	-0.86269	-0.548405	-0.321201	-0.253523	0.40502	0.594166	1.00216	0.729666	0.78222	0.686825	0.88761
21946	-1.52797	-2.03824	Pglyrp1		-0.0120335	-0.952173	-0.260281	-0.0209303	0.384791	-0.551496	-0.570631	1.20248	0.837039	0.88879	0.200584	-0.30067	0.234467	0	-0.342877	-0.835768	0.237985	-0.476084	0.747944	0.745715	1.15545	1.3603	-0.299425	1.2717
70683	-2.70777	-2.03455	Utp20		-1.15889	-0.835997	-0.678441	-0.260235	-0.415201	-3.02028	0.204508	0.428837	0.562025	0	0.498553	0.559667	-0.989206	-0.624437	-0.431059	-0.656856	-0.0750065	-1.45944	0.189215	-0.138109	0.0673723	0.621251	0.828156	0.344371
72462	-1.66354	-2.03281	Rrp1b		-1.02931	-0.858192	-0.592416	-0.514438	-0.487842	-1.28593	-0.981874	0.305612	0.382445	0.112224	-0.00781059	-0.173192	-1.12557	-0.98279	-0.865165	-0.378184	-0.226089	-0.910884	0.103348	0.262015	0.433311	0.518798	0.0583076	0.276367
67194	-2.65698	-2.03126	2700038G22Rik		-0.185354	-2.2716	0.496914	-0.938816	-2.29101	-0.605316	0.282226	-0.0645409	1.26722	0.0424123	0.308645	0.827581	-1.30878	-1.87079	-0.0438218	-0.0536952	-0.659347	-0.153098	0.559084	0.448634	0.598495	-0.0834074	-0.080472	0.602394
94279	-2.2041	-2.03061	Sfxn2		-1.28812	0.23117	-0.240437	-3.11061	-2.71727	1.21681	-0.265983	-0.684569	0.993074	0.227107	0.429892	0.23317	-0.752115	-2.69113	-0.843061	0.0256467	0.501327	-1.12924	0.306135	-0.16558	0.235171	0.44411	0.476493	-0.0534253
234595	-1.48083	-2.02921	Slc38a7		-0.475054	0.681141	-0.168521	1.0202	-0.271797	-1.07865	1.38221	0.0802536	1.30989	-0.331383	0.322677	0.342104	-1.04757	1.42846	1.36784	-1.46245	-0.0345926	-1.64709	0.297961	0.323362	1.08903	1.68115	0.551818	0.786774
20539	-1.80948	-2.02429	Slc7a5		-0.0813503	-0.383068	-1.20462	-0.222343	-0.656238	-0.0697389	0.545654	0.326376	1.36512	0.383769	0	-0.104815	-1.74117	-0.581691	-0.23768	0.413897	-0.149392	-1.5067	0.250725	-0.168522	0.332243	1.43362	0.131268	0.322444
108673	-1.56616	-2.02142	Ccdc86		-0.132875	-0.546432	-0.392525	-0.013402	-0.285055	-0.303707	0.0773964	0.565619	0.652648	0.111417	0.610753	0.191575	-0.117932	-0.553768	-0.330903	-0.282042	-0.136743	-0.114321	0.736313	0.772165	0.728257	0.811866	0.811728	0.696158
100088	-1.94714	-2.02034	Rcc1		0.0753012	-0.389265	-1.04453	0.0332003	-0.677394	-1.09113	0.237121	0.655078	0.724355	0.162194	0.502078	0.393499	-0.546811	0.0974846	-0.893497	0.251197	-0.225781	-1.05066	0.726642	0.62672	0.484968	1.41707	-0.0250902	0.489201
20249	-5.51054	-2.01913	Scd1		0	0	0	0	0	0	0	1.34865	3.339	3.87176	3.01245	3.2013	0	0	0	0	0	0	0	1.47685	1.62069	0	0	2.98487
67223	-1.99423	-2.01901	Rrp15		-1.08236	-0.973939	-1.35188	-1.0807	-1.1024	-1.53416	-0.443567	0.110877	0	-0.518047	-0.0947628	-0.204955	-0.682675	-0.900403	-1.40298	-0.622514	-1.03063	-1.04686	0.0283117	0.193306	0.0996265	-0.0034132	0.0574102	0.0205832
70235	-1.43124	-2.01795	Poc1a		0.0097127	0.965595	-0.656455	-0.315696	0.436458	-0.616975	0.612548	0.686173	0.45135	0.791922	0.405858	-0.0216413	-0.635276	-0.405662	-0.212478	0.623839	-0.425378	-1.35217	0.569388	0.321287	0.735655	0.767562	0.569087	0.707255
69706	-1.57635	-2.01687	Lrr1		-0.334506	0.362377	-0.83681	-1.31484	-0.373067	-1.07232	0.130941	-0.0169606	0.123574	0.115981	0.0753284	-0.0585289	-0.523391	-0.693728	-0.795233	-0.0329113	-2.06736	-0.485481	-0.0258565	0.478181	0.54028	0.121819	0.028831	0.33136
72170	-1.76782	-2.01668	Chchd4		-0.991065	-0.953036	-0.698881	-0.650981	-0.795795	-0.898118	-0.355942	0.21612	0.325787	0.0120554	-0.0936012	-0.160452	-0.558185	-0.87931	-0.94086	-0.582791	-0.743741	-0.786282	0	0.389948	0.370887	0.305655	0.042594	0.471645
77619	1.07654	-2.01444	Prelid2		-0.226159	-0.0119205	0.0573764	-0.323265	-0.29916	-0.233839	-0.0272846	0.130429	-0.474048	-0.341488	-0.941867	-0.0211477	0.540462	0	-1.00992	-0.971283	-0.927365	-1.71113	-0.124978	0.35857	0.374814	0.376791	0.695433	0.302399
80910	-4.34391	-2.01266	Gpr84		0.0464044	-4.24944	-1.60866	-0.197543	-0.0265975	-2.48484	-0.485114	0.799651	1.49765	1.46667	0.203584	0.710847	-2.64641	-0.26349	0.803216	-1.86864	1.92296	0.923999	0.26391	0	0.0991731	2.13478	1.31155	1.11686
18813	-1.72459	-2.01171	Pa2g4		-0.81476	-1.05354	-0.397686	-0.7138	-1.10376	-0.327156	0.291948	0	0.747146	-0.262467	-0.647059	0.177268	-1.20658	-0.861274	-0.457136	-1.04901	-1.19708	-0.565743	-0.132971	-0.134682	0.732722	0.0515699	-0.515759	0.712817
66249	-1.74241	-2.01128	Pno1		-0.982397	-0.599685	-0.595263	-0.679685	-0.51637	-0.869781	-0.0933657	0.414706	0.101904	0.0115061	0.235187	-0.106618	-0.866128	-0.387414	-0.701236	-0.68278	-0.464639	-1.06006	0.221742	0.326023	0.330994	0.327017	0.274392	0.406258
72787	-1.39991	-2.01087	Ndc1		0.353891	0.374593	-0.47725	0.924359	-0.665707	-0.785144	0.367802	0.232693	0.651238	0.502408	0.388116	0.49447	-0.540088	-0.0928211	-0.401607	-0.119483	-0.328522	-0.0299835	0.734843	0.442049	0.936237	1.02712	0.406013	0.988143
76265	-1.03343	-2.00534	Tsen54		-0.0201616	0.940047	-0.716859	0.704843	0	-0.084425	0.131977	0.36838	0.0473347	0.169024	-0.236756	0.628112	-0.214967	-1.35102	-0.780775	0.293608	-0.504191	-0.942811	0.450445	0.307201	0.0746522	0.789239	0.900424	0.000973701
14701	-1.43479	-2.00167	Gng12		0.0676451	-0.0278864	-0.689796	-0.119624	-0.233726	-0.121346	-0.405724	0.764037	0.810644	0.179885	0.651437	0	-0.484611	-0.413934	-0.691856	0.0154486	-0.692501	-0.412105	0.450593	0.284838	0.641257	0.961534	0.131105	0.858318
66705	-1.32124	-2.00126	Dnase1l2		2.23695	0	0	0	0	0	0	0	2.44592	1.41233	0.790059	0	0	0	0	0	0	0	2.3636	1.47685	1.42805	0	0	0.736939
207785	-2.86668	-1.99628	Csrnp2		1.45137	-2.52255	-2.52255	2.30695	-1.29971	-2.52255	-0.0477302	1.24114	-0.883985	2.05971	0.489902	1.14823	-0.919516	1.4634	-2.52255	0.858246	-0.186646	-0.197108	-0.158947	0.82877	-0.201417	2.14178	0.847761	1.02174
13340	-3.562	-1.99607	Slc29a2		-0.0762534	-4.9104	-2.68466	-0.495937	-0.715482	1.46969	0.933856	1.07941	0.664563	-1.10576	1.28088	0.730139	-0.147096	-0.736264	-0.91539	-1.94465	-0.315766	0	-0.0773497	0.0900083	0.771921	0.246608	0.345283	0.54736
94284	-3.60006	-1.98754	Ugt1a6a		-1.16627	-1.03921	-1.09792	-0.377526	-1.53191	-2.84174	-0.306697	1.33256	1.4961	0.599512	0.00130415	-0.0892301	-0.480854	0.642882	0.771094	0	1.03121	-1.46452	0.684896	0.987413	1.56843	1.75575	0.29487	1.15437
53897	-2.01632	-1.98668	Gal3st1		0	0	0	0	0	0	0	2.93361	0.638565	0.412331	0	2.08582	0	0	0	0.380795	0	0	0.363603	1.47685	0	1.57687	2.16868	0.736939
212503	-6.34546	-1.98588	Paox		-0.43195	-5.92943	-0.551682	-0.475433	-0.0341601	-3.16483	0.483991	1.53297	1.53569	0.580935	0.80705	0.466245	-0.282	1.82735	0.117581	-0.122368	0	-0.49965	1.18906	1.17678	1.25351	1.48033	0.89746	0.982437
70348	-2.33313	-1.98544	Ube2cbp		0.361347	-1.42922	-4.36411	-0.59042	-0.496642	-0.407394	-0.11503	0.543438	0	0.384724	-0.214828	-0.191148	0.737699	-1.23234	0.262088	-0.869204	0.142047	-1.09448	0.587534	0.631835	0.822821	0.286225	0.942524	0.611635
12235	-2.00904	-1.98246	Bub1		0.778295	-1.05073	-0.78245	0.519121	-0.0220022	-1.23337	1.13745	0.373256	0.906171	0.669712	0.734258	0.427047	-0.138847	0.619958	0	0.208501	0.256881	-1.50242	0.812801	0.520155	1.23067	1.20794	0.690013	0.906232
236930	-2.07504	-1.97235	Ercc6l		-0.0291343	-0.332541	-2.36921	0.398674	0.116266	-1.64314	0.81317	0.320077	0.373776	0.46089	0.491832	0	-0.804712	0.0338836	-0.523406	0.451096	-0.477099	-1.11005	0.84431	0.358611	0.514987	0.885327	0.626001	0.219964
14129	-2.00759	-1.96554	Fcgr1		1.65199	0.083818	0.377746	0.244542	0	0	0	0.348652	2.63856	2.11277	2.79006	0.500856	0	0	0	0	0	0	0	2.21382	0	1.57687	0	2.05887
100039864	-2.05639	-1.96484	Snhg12		-0.267302	0.086525	-0.941475	-1.11532	-0.137021	-1.08069	0.347129	0.607698	1.12926	0	0.32328	0.378031	-0.104753	-0.802757	-2.11456	-1.46449	0.243974	-1.84178	0.605775	-1.57489	0.43298	-0.590352	0.46089	0.427701
245671	-4.4447	-1.95221	Klf8		0	-1.37553	-2.81856	1.64318	-2.2365	-2.69474	0.652906	0.796199	0.266684	1.81097	0.652644	1.25097	-3.45934	1.66411	1.23717	1.31377	-2.34583	1.0036	0.604699	1.31519	1.18372	0.702486	-0.0890329	1.48705
76566	-2.53288	-1.94836	Fam101b		-1.49831	-0.551906	-0.0689445	-0.71311	0.0725453	-3.95765	0.839095	0.817264	0.324768	-0.416038	-0.365975	0.128165	-1.35462	-0.38674	-1.16803	0.230498	-3.4291	0.537715	-1.13462	0.337958	-0.228435	0.706677	1.09855	-0.576857
268697	-2.00427	-1.94522	Ccnb1		0.103759	-2.03952	-0.165598	0.0834885	0.47294	-0.655668	0.988694	0.526307	0.519103	0.962698	0.280189	0.540881	-0.161009	-0.0321102	-0.0878439	0	0.245543	-1.09369	0.548481	0.462776	0.998693	1.04327	0.675808	0.90147
18618	-2.54835	-1.94489	Pemt		-1.211	0.268131	-0.392137	-1.27741	-0.846601	-4.00528	0.303195	-0.135829	0.058506	0	0.610139	-0.202939	-0.774532	-1.06147	-1.96234	-0.259805	-0.391669	-0.306938	0.251931	0.475152	0.293753	-0.0230918	-0.102956	0.106607
30058	-2.02842	-1.92939	Timm8a1		-1.52582	-0.522293	-1.68799	-1.34266	-0.954969	-1.19811	-0.54309	0.137213	0.115656	-0.384794	-0.158909	-0.275775	-0.729927	-1.26259	-1.33487	-0.644165	-0.688693	-0.619829	0	0.0514803	0.228043	-0.101443	0.0452709	0.185452
18072	-2.86033	-1.92194	Nhlh2		0.075376	0.507206	-0.576612	-0.33207	-0.35377	-0.576612	0.313245	1.77204	2.58551	1.15765	1.08792	0.924243	0.0264217	0.672372	-0.576612	-0.576612	-0.311098	-0.573098	0.108919	0.315276	0.503512	2.39257	-0.576612	1.57311
66282	-2.1332	-1.91998	Tma16		-1.5169	-1.6032	-1.41646	-1.15297	-1.29391	-0.811056	-0.767779	0.18906	0.0386868	-0.309906	0	-0.386463	-1.06628	-0.829907	-1.29473	-0.763432	-0.604292	-0.886126	-0.286201	0.0651808	0.00355244	0.12974	0.0326099	0.256872
20019	-2.46909	-1.90031	Polr1a		-0.883582	-0.302889	-1.15782	-0.00723553	-1.74883	-0.250135	0.279332	0.664559	0.634715	0.451231	0.782638	0.660892	-2.13417	-0.147182	0.183349	-0.154775	-0.769032	-0.222728	-0.0589046	0.394999	0.282751	0.746553	0.607795	0.33968
12532	-3.11918	-1.89864	Cdc25c		0.554532	-5.85599	-0.70408	0.11209	0.47286	-0.615712	0.89647	0.469541	0.65876	1.04995	0	0.735975	0.138961	-0.547864	0.663904	-0.149621	0.236202	-0.578741	0.70568	0.703626	1.16067	0.903846	1.16669	0.672113
11486	-2.54967	-1.88222	Ada		-3.00479	-2.23854	-0.915065	-0.891399	-0.062675	-0.660845	-0.0810251	0.783026	-0.0823393	-0.510617	0.219518	0	-1.08545	0.218396	-0.313899	-0.73345	0.734075	-1.22263	0.38294	0.690263	0.326054	0.473346	0.437902	0.761175
320415	-2.11043	-1.87579	Gchfr		-0.278374	0.616427	0.364462	-0.140386	0.0830269	-0.375213	1.45048	0.838192	0.672676	1.55792	0.86618	1.34972	-0.536782	-1.01636	-0.279805	-1.17406	-0.481984	-0.67687	-0.161503	0	-0.0272698	0.244405	0.695617	0.527861
18230	-3.17703	-1.87396	Nxn		-1.05603	-2.51729	-3.35264	-0.119523	-1.18562	0	-0.103564	0.0487175	1.53389	0.213326	0.208855	-0.126244	-1.10499	-0.0720115	-1.0704	-0.272776	0.0508275	-0.404945	0.414576	0.183869	0.479021	1.02639	0.0965013	0.361903
68188	-2.23534	-1.8674	Sympk		-0.225272	0.548819	-0.347458	-0.0550137	-0.47111	-0.218857	0.439991	1.78423	1.42044	0.0863419	1.50967	0.953391	-1.02679	-1.18558	-0.598228	0	-1.44825	-0.889344	0.284359	-1.2615	0.0812292	0.373795	-0.758456	1.53858
103098	-2.44503	-1.86727	Slc6a15		1.32783	-3.29097	-0.0928979	0.734828	0.754949	-2.41754	1.51292	0.199936	-0.00441551	0.734018	1.21278	1.10008	-0.369652	-1.47372	-0.900664	-0.246755	-1.63122	-0.930698	0.192691	0.444459	-0.0378838	-0.904833	0	0.158426
227699	-2.08273	-1.86023	Nup188		0	0.0313244	-1.11028	-0.0581908	-0.304088	-1.45461	1.05378	0.382045	0.792308	0.55489	0.20053	0.471471	-0.915736	-0.145392	-0.802419	-0.314852	-1.18297	-0.823378	0.220212	0.309304	0.216376	0.507404	0.107912	-0.173048
217151	-2.0265	-1.85883	Arl5c		-1.66612	0.523443	0.816162	-0.670754	0.194076	-0.161189	0.743097	1.73475	0.397271	0.451774	1.23054	0.592137	-2.13011	-0.66707	-1.26065	-1.12996	-1.0258	-0.67074	0	-1.72578	-0.568133	0.450161	-0.765475	1.09125
319158	-3.62429	-1.85658	Hist1h4i		-1.12825	-3.07493	-1.96543	-1.23614	0.549518	-1.01564	0.99414	0.750615	-0.198259	0.16047	0.582398	0.98596	-1.87765	-0.494729	-0.0529842	0.326381	-0.492699	-0.892203	0.75944	-0.0969381	0.966562	-0.444382	0.809012	-0.121689
75516	-2.50459	-1.85584	Ttc32		-1.26901	-0.859549	-0.968687	-1.05497	-1.51107	-0.719333	-0.114911	0.410909	0.546946	0.295512	0.314297	0.112077	-0.409596	-0.0994363	-0.902027	-0.372747	-0.420465	-1.61793	-0.136821	0.16284	0.401839	0.516142	0.156046	0.430196
17865	-2.27615	-1.85317	Mybl2		-0.847058	-0.612674	-1.55661	-0.188916	-1.25953	-1.27807	0.137807	0.188211	0.792738	-0.373429	0.39053	0.24088	-0.288854	-1.04212	-0.484638	-0.213599	-0.17711	-1.14044	0.256341	0	0.148653	0.977984	0.369554	0.240685
268970	-4.24891	-1.84846	Arhgap28		-1.58608	-3.73922	1.77194	-3.82303	-1.60019	-0.0584314	0.941292	0.130479	0.944813	1.18225	1.02592	-0.737216	0.0806115	2.28393	0.358905	-3.82303	-3.82303	-1.49759	0	0.0876658	-0.384036	-0.867656	0.193639	-0.131899
209488	-3.13194	-1.84652	Hsh2d		-0.555946	1.24934	-4.66737	0.384531	0.413457	-4.66737	-0.50449	0.436173	0.328751	0.884516	0.279198	0.614849	-0.742404	-1.00334	0	-0.827139	-0.38393	-0.493927	-0.396873	1.00588	0.667573	-0.183609	0.0373635	0.727784
319931	-3.08611	-1.84384	A330032B11Rik		-0.284273	0	-1.34993	-0.106756	-2.29838	-0.434692	0.538559	2.34837	1.2048	-1.10889	1.8588	0.439064	0.0818107	-2.8572	-1.07625	0.444535	-0.905212	-0.51771	0.268644	-0.675139	-0.345942	0.640606	-1.21504	1.79314
20975	-2.84945	-1.83777	Synj2		1.78577	-3.18815	-2.2216	-1.48943	-3.18815	1.27689	0.509062	-0.539863	0.86455	0.896606	0.295922	0.013145	-1.58512	-1.52413	2.16975	0	0.147753	-0.599674	1.51886	-0.488907	0.580392	1.19607	0.433649	0.636252
71027	-3.66569	-1.82929	Tmem30c		-0.57977	-1.2354	0.543951	-2.07468	-0.096379	-2.31922	0.509235	1.42175	0.43482	0	1.68764	1.42956	-0.716188	-0.918234	0.318397	0.061574	-0.790673	-2.31922	0.982981	-1.42733	0.457976	0.257645	-1.357	1.9491
66230	-2.17288	-1.81293	Mrps28		-1.5417	-0.354285	-1.07016	-1.70497	-0.720353	-1.41788	-0.469076	0.458036	0.279281	-0.312077	-0.0478706	0	-0.575739	-0.685835	-0.830386	-1.03528	-0.461061	-0.908521	-0.121881	-0.355236	0.348069	0.0705919	0.187824	0.523763
104370	-3.43914	-1.78955	Snora68		-0.528884	-0.682017	-1.76583	-1.52129	-1.54299	-1.76583	-0.875978	1.39017	0.457692	1.34694	0.246617	0.319983	-1.1628	0.220115	0.286821	0.614961	-0.915358	-0.762321	0.597768	0.126053	0.31429	0.811032	0.250839	1.21903
320500	-3.21328	-1.78803	Tmem215		-0.77606	-1.34423	-2.42805	1.13842	-1.20521	0.336555	0.461809	0.380035	2.01787	2.65671	2.23648	-1.92719	-2.42805	1.4059	-2.42805	0.760102	-2.42805	-2.42805	-0.25709	0.579318	0	-0.851182	-1.99634	0.00933075
214642	-3.49319	-1.78784	Cped1		1.23695	0	0	0	1.22284	0	0	2.93361	3.44592	3.49979	0	3.40775	0	0	0	0	4.61601	0	0.363603	1.47685	1.20566	3.16183	0	3.43738
224088	-2.88103	-1.78233	Atp13a3		-1.05525	-1.67589	-0.638599	-0.515166	-0.969825	-0.0495534	0.329457	0.666945	1.20612	0.7681	0.855407	0.429203	-1.74164	0.771478	0.167417	0.524411	-0.0731578	-0.98752	0.372569	0.377292	0.528162	0.67698	0.990364	0.718198
17972	-3.50442	-1.78035	Ncf4		-2.54068	-1.28685	-3.03732	-1.43355	-0.711091	-0.775989	-1.3732	0.981624	1.28059	0.0122209	0.438694	-0.270349	0.772935	0.536417	0.204917	0.27559	-0.0964355	-0.138529	0.887141	0.86197	1.27811	1.55412	0.988833	0.977707
22158	-3.16462	-1.77434	Tulp3		-0.276349	-0.152828	-0.842852	-1.83045	-0.688651	0.111843	0.0754924	1.54867	1.45771	0	2.10169	1.10933	-0.886996	-1.39091	-1.12615	-0.198502	-0.823978	0.527839	-0.0243292	-0.872764	0.373113	0.761297	-0.794216	1.6219
232969	-2.65208	-1.77049	Zfp428		-0.360045	0.444087	-3.72719	-0.160724	-3.72719	-1.96259	-1.25237	0.0137749	0.780584	-0.855432	0	0.262519	-2.12416	-1.47821	-0.579176	-0.539044	-1.02872	0.363783	0.166646	-0.027951	-0.647069	0.434635	-0.421014	0.0541389
69719	-2.51636	-1.75342	Cad		0.0401955	-0.433081	-1.91174	-0.695707	-0.203369	-2.20296	-0.177239	0.759819	1.04052	0.593162	0.453318	-0.0881934	-0.913865	-0.0438476	0	-0.181136	-2.047	-0.602154	0.05551	-0.061079	0.575711	0.254136	-0.173707	0.422438
18707	-2.40684	-1.75338	Pik3cd		-0.245791	-2.24364	-1.09832	-0.481119	-0.87543	-0.378063	0.405295	0.119992	0.713291	0.153964	0.442299	0.445652	-0.985043	0.180805	-0.976268	-0.0753703	-0.786909	-1.09476	-0.149513	0.219596	0.0364985	0.75721	0.456251	-0.196773
633395	-2.7349	-1.75249	Gm10548		-0.403063	-0.403063	-0.403063	2.64883	-0.403063	-0.403063	1.90183	2.46915	1.04286	-0.403063	1.60939	2.72228	-0.403063	-0.403063	0.456948	-0.403063	-0.403063	0.60045	-0.403063	0.0737872	1.12452	-0.403063	1.90312	2.0063
11688	-2.29933	-1.73319	Alox8		-0.262843	-0.415976	-0.122048	-1.49979	0.530404	-0.150228	0.448957	1.57132	1.22623	0	1.57977	0.460493	-0.311798	-0.835772	0.80079	-1.119	0.397989	-1.49628	0.278846	0.714022	0.442827	0.399001	-0.594152	0.955963
329679	-2.07728	-1.7309	Fnip2		-0.0326829	-0.494109	-1.14487	0.862865	-0.817978	-1.53236	1.04879	-0.0712013	0.486001	1.56514	-0.152987	0.293308	-0.347872	-1.19482	-0.649939	0	-1.28372	1.27101	0.880627	0.365266	0.658553	0.0786838	0.758626	-0.19794
19094	-3.45307	-1.71958	Mapk11		-1.05887	-1.05887	-1.05887	0.185675	0.163975	0.705736	0.567955	-0.710215	1.90163	2.0539	3.02887	1.76392	2.12913	-1.05887	3.08125	-1.05887	-1.05887	-1.05887	0.304736	1.00295	2.14679	0.517999	1.69477	0
11641	-2.55249	-1.71874	Akap2		-1.07374	0.444321	-0.193473	-3.00475	0.558514	0.153385	0.0461454	1.52395	0.996603	0.299567	1.30851	0.820913	-0.838902	-1.77791	-0.715509	-0.546568	-1.21446	-0.363135	0.312019	-1.62044	0.00512314	0	-0.776104	1.31102
319155	-3.97533	-1.71119	Hist1h4c		-1.58406	-2.23604	-1.18023	-1.9915	-0.428239	0.528559	0.238775	1.81305	0.402521	-0.23875	1.3266	1.51274	-2.23604	-2.23604	0.276044	2.23221	-0.385567	-2.23604	1.12756	-2.23604	-0.155919	1.34082	-1.06737	1.05548
170765	-2.87451	-1.70553	Ripply3		-0.434543	-1.00271	0.361604	-0.257026	-1.86369	0	0.305826	2.01701	0.873962	-0.214768	1.33773	1.62378	0.101465	-0.252584	-1.44891	-0.120773	-1.16566	-3.08653	-1.401	-1.19464	-0.230621	-0.70231	0.404074	1.7728
246256	-2.34893	-1.70178	Fcgr4		-0.0483823	0.0354358	0.250292	-0.0483823	-0.0483823	-0.0483823	-0.0483823	0.885232	2.79182	1.50691	2.39703	-0.0483823	-0.0483823	-0.0483823	-0.0483823	0.332413	-0.0483823	-0.0483823	1.97819	-0.0483823	1.23528	-0.0483823	0	1.57608
228852	-2.16197	-1.6951	Ppp1r16b		-0.770426	0.459777	-0.390523	-0.150154	-0.0905938	-0.165357	0.469797	1.92076	0.75271	0.378028	1.33675	0.708754	0.0640063	-1.2671	-0.435469	-1.03617	-0.676019	-0.642826	0.36589	-1.30252	0.339696	0.542473	-0.67417	1.30325
381045	-2.00322	-1.68948	Ccdc58		-1.06521	-1.54765	-0.475189	-1.38692	-0.82984	-0.751387	-0.45969	0.140865	0.383473	-0.493311	0.147761	0.238623	-0.790273	-0.769031	-1.08285	-0.558794	-0.463508	-0.847266	-0.0494404	-0.36677	0.213599	-0.018075	0	0.248429
111241	-2.83265	-1.68322	Hmga1-rs1		-0.389872	-0.543005	0.23635	-0.382281	-0.626823	-0.626823	0	1.30679	2.01174	-0.214492	1.53247	2.04396	-0.626823	-0.377838	-0.252238	1.0759	0.486689	-0.0383463	0.321743	1.78863	-0.198775	-0.626823	1.67936	1.81056
54326	-2.20355	-1.6806	Elovl2		0	0.083818	0	0	0.222842	0.764603	2.62682	0.348652	0	0	3.11199	1.82278	1.60303	0	0	0	0	0	2.3636	1.21382	0.942621	1.57687	0	0
22750	-2.19434	-1.67423	Zfp9		-0.391562	-2.22277	-0.740906	0.00535703	-0.607304	-0.489194	-0.406311	0.723077	0.579908	0.931418	0.847437	-0.319183	0.0490119	-1.11923	-0.561091	-0.279426	-1.17526	-0.140132	0.180915	-0.170074	0	0.0321221	0.43023	0.761661
212163	-4.0149	-1.67148	8030462N17Rik		-0.696183	-4.6701	-0.914582	-2.42556	0.552743	-1.9055	0.602271	-0.367252	-0.124645	1.02763	0.228484	0.606509	-0.674748	0.31585	-0.945019	-1.96738	0.26183	0.00583935	0.922322	0.418186	0.10034	-0.0932336	0.0955119	0
214230	-4.13234	-1.66904	Pak6		-0.280152	-0.848322	0.832314	-2.5171	-2.5171	-2.5171	2.66168	0.153477	0.645024	0.0651531	-0.162259	1.07122	-2.5171	1.84736	-1.34897	-2.5171	-2.5171	-2.5171	0.168428	-2.5171	0.273515	-2.5171	1.23654	-1.78016
329584	-2.05634	-1.66738	Slc2a4rg-ps		0.157176	-2.81538	-0.604418	0.427802	-1.00893	-1.05214	1.83196	-0.220161	1.54975	-0.819447	-0.425777	-0.571724	0.371256	-2.56776	0.0688059	-1.11402	-0.0151727	-1.22826	0.02491	-0.46542	-0.354745	1.00805	0	-0.272446
100503605	-4.2742	-1.667	Hbb-bs		-3.47727	-4.66993	-3.89057	-2.33928	-3.56128	-0.974194	-0.85889	-2.59774	-0.591621	-0.736554	-2.2088	0.655001	-0.980789	-3.37091	1.77295	0.322857	-2.95218	0.16465	0.118971	-0.346159	0.0617018	-0.343991	-0.110418	0
15531	-4.1201	-1.66527	Ndst1		-0.24577	-3.21969	-3.16387	1.02486	-2.99684	0.129879	1.65506	0.128966	2.03359	0	-1.31415	1.28117	-0.546263	0.903768	0.154898	-0.83889	-3.21969	0.36879	-0.686158	-0.868366	0.722935	1.16454	-0.285475	1.18968
77300	-2.65525	-1.65696	Raph1		-0.676307	-0.414402	-0.35494	-0.0505519	-1.50984	-0.733618	0.391637	0.578352	0.725306	1.53763	1.70703	-0.226536	-0.310224	1.43316	0.894285	-1.11743	-0.374725	1.09026	0.909776	1.49521	1.01662	0.911536	1.50301	0.15041
66973	-2.02594	-1.64265	Mrps18b		-1.32978	-0.808529	-0.626005	-1.41785	-0.817774	-1.15555	-0.449985	0.358753	0.178624	-0.0236845	0	-0.107653	-1.1223	-0.887538	-0.486241	-0.844686	-0.36597	-0.0354128	-0.024024	0.242885	0.356668	-0.292228	0.0403891	0.230327
110794	-2.77727	-1.64235	Cebpe		0	0	0	0	0	0	0	2.15601	4.39345	0	2.29256	0	0	0	0	0	0	0.00351379	0.363603	0	0.620693	2.57687	0	0.736939
75596	-2.10251	-1.63791	Prl7b1		0.56817	0	-0.612963	-0.424238	-0.445938	-1.66878	0.636114	0.487226	1.29171	0.74355	-0.463684	1.154	-1.66878	0.31717	-0.294196	-0.287985	-0.140232	0.656661	0.694822	-0.454964	0.652352	0.908086	0.985323	0.0681584
319176	-2.36759	-1.63496	Hist2h2ac		0.726022	-1.02979	-1.66186	-1.86127	-1.27324	0.643165	-0.315885	1.16757	-0.530973	1.14057	0.833869	0.708395	0.0645513	-0.0749497	-0.655067	-0.691256	-2.24113	-0.863039	-0.0242612	-1.46179	0	0.799213	0.248774	0.232704
241576	-2.72142	-1.63014	Ldlrad3		0.780879	0.640923	-4.35524	0.565659	-1.07835	-1.30678	0.632162	0.802846	1.24304	0.117117	0.951045	0.167034	0	-0.405507	-0.703142	-0.231123	0.960374	-0.97662	0.337517	0.606248	0.340843	1.46165	0.00479603	0.122897
68915	-2.92759	-1.62869	Vars2		-1.38492	-1.69006	0.451869	0.409267	-4.35884	-1.00927	1.02287	-0.20283	0.324122	0.140957	0.431222	0	-0.433875	0.305185	-3.30618	1.10942	0.19208	-2.35532	-0.995234	0.233491	0.144499	0.677462	0.487912	-0.814543
72657	-2.05418	-1.62552	2700094K13Rik		-1.01507	-1.46203	-0.568554	-0.608195	-0.825183	-0.349075	0.129183	0.524485	0.620803	-0.162886	0.159547	0.132127	-0.186468	-0.297706	-0.636374	-0.662827	0.185828	-0.910793	0.283374	0.00620556	0.386402	0.0236683	0.479495	0.517914
12892	-2.12569	-1.61674	Cpox		-0.269783	0.816709	-0.612062	-0.835142	-0.822268	-0.453985	0.207608	1.44445	1.03389	0.0785742	0.846887	0.739651	-0.928029	-1.66157	-0.812346	0.311571	-0.986411	-0.724407	0.43142	-1.40944	0.178305	0.0821447	-1.19968	1.27456
331046	-2.11338	-1.61364	Tgm4		-2.58608	-1.73922	-0.12336	-1.25656	-0.792837	0.748924	-0.922146	0.61308	0.902993	0.289737	-0.448013	0.292531	-0.898072	-1.15901	-0.310947	-0.857276	0.897158	0.502408	0	0.278307	0.308371	0.561187	0.858933	0.309382
78878	-2.98222	-1.61047	Ftx		0.306101	-4.93365	0.0994458	0.380134	-1.3323	-2.58409	-0.169326	0.309332	0.530359	0.870996	0	-0.147394	-1.74566	-1.00359	0.0732002	0.175064	1.19312	-0.842675	0.216547	0.417668	0.50722	-0.356786	1.10397	0.0857267
54392	-2.20719	-1.60639	Ncapg		-0.010725	-1.75532	-1.0038	0.123917	-0.297729	-0.876484	0.901402	-0.360653	0.42738	1.08575	0.485357	0.493874	-0.451409	0.316484	0.273378	0.705625	-0.253041	-1.00227	0.548059	0.147341	0.907769	0.631669	0.887052	0.569835
347710	-3.309	-1.60507	Pramel4		1.17808	-0.296977	-0.380795	-0.380795	-0.380795	1.38381	1.66106	2.64028	2.93959	1.53404	1.7785	0.927415	1.44463	-0.301736	-0.380795	0	-0.380795	-0.380795	1.52713	-0.380795	0.632215	-0.0669635	-0.380795	2.76553
15112	-3.5919	-1.60323	Hao1		0	0	0	0	0	0	0	2.15601	3.098	0	2.72866	3.08582	0	0	2.51209	0	0	0	0	0.476851	0.942621	2.16183	3.01667	0
230787	-8.49063	-1.60263	Themis2		-1.01679	0	-1.66878	-1.42424	-1.66878	-1.66878	1.44347	2.32373	3.17924	1.99148	1.49051	0.63943	-1.66878	3.94944	-1.61612	3.23558	1.56021	2.65666	1.27978	2.08109	1.59577	2.36752	2.22236	2.65312
11987	-2.09033	-1.60205	Slc7a1		-0.594857	-1.18239	-0.134444	-0.208755	-0.358004	-0.126099	0.0724044	0.895355	0.807958	0.420483	0.866424	0.715189	-0.413198	0	-0.830551	-0.22862	-0.0860286	0.0670085	-0.0316882	-0.0139203	0.466957	0.983845	0.741772	0.441184
100041230	-4.28703	-1.59426	Hist1h4m		1.00091	-1.45844	-1.40262	-1.45844	-1.23559	-0.693833	-0.738504	2.31648	0.987483	2.38016	0.409625	1.99662	-1.45844	-1.45844	-0.235855	0.244287	0.392041	-1.45844	0.449487	-0.981586	0.577294	-0.88157	-0.152256	1.05109
12515	-3.67373	-1.58679	Cd69		-2.38925	-0.00406837	-0.618302	-3.99309	-0.692863	-5.47303	-3.34778	0.305775	0.907404	1.2834	-0.25775	-0.798179	-0.312672	0.0263009	0.679415	-1.1564	-0.124122	0.654624	0.137197	1.05172	0.552149	1.08743	0	0.935323
286940	-2.80732	-1.58033	Flnb		-1.06955	-1.26575	-1.39563	-1.00987	-0.858234	0	-0.90419	0.892801	1.74545	-0.0837832	1.48621	0.199653	0.133887	0.167908	0.352183	-0.0969267	0.676654	-0.235628	0.694157	0.321296	1.04883	1.10772	0.607607	1.17982
242607	-4.31265	-1.57815	Slc1a7		-2.1834	-1.09958	0.0556433	-1.93885	0.846801	-2.1834	0.897602	2.70803	1.33781	0.231187	1.3108	-0.336766	-1.58036	0	-1.34414	0.519327	-2.1834	0.820118	-0.665988	-0.686646	-0.192412	0.700899	0.0209043	1.0042
268445	-2.6273	-1.57776	Ankrd13b		0	0.279827	-1.9181	0.270626	-1.75107	-1.20931	-2.08406	1.37474	1.95005	1.02338	1.65745	0.111902	-0.78592	-0.987966	1.07874	-1.00816	0.840035	-1.38544	-0.025351	-0.175138	-0.545868	0.772875	0.779723	0.892306
17181	-3.00732	-1.5733	Matn2		-0.928604	-0.414345	-0.900027	-0.962841	-1.7919	-0.51317	0.173343	1.18613	1.43118	0.100497	0.205309	0.923523	0.462765	1.45847	-0.417762	1.21361	-1.67883	-2.59619	0.436327	0.412373	0.300216	0.445315	0.267046	0.50356
19206	-3.6026	-1.57115	Ptch1		-1.14803	-4.88748	0.0752287	0.000918388	-3.07967	0.831319	1.07563	0.505566	0.609066	0.828632	-0.5531	0.420731	0.66975	-0.523018	-1.83482	-0.806245	0.395957	-0.883966	0.453403	-0.603274	0	0.148818	0.992691	-0.0630784
241919	-2.27242	-1.57043	Slc7a14		-1.03544	0	-1.00472	-0.117922	-0.443832	0.901887	0.330011	1.35537	1.39612	-0.211938	1.65279	0.883013	-1.73625	-0.680665	-0.396286	0.161399	-1.2279	0.0213566	-0.0599451	-1.84046	0.564024	0.404139	-0.58144	1.56231
69878	-2.51694	-1.56571	Snrpf		-1.32093	-0.813341	-0.585834	-1.3801	-1.06827	-1.16389	0.01684	0.590783	0.480083	0	0.117	0.452953	-1.09561	-2.02551	-1.0047	-1.12194	-0.371888	-0.954225	0.206194	-2.31918	0.024107	-0.441088	-0.681868	0.518868
69716	-2.11177	-1.5593	Trip13		0.253915	-0.616046	-1.36758	-0.19467	-0.165606	-1.13404	0.643415	0.573282	0.556975	0.44806	0.629364	0.395572	-0.195346	0.306296	-0.0518723	0	-0.0459824	-0.39456	0.502091	0.753074	0.748974	0.742353	0.183321	0.534103
64707	-2.32636	-1.55443	Suv39h2		0.293323	-4.92997	-0.91205	0.516985	-1.03375	-0.893041	0	-0.219145	0.340889	0.365933	-0.557579	0.419829	-1.51266	-0.413005	-0.174745	0.226669	0.745799	-0.561373	0.549786	0.396359	0.32491	0.598562	-0.260611	0.519997
76131	-2.0595	-1.54882	Depdc1a		0	-2.61502	0.306968	0.126838	0.0065608	-0.872886	0.880875	0.417779	0.225654	1.23109	-0.0143399	0.465176	-0.465333	-0.312673	0.301365	0.54183	1.15118	-2.35727	0.652423	-0.025516	0.686902	0.675165	0.223518	0.433652
12295	-3.26784	-1.54117	Cacnb1		-0.222842	-0.222842	-0.222842	-0.222842	0	1.54176	1.08205	2.58524	2.00068	0.774451	2.595	1.86298	0.380191	2.55666	-0.222842	-0.222842	3.16369	-0.222842	-0.222842	2.22486	1.56778	1.35402	3.15331	1.09906
214968	7.68981	-1.54068	Sema6d		3.3621	3.49437	4.26099	3.27658	4.21836	3.79664	-1.28989	-0.356273	-1.28989	3.39339	2.27569	2.01832	-0.364925	-1.28989	-1.28989	-1.28989	-0.382827	-0.479018	-0.926284	-1.28989	-0.254156	1.60891	-0.940638	0.447052
330031	-2.29807	-1.51895	Gm5106		-1.92334	-0.207093	-0.300415	-1.1309	-0.158806	-0.911362	0.0596521	-0.310807	1.07989	0.564726	0.842841	0.334311	0.252285	-0.174345	-0.376826	-0.163642	-1.13128	-0.605462	0.631083	-0.261067	0.355989	0.0418911	0.0484903	0.602784
271842	-2.07527	-1.51471	Rpusd2		0.120001	-2.02116	0.40973	-0.660357	-2.08675	0.123387	0.728045	0.371254	0.858493	0.601769	0.605816	-0.960743	-0.121598	-0.797575	0	1.28621	-1.38285	-0.0910683	0.612559	0.642217	-0.0422997	-0.0165215	0.821755	0.469655
72472	-4.4018	-1.50757	Slc16a10		-0.540413	-1.90213	-2.55162	-0.694103	-0.862643	-1.32088	0.571925	1.12824	1.46682	0.596306	0.804109	0.389374	-0.920573	0	1.03633	-0.467651	0.172279	-0.161407	1.05572	-0.357097	0.917677	0.969428	-0.336434	0.963039
100040109	-2.62079	-1.50608	Gm2606		0.29221	0.72404	0.918432	-1.7002	-1.94474	-1.94474	1.16751	0.988873	1.01575	-0.53241	0.904212	1.14108	-1.94474	-1.28072	-1.94474	-0.563945	0.753733	0.643736	0.00382471	-0.46789	0.845877	-1.94474	0.808898	-0.0378766
320692	-3.18406	-1.50416	9430037G07Rik		-1.73045	-2.25798	-0.152127	-0.22279	0.452583	-3.16216	0.133019	0.229243	1.17123	1.10028	-0.364115	0.682616	-0.00180149	-1.09282	-0.259398	-1.08654	0.0447288	-1.11589	0.29482	-1.08068	-0.351874	0.173665	0.986074	0
20667	-2.67726	-1.49947	Sox12		-2.08495	0.877394	-0.150606	-2.90686	-1.68402	-1.14226	0.982993	0.299769	0.979628	-0.172605	-0.572484	-0.0840805	-0.30383	0.664049	-0.394776	-0.066637	0.215209	-2.90686	0.871776	0.232952	-0.585731	-0.329998	0.524847	0
226970	-2.59514	-1.49363	Arhgef4		-0.494356	0.109385	-1.23743	-0.196233	-1.16774	-0.297788	0.897415	1.3419	0.595094	0.741163	0.797456	0.597688	-0.967323	-0.918199	0.0236344	-0.111158	-1.17417	0.415148	-0.0120401	-1.09824	-0.088345	0.438605	0.184743	1.31612
71897	-4.49176	-1.48494	Lypd6b		-0.985768	2.09814	-2.44511	0.384393	-0.719769	-1.68051	1.94725	3.01624	1.66919	1.94221	1.11754	-0.0373654	1.61735	-1.78109	2.49019	2.60999	1.79768	-2.02656	1.67338	0.0317392	1.86208	2.30168	0.37433	1.88677
67724	-2.31438	-1.48047	Pop1		0.572794	-3.57029	-0.321127	-0.161634	-0.109333	-2.01503	0.142644	-0.0702352	0.53905	0.397267	0.457884	0.192527	-0.681836	-1.53065	0.117371	-0.0253801	0.214296	-1.10627	0.0314279	-0.302783	0.0109839	0.425263	0	0.218972
17203	-2.59883	-1.47727	Mc5r		-1.85434	-2.76646	-0.051959	-0.846746	-2.15795	0.279972	0.277736	0.35252	0.480162	-0.0939951	-0.659123	0.512378	0.261767	1.0675	1.28001	0	0.0758605	0.920399	1.29266	1.21461	0.880545	1.41846	0.932653	1.24421
14104	-2.16376	-1.47305	Fasn		-0.862134	-0.887652	-0.530989	-1.14962	-0.413025	-0.326167	0	0.425041	1.18966	0.682749	0.166239	0.0479598	-1.00587	-0.032063	-0.918815	-0.685312	-0.215631	0.131578	-0.19713	0.14281	0.177754	0.182705	0.277376	0.0432167
11435	-2.55207	-1.47038	Chrna1		-1.30602	0.0575967	-0.381451	0.336022	0.543624	-0.132421	0.372258	1.81051	1.52932	0.226286	1.70119	1.5878	-0.989984	-1.155	-0.219588	-0.22964	-1.37711	-0.0694592	-0.177695	-2.00811	0.484556	0.249457	-1.32928	2.07743
100504104	-2.29315	-1.46909	Gm16062		-1.60369	-2.17901	0.0373297	-0.172084	-2.7168	-0.450727	1.1609	-0.352586	0.143958	0.129786	-0.712152	-0.270911	-0.511394	-0.0327401	0.251712	-2.07864	0.26964	-0.330275	0.515228	-1.20224	-0.279617	0.941206	0.156669	0.766609
263406	-2.99698	-1.46751	Plekhg3		-1.79909	-2.36726	0.149057	-0.469574	-1.22824	0.728559	0.356313	1.0675	1.77245	0.636815	0.572775	0.108668	0.888918	1.32842	-2.39843	-0.195817	1.28692	-2.03253	0.266158	0.663199	0.693174	0.348177	-0.488856	0.715845
210035	-2.13887	-1.44588	Tmem194		-0.717499	-2.85306	-0.855226	0.288931	0.018353	-2.85131	0.0388727	0.0784731	0.270131	-0.190277	-0.41955	-0.16636	-0.316888	0.488385	-1.4792	-1.23512	-0.219471	0.524664	-0.665684	-0.202977	0.00742006	0.902057	0.517557	0.395666
14287	-2.10757	-1.44053	Fpgs		-0.487654	-1.65168	-0.488055	0.158142	-1.01789	-1.67543	-0.472178	0.350944	0.567761	-0.0546732	0.581924	0.317158	-1.10004	0.595802	-0.147915	-0.155918	0.182247	0.576773	0.387846	0.668507	0.542112	1.08238	0.103035	0.326649
58235	-3.63104	-1.4388	Pvrl1		-1.05582	-1.05582	0	-1.05582	0.167025	-0.291215	0.834039	1.99327	0.582747	1.94148	0.904166	1.61496	-1.05582	0.546804	-0.365732	0.324978	-1.05582	-0.052304	-0.692215	0.83607	0.886803	-1.05582	0.375893	1.14055
666419	-2.10435	-1.43773	Gm8093		-1.58226	-1.58226	0.0760503	-1.33771	-1.58226	-0.232691	0.438846	-1.58226	1.18559	0	0.238335	-0.0814005	0.0773615	-1.58226	0.377291	-1.58226	-0.144254	-1.57874	1.02927	-1.10541	-1.58226	0.582775	-0.276076	0.0615735
77782	-2.26122	-1.43364	Polq		-1.40716	0.372596	-1.3753	-1.68907	-1.48838	-0.053534	0.580734	0	0.207451	0.406824	-0.247391	0.474132	-2.10819	0.0761828	0.39206	-0.00849819	-0.466466	-1.81462	-0.570011	-0.39787	0.340521	0.467681	-0.764938	0.11318
100502670	-3.27008	-1.43092	Gm16010		-0.0558178	1.028	0	0.603762	-0.0558178	-0.0558178	1.571	2.68515	1.3901	1.52644	2.29518	2.25239	-0.0558178	-0.0558178	0.581801	-0.0558178	0.794659	-0.052304	1.89275	-0.0558178	0.646669	1.82751	-0.0558178	0.00304927
217218	-2.28988	-1.42393	Atxn7l3		-1.13963	-1.26723	-0.102357	-1.44754	-0.568779	0.780336	1.18866	0.209106	0.926951	0.732217	0.21563	0.15385	-0.536511	0.0650454	-0.998675	-0.173787	-0.328961	-0.508	-0.428019	0.508849	-0.0808816	-0.180808	0.713093	0.0461345
13426	-10.0379	-1.41312	Dync1i1		0	0	0	1.24454	0	0	4.76433	3.43611	1.63856	4.11277	5.17123	2.08582	0	0	0	4.18815	0	0	2.38271	3.47685	0	0	0	1.3219
21912	-2.35122	-1.40536	Tspan7		-1.72303	0.516151	0.381236	-2.37502	-2.37502	-1.61042	0.099798	0.97363	0.0708981	-0.640762	0	-0.289203	0.549941	-0.126037	-0.15244	1.00577	-0.387041	-0.0495796	0.988581	1.10183	0.152562	1.0092	1.17217	-0.638083
16518	-2.20135	-1.40442	Kcnj2		-0.965758	-0.88194	0.09006	1.27878	-0.742915	-0.201155	-0.965758	1.28978	3.2274	1.30455	0.208965	0.342453	0.222239	-0.301736	0.501936	0	-0.437209	-0.962244	1.39784	0.248058	0.561826	-0.388892	0.202919	-0.0588939
327655	-2.01819	-1.38882	Ppip5k1		-0.0835862	0.722748	-0.351076	-0.271092	-0.107378	-0.658188	0.723596	1.43712	0.835522	0.610754	0.804961	0.917868	0	-0.471381	0.0609865	0.00020504	-1.26746	-0.201109	-0.192269	-0.0277977	0.260773	0.278235	-0.392281	1.03773
12045	4.5935	-1.38616	Bcl2a1b		1.97392	3.66878	2.64078	0	2.54477	3.08653	0.304895	0	0	0.412331	0	0	0	0.664022	0	0	0	0	0	0	0	0	2.16868	1.3219
330474	-2.02882	-1.3823	Zc3h4		-0.422036	-2.40524	0.0261884	0.170518	-1.52925	0.0125074	0.420695	0.157271	0.236966	0.292503	0.39786	0.471226	0.698935	0.290438	-0.320928	-0.885873	-0.0219131	-3.07051	0.14756	0.210182	-0.167929	-0.17523	-0.394385	-0.127632
232875	-3.51865	-1.38173	Zscan18		0	0	0	0	0	0	0	0.933614	2.44592	2.41233	2.59741	2.50086	1.60303	4.75148	0	0	0	0	0.363603	3.41545	2.62069	0	0.431711	2.3219
223970	-2.11011	-1.38075	Rmi2		-0.778363	0.0224519	-0.480974	-1.13577	-0.788619	-1.89071	0.319171	0.580047	0.217442	-0.130286	0.17061	0.254929	-0.789249	-0.651445	-0.88567	-0.161822	-0.223489	-0.962504	-0.0118718	-0.489167	-0.510122	-0.0605292	-0.267859	0.458109
234344	-2.12827	-1.38036	Naf1		-1.36314	-1.03937	-0.210491	-1.3261	0.0507493	-0.565032	0.0207748	0.0373955	0.737773	0.2649	0.472703	0.551155	0.254784	-1.90662	-0.480232	-0.00542259	-1.70278	-0.0265603	-0.727872	-0.757364	-0.379634	0.283758	-0.0540428	0.558614
20167	-2.42849	-1.37316	Rtn2		-0.863919	-1.15294	-0.360662	-0.537646	0.376442	0.514429	0.994843	1.28182	1.25388	0.784824	0.413618	0.927067	-0.719014	-0.572731	-0.665189	0.0615797	-0.150209	-0.818203	0.326158	-0.944935	0.307677	-0.13865	-0.597998	0.928992
12815	-4.73672	-1.36005	Col11a2		0	0	0	0	0	0.764603	2.11225	2.34865	2.96049	1.73426	1.66453	3.40775	0	1.66402	2.05266	0	0	0	1.05819	0	0	0.576866	2.30618	2.43738
235435	-2.64771	-1.35786	Lctl		0.423631	-1.31453	-1.80734	-1.34492	-0.994749	-0.862116	0.823424	-0.150736	1.21959	0.386349	0.290187	-0.0403759	-0.297665	-0.816534	0.874317	0.251139	-0.11093	-0.349031	0.660453	0.564004	0.537264	0.162017	0.181546	0.0940225
69749	-2.04136	-1.35389	2410004N09Rik		-0.703533	-0.709824	-0.923836	-1.04386	-0.480601	-0.0290389	0	0.54918	0.929645	-0.0135789	0.550016	0.271205	-0.167524	-1.32893	-0.485729	-0.412847	0.206975	-0.422396	-0.244684	-1.07459	0.296601	0.501454	-0.301177	0.834591
260423	-2.45441	-1.34776	Hist1h3f		0.0134236	-0.638565	-0.638565	-0.638565	0.16924	-0.638565	0.36677	1.75448	0	0.773766	0.473422	2.03222	-0.638565	-0.638565	0.736019	2.06416	-0.638565	-0.638565	-0.638565	-0.638565	1.8566	0.938302	-0.289316	1.60087
16852	-2.67149	-1.34177	Lgals1		-1.77048	-0.0305257	-0.921864	-1.42728	0.282528	-2.24283	-0.078043	1.63803	1.70234	0.339015	-0.272809	-0.933106	1.08593	1.0308	-0.0897021	0.381929	1.45017	0.996085	1.58957	-0.00801182	1.24239	1.80283	1.46311	1.31017
16177	-2.0338	-1.34086	Il1r1		-0.474175	-1.39302	-1.67645	-0.760544	-1.00464	-0.36334	-1.28515	0.252418	0.402473	0.608451	0.494693	0	0.112521	-1.36083	1.11702	-0.33211	0.875979	-1.59391	-0.174045	0.486411	0.47663	0.448923	0.138344	-0.018671
79456	-4.09667	-1.34076	Recql4		-1.27297	-2.92496	0.458543	-2.92496	-2.11716	-0.160359	0.823539	0.435662	0.619852	0.138899	0.970552	0.276333	0	0.803138	-0.171866	-1.54417	-0.447257	-2.92496	0.193528	0.0549545	-1.21964	0.423085	-0.554652	-0.644115
319191	-2.13879	-1.33613	Hist1h2ai		-0.558377	-0.694066	-1.54523	-1.22455	-0.538289	-1.21493	0.314842	0.592833	-0.680234	0.407256	0.0503211	0.120298	-0.26947	-1.4181	-0.00874186	0.504975	-0.843865	-1.69891	-0.283465	-1.6103	0.57099	0.424936	-0.496991	0.169113
68865	-3.20484	-1.33273	Arv1		-0.731784	-5.97354	-2.83026	-1.14403	-1.0348	0	-0.315318	-1.16852	0.0573459	0.10157	-0.098846	-0.209128	0.131574	-0.965159	-0.59583	-0.0625033	-1.02275	-0.375474	-0.0555491	0.051888	0.154423	-0.163497	-0.461546	0.070467
19258	-3.22674	-1.3322	Ptpn4		1.68125	-3.7521	-2.11132	-0.0481219	-1.20732	-0.987493	1.01223	-0.496553	0.886469	1.46759	0.453001	0.392616	0.31037	-0.280719	0.429844	-0.3713	-1.05362	0.643736	-0.481602	-0.10532	0.294863	1.1467	0.767078	0.539432
264064	-2.1185	-1.30786	Cdk8		0.132826	-1.35278	-0.30396	-0.16998	-2.04383	-0.542707	0.0495362	0.425759	0.496592	0.787528	0.43812	0.0203185	-0.663635	-0.0359669	-0.418153	-0.384505	-0.836583	0.685861	-0.240101	-0.0717845	0.453756	0.560261	-0.0741453	0.0422616
94090	-3.73131	-1.30732	Trim9		-0.222842	-0.222842	-0.222842	0.0216995	0	-0.222842	2.78249	-0.222842	2.73765	2.64892	0.304182	2.27801	1.38019	1.02614	0.414776	3.61738	0.475631	-0.222842	-0.222842	1.83897	2.4276	2.67595	-0.222842	2.5141
78923	-2.38446	-1.30726	Chsy3		-0.083818	0	-0.083818	-0.083818	0.139024	-0.083818	1.543	2.43476	-0.083818	-0.083818	1.2912	2.22439	-0.083818	-0.083818	-0.0311621	1.88194	0.444731	-0.083818	-0.083818	0.393033	-0.083818	2.07801	1.08486	0.975049
19365	-2.11225	-1.30294	Rad52		-0.289074	-1.59369	-0.185485	-2.91959	0.630798	-2.86001	0.176997	-0.10882	0.286644	0.196608	-1.17301	-0.122799	0.0757456	-1.09718	0.245264	-0.377242	-0.317858	0.499692	0.145599	0.0501003	0.0934553	0.163471	0.527374	0.339055
94089	-3.37336	-1.2987	Trim7		-0.725758	-1.37775	0	-1.37775	-0.347548	-0.613143	1.70851	1.11386	0.260819	1.03459	1.8423	0.12311	-0.774712	-0.391796	0.922838	-0.411988	3.47273	-1.37423	-0.429181	-0.315933	1.28734	1.78408	1.11286	0.266084
226169	-2.0912	-1.29645	Pprc1		-0.684912	-2.48031	-0.569145	0.692075	-0.881228	-0.689443	0.464504	0.189082	0.674999	0	0.526747	-0.0823221	-0.998886	0.0862241	-1.06811	0.512829	0.0169539	-1.24463	-0.425502	-0.357483	0.0353823	0.575842	-0.114054	-0.162379
211651	-2.43622	-1.29624	Fancd2		0.524174	-1.03394	-0.90994	0.314408	-0.672526	-0.523083	2.03123	0.782065	0.717201	0.731976	0.600405	0.544086	0.0967078	1.23121	0.0595908	0	-0.324509	-0.196709	0.543975	0.244447	0.502932	1.21992	0.417044	0.183963
14412	-2.60362	-1.2955	Slc6a13		-1.32122	-0.889393	-1.59547	-0.613192	-0.0874038	-4.55817	-0.253279	-0.565666	0.402319	-0.823914	0.0898662	0.368947	-0.147785	0.150242	0.0794449	-0.592416	0.0147691	0.802892	0.231694	-0.111697	0.437559	0.542254	0.555361	0.893011
381073	-2.18612	-1.29375	Npw		0	0	0	0	0	0	1.88986	1.34865	2.44592	0	0	1.08582	0.603034	0	0	0	0	0	0.363603	0.891888	0	1.57687	0	0
474160	-3.71283	-1.29229	BC033916		-1.4842	-1.31541	-0.964897	-3.72115	-0.91335	0.365376	0.0100045	1.53439	0.184196	-0.138899	0.660531	1.07126	-0.533158	-0.150242	-0.0935898	0.613837	-1.73317	-0.395713	0	-1.02191	0.595346	0.103639	-1.01643	1.26687
319170	-2.30992	-1.28995	Hist1h2an		-0.535313	-0.0234277	-1.58565	-1.68491	-0.071763	-1.45428	0.54825	0.653331	-0.456258	0.232841	0.387886	0.52565	0.449777	-1.52614	0.550891	-0.0595021	-0.779174	-0.949533	0.348417	-1.40285	0.463454	0.260995	-0.345206	0.565401
13824	-2.3826	-1.28753	Epb4.1l4a		0	0.083818	0	0	0	0.764603	2.11225	0	2.63856	0	2.11199	1.50086	2.188	0	0	0	0	0	0	0.891888	0	1.57687	0	1.90686
54201	-2.43388	-1.28026	Zfp316		-0.924878	-1.42465	-0.844256	-0.828019	0.197919	-0.273743	-0.0583758	1.61352	0.0970731	0.0882311	0.829102	1.03237	-0.749979	-0.954364	-0.54482	0.0566955	0.0643234	0.626946	0.291041	-0.475801	-0.395978	0	0.362512	0.855625
76220	-7.12798	-1.27511	6530402F18Rik		0	-1.33067	-0.31636	-1.41449	-1.19165	-1.41449	-0.170995	1.79214	3.93102	2.71992	1.02217	2.03905	-1.41449	0.834496	-0.628479	2.56324	-0.749478	-1.41449	0.560549	-1.41449	1.29367	-1.41449	0.624904	1.64438
66264	-2.30614	-1.25861	Ccdc28b		-0.96881	-0.121142	-0.638016	-1.38626	-0.267306	-0.375164	0.0349741	1.30796	0.678706	0.173224	0.865095	0.416229	-0.259499	-0.719097	-0.64074	-0.0365596	-0.348284	0.0292215	0.0391922	-0.726906	0.208663	-0.0792232	-0.378266	0.952561
100503380	-2.00053	-1.25286	Snhg4		-1.42327	-1.74633	-1.18937	-1.44265	0.0317354	-0.97808	-0.413247	-0.362554	0.183458	-0.173055	0.00915623	0.0105591	-0.312229	-0.695804	-0.259165	-0.694463	-0.110061	-0.216838	-0.543711	-0.00162029	0	-0.411978	0.332507	0.287614
381091	-2.1896	-1.25172	H2-Eb2		-0.793123	0.754184	-0.0673656	-2.78553	-0.485303	-0.680509	-0.555255	0.962434	0.0679221	1.02611	0.847448	0.377672	0.157922	-1.04412	-0.276979	-0.327351	-1.04209	-1.4416	0.240419	-1.55322	-0.0874529	0.131755	-0.861398	0.0991821
100042480	-3.0944	-1.24651	Nhsl2		0.706494	-2.23091	-0.634419	-1.48522	0.130507	-0.81316	1.55495	0.0928173	1.80496	1.00449	0.305406	0.688628	-0.296657	1.22376	-1.3876	0.729032	0.120711	-2.89618	-0.14377	-0.363946	0.275591	-0.622385	-0.00854802	0.263513
626904	-2.69251	-1.23367	Gm20756		-0.850789	-0.833997	-1.33148	-0.52127	-0.694972	-2.32314	-0.390528	1.0158	0.638288	0.534045	0	0.220471	0.100257	0.276722	-0.280196	-0.706944	0.610734	-2.49926	-0.554212	0.0520759	-0.00761509	-0.925911	0.151326	0.603395
211429	-2.96023	-1.23084	Pla2g4b		-1.55314	-1.19199	-0.336106	-0.550906	0.184004	-1.85064	-0.0699391	1.61402	1.08196	-0.141694	1.14359	0.467546	0.520829	-0.426516	0.137183	0.136929	-0.180803	-0.631534	0.140859	-0.279102	0.448899	0.306646	-0.500002	1.23661
73162	-3.76457	-1.22981	Otud3		-0.64429	-2.29992	-4.38374	1.03073	-2.1609	-0.29721	0.380585	1.05237	0.254823	-0.386448	0.213673	1.20458	-1.78071	-0.549794	0.192477	0.318982	-1.85519	0.8677	1.18931	0	0.143842	-2.22191	-0.630102	0.502944
56332	5.47976	-1.22293	Amotl2		2.29777	4.80489	3.7016	-1.16157	1.64623	3.69049	-0.271718	-0.812923	0.0619524	0.572684	0.36545	0.339281	-1.16157	-1.08251	-1.10892	-1.16157	0.174329	0.426902	0.523956	0.315276	-1.16157	-0.584708	-1.16157	-0.102708
231510	-2.41349	-1.22004	Agpat9		0.136739	0.790961	0	-0.515249	-0.292407	-0.515249	1.77393	2.29283	-0.515249	1.48204	1.5119	0.686046	-0.515249	-0.515249	1.12237	-0.515249	-0.515249	-0.515249	-0.151647	-0.515249	1.14984	0.646579	-0.346573	-0.515249
11522	-2.13015	-1.21455	Adh1		0	0	0	0.244542	0.222842	0	0	0	0	3.21969	2.29256	1.50086	0	0	0	0	0	0	0	1.47685	0.205656	0	0	0
327762	-2.26431	-1.21016	Dna2		0.157793	-3.18234	-1.59891	0.200775	-1.1011	-0.584019	0.19248	-0.236517	0.538644	-0.323222	0.617437	0.177818	-0.796255	0.402064	0.371926	0.482938	-0.0562034	-0.907964	0.531754	-0.353746	0.115917	0.591992	0.0598001	0.202003
68736	-2.10293	-1.20486	Tyw5		-1.05473	-1.97167	-1.06378	-0.701574	-0.317485	-1.04822	0.0143638	-0.389402	0.421755	0	0.341613	-0.111397	0.0905671	0.215548	-0.106167	-0.312951	0.0131726	-0.0563235	-0.00398493	0.458806	0.197951	0.403937	0.131804	0.26851
70861	-2.5683	-1.20132	Akr1cl		-1.90106	-0.192752	0.242219	-1.90106	-1.90106	-1.90106	-0.274239	0.91791	0.866786	-0.550131	0.0499896	-0.400206	-1.90106	-0.237039	0.795451	-1.52027	0.251978	0.561884	0.269896	-0.201818	0.392057	-0.739233	-0.147422	-0.0348394
192140	-2.26739	-1.19955	Tmc2		-1.39315	-1.0463	1.25192	-1.39315	-0.295836	-1.39315	0.881373	0.779932	0.196507	1.04472	-1.10059	1.0146	-0.527079	-0.705279	0.180081	-0.597315	0	-0.0677059	-0.208515	0.123231	0.57332	-0.401244	-0.84596	0.61681
73338	-2.63428	-1.18745	Itpripl1		-2.58842	-1.05012	-0.471311	-1.43877	-0.419091	-1.68742	0.359576	0.146899	-0.168709	0.0399909	0.438259	-0.0867004	-0.437603	0.180022	0.202952	-0.413545	-1.6011	0	-0.126278	-0.414941	-0.72477	0.158197	0.473735	0.0519671
76469	-2.29493	-1.18692	Cmya5		-1.01667	-1.01667	-0.375893	-0.772131	-1.01667	-1.01667	-0.126816	0.242711	0.621891	0.395657	0.358348	0.484182	-0.413639	0.647348	-0.964017	0.364122	-1.01667	-0.0131596	-1.01667	0.197143	-0.0740523	0.560193	0	0.420705
75255	-3.53854	-1.18518	4930562F07Rik		-0.847801	-2.72012	-0.901598	-1.47558	-2.49728	-1.01441	-0.43459	-0.0728087	0.799458	0.276373	0.251476	0.662227	1.12272	0.283041	0.746154	-0.531969	-0.660501	-0.304275	-0.242453	0.199159	0.279425	0.644737	1.12543	0.119478
17918	-2.1535	-1.18025	Myo5a		0.102243	-0.838345	-1.04494	-0.591321	-2.88914	0.103827	0.352779	0.0310802	0.480774	0.599552	0	0.0182247	-0.727593	0.335033	-0.226441	-0.131279	-0.121959	0.0911989	-0.186142	0.159279	0.299869	0.0795889	0.0834894	0.217409
433022	-4.58503	-1.17805	Plcxd2		-2.73426	-2.73426	-2.73426	-2.73426	-2.51142	1.35227	-1.8444	0.0738242	1.22623	0	0.278192	1.35156	0.453737	0.251691	-1.09664	0.453891	-2.73426	-1.73075	-0.463766	-0.672446	0.471396	0.164535	-2.73426	0.250607
72065	-2.04457	-1.17225	Rap2c		-0.246878	-0.889595	-0.519046	-1.96591	-0.455115	-0.230837	0.264367	0.138199	0.484943	0.743252	-0.0280762	0.280709	-0.659886	-0.214234	0.234521	0.582157	-0.324352	0.338853	0.305797	-0.171723	0.34884	0.158972	0.432567	0.25829
654318	-3.06298	-1.17199	C530005A16Rik		-1.27533	-1.28969	-0.234969	-0.721603	-0.661947	-0.575988	1.00576	1.13019	0.398829	1.14419	0.659218	0.59192	0.722195	0.640309	-0.472559	0	-1.06709	-0.811986	0.0461376	-1.17253	0.446896	-0.163014	-0.24481	1.47194
71365	-4.39577	-1.15713	Pdss2		-1.33966	-5.38397	0.811402	-0.817497	-2.16112	-2.0344	0.728282	-0.0928006	0.30988	0.603273	-0.0376148	0.380424	0.466994	-0.632482	0.312545	-0.248284	0.0594654	0.204509	0.564599	0.151777	0.0884752	0.550451	0.0173702	0.053412
227541	-2.43209	-1.15298	Camk1d		0.0596752	-2.75642	-0.675898	-0.951842	-1.29547	-1.49068	0.608802	-0.280187	0.526244	0.76389	-1.3931	0.356887	-0.0672817	0.984229	0.381338	-1.37198	-0.426605	1.39401	0.683234	0.740301	0.276308	0.321588	-0.401035	0.505507
74016	-3.58993	-1.14931	Phf19		0.534553	0.82888	-0.936086	-0.747362	-3.57687	1.38203	1.04996	1.29535	1.19098	2.14241	1.73675	1.13344	0.833523	1.54659	-1.06478	-0.611109	-1.58889	1.6361	1.03466	0.460699	0.0882208	0	0.627434	-0.254965
54631	-3.06123	-1.14587	Nphs1		-1.7496	-2.40159	0	-0.157051	0.236287	-0.315062	1.03944	1.13688	1.12774	0.098201	0.65317	1.24222	1.07591	-0.415643	0.394455	0.679642	-1.41361	-1.66111	0.0912931	-1.23669	-0.216115	-0.0173717	-0.0954127	1.31263
94212	-2.0955	-1.14231	Pag1		0.0477495	-2.17342	-0.348922	-1.85155	0.251822	-0.357484	0.115693	-0.0223002	1.11096	0.477139	0	0.290469	0.144897	0.852577	0.0189133	-0.492379	0.429963	-1.0755	-0.0365863	-0.359702	0.556	-0.139582	0.737176	0.272878
320088	-2.94123	-1.1376	C030034L19Rik		1.52368	-2.4167	-2.34864	-1.48054	-2.07475	-2.19048	0.113245	0.346953	0.41643	-0.544984	0.481961	-0.462525	0.214987	1.04766	-1.48239	0.45218	0.680842	1.78939	0.679954	0.189488	1.30304	0.886667	0.0593581	0.700147
67647	-4.29428	-1.13741	4930523C07Rik		-0.676374	-3.8925	-0.975224	-0.857305	-2.12898	-2.1926	0.103044	-0.0562572	0.421878	1.02604	0.359999	0.0368037	1.21275	0.908552	0.848381	-0.0789452	0.0803876	-1.14656	0.643733	0.724587	0.396547	0.385171	1.06153	-0.272516
106618	-4.67584	-1.1312	Wdr90		1.27641	0.0301654	-2.7348	-3.716	-0.278269	-2.19594	0.89894	0.475571	0.925949	1.85267	1.10874	0.47105	0.166053	0.56146	-0.737962	-0.579748	1.93433	-2.95703	0.0469155	0.659265	0	-0.798714	0.600451	-1.05368
69131	-2.37387	-1.11505	Cdk12		-0.959086	-0.973272	-0.993099	-1.46462	-0.282452	-0.419927	0.860621	0.349799	0.436528	0.296689	0.2306	0.216739	0.0637917	-0.259993	0.414573	0	0.378845	-1.39006	-0.210718	-0.249594	0.15826	0.507041	-0.0926218	0.0374007
14255	-8.87406	-1.10872	Flt3		-1.11234	-5.76433	-2.70851	-1.81934	-5.76433	-1.99972	0	-0.00628328	-0.877834	0.895932	0.0737658	-0.35658	-0.991367	0.818559	0.183147	0.766216	2.21337	0.429012	0.599277	1.20971	-0.0561705	1.6829	1.65607	-0.779459
233335	-3.03338	-1.10127	Synm		0	0	0.0558178	0	0	0.764603	3.47482	0	0	1.41233	1.45302	4.08582	0	0	2.05266	0	0	0.00351379	0.363603	0	1.20566	0	0	1.3219
67522	-2.92289	-1.09982	1700097N02Rik		-0.93133	-4.67078	-0.990472	-2.42624	0.252501	-1.90618	-0.321492	0.321727	-0.277328	-1.12917	0.0181317	0	-0.675429	0.665667	-0.00341463	-0.705023	0.60148	0.59952	0.247411	0.0665975	0.253693	0.71344	0.164652	-0.139426
71111	6.19504	-1.09579	Gpr39		2.82138	4.95779	0	3.48027	3.61516	5.60993	3.09844	0	0	0.249601	0.527025	0.822783	2.41039	0	0	0	0	0.00351379	0	0.891888	0	1.57687	0	0.736939
69743	-2.31249	-1.08793	Casz1		-0.700212	-1.37941	-1.37884	-0.19012	0.508072	-0.17256	0	1.03728	1.77669	0.125787	0.966787	0.0370688	-0.919091	0.723516	-0.0336502	0.666025	0.485857	1.18183	-0.107418	0.0611072	0.317488	1.32776	1.35016	-0.11512
320116	-2.46295	-1.07221	Fndc9		0	0.083818	0	0	0	0	0	0	2.63856	1.41233	2.01245	1.82278	0	0	0	1.3808	0	0	1.3636	0	0.620693	0	0	0
83383	-3.64698	-1.05761	Tfap4		-2.59255	-1.57576	-2.18872	0	-2.0217	0.520061	0.230278	0.911464	1.30091	0.868229	-0.395589	0.426239	0.165847	-0.258592	-1.60692	0.458182	-0.0721369	-0.433673	0.206524	-0.767691	-0.816494	0.791756	0.509097	-1.18567
76390	2.25855	-1.05001	Zfp735		0.856155	0.703023	0.259985	1.86375	1.25257	1.38381	-0.380795	-0.380795	-0.380795	-0.380795	0.237083	0.553019	-0.380795	-0.380795	1.47922	0	0.147753	-0.380795	1.07027	0.318448	0.0472525	-0.380795	-0.311655	0.163498
100039239	6.2817	-1.0429	Gm2115		5.17555	1.66878	5.07819	5.24454	0.222842	4.34957	0	0	0	0.412331	3.33438	2.08582	0	0	0	0	0	0	0.363603	0	0	0	0	0
50500	-2.34718	-1.02981	Ttpa		-0.613329	0.162455	-1.48368	-0.966328	-1.15795	-1.61619	-0.552338	0.215784	0.901626	0.606445	0.434096	0.104954	-0.23344	0.327621	0.390679	-0.455679	0.963671	-0.0080471	0.304736	0.0758777	0.666163	0.392468	-0.200146	0
20503	-4.36427	-1.0281	Slc16a7		0.409546	-4.3299	-0.144804	-0.763434	0.285255	-4.3299	1.14492	-0.226366	-0.231908	0.915317	1.07486	1.20437	1.08048	1.02062	0.530107	0.298818	0.152841	1.67361	1.16298	0.691267	0.356878	1.53236	1.45348	-0.200648
217305	-2.81717	-1.02676	Cd300ld		0	0	0.0558178	0.507576	0.222842	0	0	3.25554	1.96049	0	2.33438	2.2013	0	0	0.0526559	0	1.3359	0.00351379	0	0	1.62069	0	0	0
83408	3.38734	-1.02302	Gimap3		-1.21969	3.03406	1.19368	2.02486	1.7036	2.54492	0.0852088	1.12897	-1.21969	0	-0.555158	-0.71883	-0.616652	0.0292987	0.739861	-0.83889	-0.691137	-1.21969	-0.856083	-0.327798	-1.21969	0.679109	0.485044	-1.16082
329502	-2.24775	-1.0147	Pla2g4e		-0.0152912	-0.352024	-0.850879	-0.436412	-0.628037	-0.850879	1.26137	1.20927	0.420507	0.834707	-0.198896	0.350416	-0.850879	0.398105	0	0.752308	0.52484	0.268111	1.20202	0.038695	0.754056	-0.850879	-0.443416	0.518328
72585	4.42277	-1.00298	Lypd1		2.55952	5.4121	0	3.64781	1.54477	3.15784	1.3522	0	0	1.48729	0.527025	0.085818	1.92496	0	0	0	0	0	0	1.21382	0	0	0	0.736939
14051	-3.69295	-1	Eya4		0	0	0	1.8295	0	0	3.76433	2.67058	0	2.41233	2.79006	1.50086	0	0	0	0	0	0	0	0	0	0	0	0
242505	4.58672	-1	Rasef		4.86144	0.66878	4.93356	3.0519	0.222842	0	0	0.348652	0	0	0.205097	0	0	0	0	0	0	0	0	0	0	0	0	0
238875	-3.98374	1.01022	Gapt		-1.78747	-4.02442	-4.02442	0.612442	-0.479647	-2.25981	-1.01908	0.816087	0.658541	-0.612087	0.157959	0	2.00488	0.849058	0.115702	0.263268	1.61266	0.593806	0.731503	0.844751	0.662365	1.41043	1.46619	0.236084
78309	2.10482	1.01398	Cul9		-0.259961	-0.157593	1.57872	0.887181	0.632821	1.10058	0.722547	-1.24137	-0.688423	-0.0568962	-1.07265	-0.323631	0.150516	0	0.0949025	0.468846	-0.428584	-0.866959	-0.740992	0.0674014	0.0779772	-0.165158	0.0845459	-0.0252638
57746	-6.50181	1.01553	Piwil2		-0.552671	-3.29077	-3.31877	0.45492	-1.15174	-3.37458	-0.262335	1.06153	0.96442	1.43006	0.896602	0.881159	1.98334	-3.37458	0	-0.186434	1.252	1.85775	-0.256094	1.24522	0.737962	0.787245	-2.20591	1.09028
69890	2.22164	1.02767	Zfp219		1.40581	1.11442	1.48582	1.3059	1.64339	0.581076	-0.0467553	-0.0441036	0.644071	-0.557072	-0.130434	0.760935	1.02358	-0.608773	-0.145371	1.52496	0.820106	-0.238907	0.317579	1.15726	-0.667532	0.364192	1.21904	-0.251241
223693	2.71901	1.04253	Tmem184b		1.18742	1.76659	1.54795	1.69203	0.742679	1.4888	0.495925	-1.36967	0.634839	0.203022	-0.380776	0.18363	-1.23077	0.693719	-0.951069	0.820013	1.11354	-0.54078	0.24252	-0.789909	-1.33864	1.12773	0.302454	0
231858	3.68207	1.04319	Radil		2.35243	5.17128	0.0558178	4.24454	0.222842	0.764603	0.304895	0	1.22353	0	0	0	0	0.248985	0	0	0.113511	0.00351379	0	0	0	0	0	0
54698	4.51034	1.06296	Crtam		3.1357	4.77758	3.26439	0	3.22284	0	0	0.348652	0	0	1.01245	0	0	0	0	0	0.528549	0	0	0	0	0	0	0
258924	2.13105	1.06867	Olfr376		1.49324	1.1881	0.160101	-0.236137	0.742163	1.28392	-0.480679	-0.132028	-0.480679	-0.0683485	-0.275583	-0.480679	0.122355	1.76831	-0.480679	-0.099884	1.21779	0.522834	0.467886	0.411209	1.14001	1.09619	-0.480679	-0.158778
244954	2.05772	1.07356	Prss35		1.65199	0	1.22574	1.24454	1.22284	1.987	0	0	0	0	0	1.08582	0	0.664022	1.51209	0	1.22899	0	0	0.891888	0	1.57687	0	0.321901
12287	2.38551	1.07973	Cacna1b		1.65199	0.083818	1.51525	2.24454	2.0302	0	0	0	0	0	0	0	0	0.664022	0	0	0	0	0	0	0	0	0	0
268857	3.52697	1.0859	Nlrc3		0.500012	1.37335	0.921544	1.6107	0.708296	1.76463	-0.142538	-2.14317	0.468666	0.312822	-2.89441	0.366581	-1.56686	0.342121	0.297795	1.73446	0.96746	-0.318387	0.193704	0.127982	0.395653	0.81296	-0.787097	0
75847	2.19327	1.09972	Ispd		1.85694	2.16467	1.14529	1.66961	0.379426	0.368646	0.827662	0	-0.45483	-0.109157	-0.20698	0.729389	0.207077	1.15559	0.968977	-1.1147	1.58155	-0.299334	0.675465	0.981358	-0.0971923	-0.0255418	0.450791	-0.308521
100503956	4.50551	1.10517	LOC100503956		2.18424	2.29376	3.05236	1.93991	1.69582	1.97454	1.0998	-2.11199	0.526578	-0.699656	0	1.29576	1.49105	-2.11199	-2.11199	2.96925	-0.865351	1.35096	0.0589705	-0.519659	-0.584403	0.0498416	1.05669	-0.205123
140743	5.31335	1.1123	Rem2		0	0	4.05582	4.41447	2.22284	3.7646	0	0	0	0	0	0	3.188	0	2.05266	0	0	3.00351	1.94857	0	2.20566	0	3.16868	0
12759	2.75087	1.11504	Clu		2.89586	3.0669	2.96446	2.53953	2.63077	2.28131	1.81706	-0.110662	-0.403731	2.14479	2.19327	1.97876	-0.85628	-1.14321	-0.386975	0.277874	-1.32482	-0.228885	-0.678693	-0.905295	-0.72803	-1.22032	-1.19555	0.122978
77701	2.11544	1.12292	Lcn12		0	1.66878	0	0.244542	1.80781	2.7646	0	0	0	0	0	0	0	0	0	0	0	1.00351	0	0	0	0	0	0
209446	2.33196	1.14404	Tfe3		0.745927	1.50224	1.80537	0.84843	0.560451	1.52962	-0.0750976	-0.519741	0.17611	0.0162191	-0.372128	0.437395	0.597437	-0.0179987	-0.234227	0.12366	0.861112	-0.658878	-0.156567	0.154538	-0.296956	0.635758	0.134775	-0.965249
75202	2.46998	1.14435	Spaca6		1.23695	2.08382	2.52232	1.02377	3.16144	0	1.5396	0.562776	0	0	0.098931	0	0	0	1.16369	0	0	0.00351379	0	0	0	0	0	0
69983	-3.43808	1.1466	Sis		0	0	0	1.24454	0	0.764603	3.00533	2.80808	1.22353	2.99729	2.66453	0	0	0.429557	0.637619	0	0.113511	0.00351379	0	0	0	0	0	0
639769	2.55241	1.15197	Adh6-ps1		0.22394	0.65577	0.949698	2.13842	0.794795	3.65848	0.198775	-0.428048	0.532445	-0.428048	-0.222951	0.65777	0.174986	0.235974	0.946536	-0.428048	-0.428048	0.160428	-0.0644452	0.785768	0	-0.428048	-0.428048	-0.428048
100043040	2.1373	1.15363	1110002L01Rik		1.26763	0.307302	-0.0791519	1.16995	0.904009	1.06305	0	-0.264365	-0.611882	0.143962	-1.67095	0.461305	0.270125	0.101631	-1.39809	-0.100977	0.589303	1.06427	0.0861888	-0.0473571	-0.228137	0.215388	-0.136218	-0.600692
20681	2.08885	1.15748	Sox8		1.23344	1.0803	0.637266	2.41095	0.219329	1.76109	-0.00351379	0.345138	0.635051	-0.00351379	-0.00351379	-0.00351379	-0.00351379	1.66051	0.0491421	0.377282	0.525035	0	1.36009	-0.00351379	-0.00351379	-0.00351379	-0.00351379	-0.00351379
381510	2.14661	1.1627	Dpy19l4		1.17778	0.383898	1.08118	0.69895	0.994991	2.31994	0.748811	-0.239375	-0.108661	0.233948	-0.319737	-0.270617	0.30647	1.00991	0.816392	0.657416	0.258137	-0.258285	-0.0425859	0.504559	0	0.0520329	0.993532	-0.0223594
230857	2.6295	1.16593	Ece1		1.26861	2.63259	1.33746	1.76101	0.931766	1.20152	0.303694	-0.406605	-0.400811	1.26306	0	0.00489044	0.410138	-0.325261	-0.917848	0.421099	-0.537235	0.488689	-0.516506	-0.38866	-0.414138	0.122454	-0.224841	-0.367601
71339	4.80296	1.17742	5430400D12Rik		-0.997294	3.94451	3.10292	2.41717	2.92599	1.76731	-0.997294	-0.648642	0.226233	0	0.908243	0.0885245	0.60574	-0.997294	1.37729	-0.616498	2.48545	-0.997294	0.688237	-0.997294	0.845792	0.579573	-0.997294	0.324608
53623	-4.92541	1.17804	Gria3		-1.08495	-2.97505	0.709232	-5.86622	-1.64338	-1.77969	0.902197	0.196675	0.375969	0.546109	-0.166603	-0.692941	0.736812	0.101581	0.921144	0.215013	0.397217	1.09149	0.0972939	0.564825	0.278033	0.170076	0.934723	0
105892	-3.40304	1.17933	9030619P08Rik		-0.186012	-1.29962	-3.44961	-1.39415	-0.878192	-1.24332	-0.0306053	0.563118	0.225585	0.319289	0.510054	0.562604	1.01015	0.463451	0.661892	0.162947	1.38481	0.934188	0.597263	1.37314	0.470748	-0.183132	0.98857	-0.0569911
100502766	-5.713	1.18229	Kifc1		0.142275	-4.09468	1.15097	-2.52821	-2.87183	-0.522718	2.1989	0.933455	0.631351	0.74392	0.747045	1.10662	-0.684287	1.18406	1.27991	1.0543	0.969148	-1.76923	0.47838	-1.03286	0.377766	0.48219	0	0.278887
319508	2.42822	1.2082	Syt15		-0.387405	0.406995	-0.375893	2.95238	1.01995	1.23978	-1.21993	-1.2757	-1.84675	0.735507	0.304767	0.478536	-0.243714	0.209591	0.632172	0.341402	0.851725	0.429784	0.686779	-0.0479697	-0.167162	-0.269882	0	0.382044
80904	2.40418	1.21155	Dtx3		0.980318	0.867435	0.624767	0.961956	0.939743	1.24449	0.0535574	-0.208312	-0.355183	-0.495883	-0.263318	-0.705441	1.24375	0.894403	0.837761	0.814756	0.654198	-1.52619	0.420588	0.269175	-0.127247	0.594651	0.145802	-0.045404
11975	2.07515	1.21251	Atp6v0a1		1.16221	1.21086	0.977215	0.921371	0.742944	1.13702	0.387105	-0.93571	0.13024	0.253405	0.295567	-0.298296	0.464697	0.941651	0.569062	0.352797	0.0168996	-0.905529	-0.224447	-0.598687	-0.0482783	0.699812	0.136397	-0.193223
667977	2.83908	1.21467	Gm8909		-0.206987	1.97768	1.49775	0.853346	0.81378	2.48032	-1.4764	0.354627	-0.463413	0.168692	-0.155356	-0.0448115	-1.74014	0.498386	0.751793	-1.8286	0.168097	-0.392128	-0.429374	-0.0622439	-1.33344	-1.8286	0	-0.572288
319216	2.0873	1.22395	4932441J04Rik		1.25425	1.46368	1.17265	1.03945	1.33967	3.25995	1.0998	1.14356	1.24082	-0.205097	0	-0.119279	-0.205097	-0.205097	1.43252	-0.205097	-0.205097	1.12035	-0.205097	1.00872	-0.205097	-0.205097	-0.205097	-0.205097
100038460	3.96848	1.2305	Gm10677		1.21212	2.10718	2.20948	1.39767	2.2071	1.75737	0.117219	-1.27627	-1.27627	0	0.434952	0.959757	-0.673235	-1.27627	-0.66453	-1.27627	0.0882037	-1.27627	-1.27627	-1.16199	-1.1944	-1.27627	-1.27627	-0.688665
75540	2.05616	1.23092	Fpgt		1.18733	1.37949	1.66062	0.428836	0.624603	1.3482	0.410954	-0.315677	0.144161	-0.133057	-0.240064	0.523027	-0.973832	-0.400394	0.794886	0.92592	0.901928	0.172075	0.447466	-0.829927	0.180366	0	-0.0231648	-0.152603
320871	2.00428	1.23778	B230206H07Rik		1.15473	1.02354	1.06236	0.00477594	0.690141	2.21862	-0.20161	-0.297955	1.08302	-0.186047	-0.881312	0.619543	-0.881312	-0.0797865	0.704907	-0.500517	0.768252	0.0175043	-0.0990695	-0.881312	0.0613091	0.0174823	-0.0345637	-0.881312
29857	-5.30653	1.2388	Mapk12		-0.321021	-0.304229	-1.97301	-1.97301	0.057188	-1.20841	0.13924	0.960605	0.47291	2.90964	1.93253	2.30921	-1.97301	0.93894	0.249572	-0.0072515	-0.53757	0.615467	-0.287478	0.00634158	0.150184	-1.39614	-1.5413	0.500895
98733	3.25898	1.26127	Obsl1		1.64172	1.68941	1.02669	0.722378	0.115715	1.697	-0.271718	-1.9284	-1.83113	-0.472404	0.858782	0.311266	1.15041	-1.80567	-0.136933	-0.726332	1.15839	-0.688576	-0.454018	0.138398	-0.955919	-1.11522	-0.0379863	-0.633222
17537	4.41073	1.27136	Meis3		3.92126	5.81706	2.31544	3.51381	1.75515	3.71195	2.57417	0.880958	1.17087	0.359675	-0.0526559	3.25555	-0.0526559	-0.0526559	0	3.13549	1.06086	-0.0526559	-0.0526559	1.64659	-0.0526559	0.52421	-0.0526559	-0.0526559
18795	6.04963	1.27884	Plcb1		3.99188	4.49478	1.91944	2.97438	0.842259	3.23877	-0.373946	-0.584473	1.81456	1.91978	-0.155023	-0.740479	-0.740479	-0.740479	3.15767	3.28417	0.258389	0	-0.719866	-0.740479	0.981752	2.00631	-0.391231	1.95375
217219	2.19208	1.29274	Fam171a2		0.651988	1.08382	2.37775	1.24454	2.80781	0.764603	0	0	0.638565	0.997294	0	0.500856	0	0	2.22258	0	0	0	0	0	0	0	0	0
100042889	3.67077	1.29381	C920021L13Rik		1.05037	1.50276	0.341572	1.38382	1.31594	1.61073	-1.28859	-0.249979	-0.0506711	-1.19156	-0.342134	-0.928381	1.44106	-1.90245	-0.439603	1.01371	0.567112	-0.0890584	-0.32177	-0.909687	-1.26071	1.34347	-0.490279	0
108100	2.3972	1.29436	Baiap2		1.26651	1.37002	1.03999	1.22871	0.661043	0.0825095	-0.99387	-0.333442	0.187797	-0.453475	-0.176131	-0.150211	1.09782	-0.219706	-1.02372	0.982495	1.34711	0.728596	0.0648379	0.145664	0	-0.0438266	0.57183	-0.0593257
320187	4.52578	1.29827	E230001N04Rik		0.075376	0.755133	1.45649	-0.0101421	0.894158	1.94288	0.0502102	-1.90603	-1.13069	-3.57661	-1.56416	0.172171	-2.97358	0.335337	0.902309	0.974108	-0.240709	0.514365	0.310552	0.0157156	-0.633991	-0.677818	-0.729864	-1.03232
70575	2.17491	1.30104	Gfod2		-0.144122	2.43314	1.44413	1.07646	-0.447737	0.624538	-0.406327	0	-0.29505	-0.0358562	-1.72852	0.72644	1.28609	0.181069	0.0701323	0.788218	-0.820103	-0.377559	-0.0845847	0.373312	-0.491891	0.491249	-1.60144	0.163221
105968	2.26477	1.30881	AU021063		-0.246552	0.507206	0.857717	1.80543	1.64623	1.32549	-0.271718	0.450111	-0.89854	0.835719	-0.89854	-0.397685	1.51185	1.35044	0.241579	-0.89854	-0.89854	1.10497	0.272417	0.900238	0.181584	-0.321674	-0.0517919	-0.89854
272636	2.24817	1.31978	Esyt3		1.65324	1.08507	1.27946	-0.339172	0.639128	1.76585	-0.583714	-0.583714	0.376779	-0.583714	-0.0566893	0.502104	2.34125	-0.583714	0.0539046	0.797081	-0.552665	-0.5802	0.516854	0.308174	-0.583714	-0.583714	0	-0.583714
237887	2.14176	1.32137	Slfn10-ps		1.62099	-0.810297	1.53254	1.11205	0.515141	0.627217	0.372978	-0.703004	0.134397	-1.43287	-0.104056	-0.262556	1.00069	1.98874	0.567347	-1.61641	0.698294	0.467356	-0.688053	-0.433943	0.269477	-0.0459466	0.694566	0.897733
67169	3.0847	1.32927	Nradd		-1.94034	1.49149	1.59277	0.459569	0.537405	1.3422	-0.702471	-1.65871	-0.253324	-3.59233	-0.139304	0.0784526	-0.989294	-0.928306	0.215216	0.595823	0.521184	0.870618	-0.141262	0	-0.327779	-1.01546	0.161311	-0.855389
30843	2.3718	1.34596	Fbxl12		1.15089	1.03471	0.714172	1.1323	0.94395	1.54663	0.227408	-0.58912	-0.464113	-0.690196	-0.0694122	0.632193	1.01929	-2.40913	0	1.45633	0.698282	0.843997	-0.582834	0.0212836	-0.235454	-0.0180149	0.591676	-0.739713
12348	2.32122	1.35082	Car11		2.82191	0	0	2.24454	2.22284	0	0	0	0	0	0	0	2.60303	0	0	0	0	0	0	0	0	0	0	0
228836	2.26188	1.35356	Dlgap4		0.792068	1.26663	1.19445	0.66013	0.077158	1.3341	-0.0324955	-0.226238	-0.107437	-0.738061	-0.845131	0.20877	0.548401	0.397711	-0.0977354	0.645442	0.721147	0.203064	-0.125313	-0.0523667	0	-0.116668	-0.0438538	0.135709
319939	2.09032	1.35668	Tns3		0.522732	1.07004	0.0964863	0.989755	1.46282	1.4427	-0.824362	0.157995	0.0942707	-0.97996	0.323768	0.430493	-2.11118	0.856693	0.22108	-0.333424	-0.163302	0.681612	-1.76565	-0.734868	-1.00606	0.563087	-0.545542	0
545428	2.61056	1.37155	Ccdc141		1.47339	0.905223	4.35835	-0.519016	1.45928	0.586008	-0.763558	2.05433	-0.763558	0.233736	-0.763558	-0.0403098	-0.160524	0	1.2891	0.939166	0.349954	0.824919	0.600045	-0.763558	0.5201	0.0357009	-0.179844	0.295309
387208	2.22561	1.38457	Mir212		1.17514	1.10173	0.719448	0.831822	0.534488	1.30225	1.22659	-0.0640683	-0.597278	0.283404	-1.92149	-0.187499	0.474107	0.981981	1.21089	-0.385562	-0.193954	0.0672317	0.597245	0	-0.408699	0.225547	-0.336131	-0.739911
100038591	2.25269	1.38469	F420014N23Rik		1.6466	0.541365	0.985443	0.468006	2.42659	-0.653403	0.386933	-2.10805	0.0846944	-0.935853	-0.219621	1.17661	-0.423377	-0.37135	0.436887	0.734798	0.90209	-0.146003	0.963372	-0.303512	-0.941389	0	-1.12818	-0.274624
241589	2.15146	1.38715	D430041D05Rik		0.973616	2.48791	1.96241	0.326704	-0.180872	1.58373	-0.180872	-0.180872	0.457692	-0.180872	0.724664	-0.118138	1.42216	-0.180872	2.79462	-0.180872	-0.180872	0.822641	0.990085	-0.180872	0.498714	0.395994	-0.180872	0.141029
667803	2.09019	1.3891	C920025E04Rik		1.38015	0.0944791	2.14714	2.11659	0.973533	1.88405	1.04747	0.45683	0	-0.17953	0.149806	0.739576	0.491645	-0.955367	0.557743	0.496872	0.493289	1.05073	0.112601	-0.856955	-0.580851	0.47205	-0.296837	0.439977
242736	2.08713	1.39381	Pramef8		0.984505	1.49804	0.295948	1.1584	0.394894	0.722489	-0.683162	-0.715903	-0.514346	0.498529	0	0.100018	0.811005	0.669177	1.45358	0.493448	0.456834	-0.509799	0.469502	0.368794	-0.189184	0.139503	0.118336	-0.406888
67480	2.14364	1.39541	Cwc25		0.602018	1.2405	0.387925	0.713877	0.679723	0.931513	0.438282	0.270764	-0.412393	-0.81053	-0.886955	-0.644002	0.892073	0.220253	0.923531	0.582957	-0.0964198	0.620712	0.470663	-0.357939	-0.0957432	0.564903	0	-0.32294
13850	5.32046	1.39632	Ephx2		1.65199	4.89117	5.1851	0	4.22284	4.08653	0	2.15601	0	3.41233	0	0	2.92496	0	0	2.96576	0	0	0.363603	0	0.620693	0	2.01667	0
12877	3.07913	1.40258	Cpeb1		4.60618	1.66878	0	3.70397	3.80781	0	1.62682	0	0	1.41233	1.01245	0	1.60303	0	0	0.380795	0	1.00351	0	0	0	0	0	0.0588671
27419	2.23368	1.40525	Naglu		1.19525	0.773624	0.669897	1.7878	0.497611	1.1035	0.685016	-0.354885	0.116867	-0.713438	-0.836608	0.174173	-0.212396	1.02368	0.26031	1.58845	0.373633	-0.0936866	0.375337	0.37965	-0.380748	-0.0228343	0.266947	-0.623296
56838	2.11923	1.40908	Ccl28		0.84726	0.031162	1.52672	1.51381	-0.244851	1.29691	-0.809162	-1.11904	0.393264	-0.0553625	-0.388128	0.448199	-1.44962	-0.388634	0	1.32814	-0.202179	0.53582	-0.104091	0.424195	-2.05266	0.52421	-1.20591	-0.730754
381270	2.22051	1.41307	2017-03-04		0.836621	1.11387	0.900539	0.581051	0.849528	0.00922251	-1.00346	-1.93848	0.158015	0.270576	0.363243	-0.4644	0.164992	1.05082	-0.315338	0.0202241	-0.705798	0.310552	0.0425088	-0.246235	0	-1.34964	-0.48322	-0.430973
23966	2.22084	1.41887	Tenm4		0.947064	-0.289887	2.08786	1.53962	-0.289887	2.47472	0.0150076	-0.289887	-0.289887	0.707407	-0.289887	-0.289887	-0.289887	0.696063	2.0847	-0.289887	0.309051	0.298589	-0.289887	-0.289887	0.652734	0.286979	-0.289887	-0.289887
75379	2.65116	1.42173	4930599N23Rik		0.192843	-0.822783	2.12249	2.22911	0.936112	1.49151	0.482111	-0.304207	-0.822783	-0.822783	-0.822783	0	1.78025	0.426201	0.814835	0.558012	-0.822783	-0.822783	-0.822783	1.37653	-0.822783	-0.245917	0.225599	-0.822783
20853	2.00158	1.4226	Stau1		0.888391	0.944496	1.3027	0.762716	0.284579	0.640008	0.0133657	-0.281037	-0.244436	-0.0298185	0.0105133	-0.652535	0.316118	0.519904	0.244276	0.943601	-0.0941277	0	0.294921	-0.303806	-0.640167	0.192671	-0.0502634	-0.614739
54725	7.04887	1.42305	Cadm1		2.27699	3.45853	3.56324	2.51579	3.37108	3.16519	1.48215	-2.35318	-1.47008	1.41327	1.55228	0.822028	-3.49111	0.24945	-0.867296	-2.12839	0	-4.09415	-1.00735	-3.6173	-2.4591	-1.51728	-3.44004	-1.34434
433752	5.88279	1.43177	AA415398		0	4.37043	2.40383	2.70803	3.15582	3.43454	1.23787	-1.23695	-1.23695	0.982735	1.13807	-0.151133	1.68801	-1.23695	2.98563	-0.856155	-1.23695	3.05197	1.29658	0.654937	1.47121	0.339916	-1.23695	-1.23695
228966	2.44383	1.44136	Ppp1r3d		0.402672	3.14484	1.3721	1.5993	0.32967	2.04136	0.219077	-0.0209591	-0.254608	0.473354	0.738189	0	1.51722	-0.229151	1.96684	-0.512377	-0.410428	0.280266	-0.62268	0.780075	-0.687517	0.771156	-0.958962	0.165694
12450	2.06403	1.45322	Ccng1		1.06675	0.596996	1.74078	0.71313	0.497861	1.24286	0.553783	-0.355518	-0.436359	0.0235109	-0.226349	0.0265245	0.437304	-0.301968	0.936281	0.524217	0.772407	0.304197	0.253683	-0.141215	-0.264536	0.227548	-0.263171	-0.375398
232086	5.01181	1.45758	Tmem150a		0.0350165	1.23736	1.47032	1.24055	0.472604	1.70402	-1.59218	-1.35578	-1.06587	0.0298247	-2.69198	-1.11612	-0.931476	0.281516	0.325501	-1.32364	-2.14614	1.469	-0.585944	0.295978	-1.83581	-2.12757	-0.857686	-0.475642
213011	3.31749	1.46427	Zfp583		0.960228	2.01559	0.127019	1.57282	-1.90314	1.28656	1.06981	-4.18105	-0.498821	-1.86439	0.247146	-1.09417	1.02753	0.382246	0.413724	1.2145	-0.643602	-0.619299	-0.107207	-0.0947833	0.0749335	-1.36787	-0.123988	0.0929322
68328	2.21564	1.47009	Rab13		1.42201	0.973421	1.17249	0.996641	0.60721	1.58709	-0.0950093	-0.636215	-0.609336	0.929965	0.264625	0.0184894	0.891186	0.342121	0.505195	-1.01911	-0.456317	1.70047	0.0791759	-0.633547	-0.556818	-0.292523	0.0318069	0
320204	2.05596	1.47031	Mettl20		0.597284	0.0291133	0.154737	0.584469	0.40665	0.326922	-0.61703	-1.25105	-0.702049	-0.474251	-0.790066	-0.305248	0.160059	0.437365	0.0300126	0.20791	0.317783	0.267492	-0.723892	0.514816	-0.450313	-0.309716	-0.321746	-0.625245
74764	2.24125	1.47163	Klc4		1.31578	0.534617	0.256638	0.521311	-0.257939	1.96542	-0.896384	-0.136419	0.244641	-2.13687	0.138978	0.136078	0.594401	0.721478	0.213948	1.41656	0.56431	-0.361263	-0.397103	0.275572	0.151218	1.02767	-0.73562	-0.516807
100038347	2.31537	1.47467	Fam174b		1.05635	2.11292	1.38618	0.773659	0.897974	0.799731	0.598039	-1.54583	0.0429263	0	0.472885	0.191335	0.254833	-1.65315	0.577498	0.181458	-0.892003	0.599357	-0.410128	-0.957507	-1.2287	-0.124971	-1.43256	-0.14047
434218	2.43136	1.47529	Trim34b		2.23695	0	2.38207	0	2.80781	0.764603	0	0	0	0	0	0.500856	0	0.248985	0	0	0.528549	2.58848	0	0	0	0	0	0
17921	2.56007	1.47711	Myo7a		1.28347	1.93047	0.697353	0.444073	1.56482	1.503	0.455985	-0.42485	-1.24597	0.293333	0.534688	-0.327094	0.284098	0.659194	0	0.496262	-0.348789	1.08983	0.0051384	-0.314573	-0.193451	-0.0446324	-0.396239	-0.252292
107173	2.43244	1.48877	Gpr137		0.479042	1.46628	1.15177	0.798796	0.899524	1.93059	0.329159	-0.701072	-0.310129	0.109427	0.0386052	-0.434422	2.11966	1.47453	-0.828061	0.244352	0.264816	-1.13866	0.11196	0.591701	-0.604012	0.589741	-1.86187	-0.135636
270185	6.04347	1.49303	BC043934		3.35243	0.083818	3.75626	0	3.80781	4.57196	0	0	0	0	0	0	2.60303	0	1.22258	0.380795	0	0	0	0	0	0	0	0.736939
619597	2.05878	1.49337	Gm6086		0.532026	-0.440534	4.07427	0.539617	1.68784	1.05968	0.59997	-0.133881	0.393072	0.209907	-0.504128	0.637233	1.48307	-0.704924	1.04817	-0.324129	0.455892	0.298589	-0.704924	0.302441	0.396895	-0.704924	-0.12121	-0.383023
66859	5.03505	1.49352	Slc16a9		0.496852	2.17261	-0.393049	2.48533	1.57467	1.36154	0.545687	0.530551	-1.95714	-2.40577	-0.912565	-2.09485	1.28743	0.653276	2.24951	-0.321828	0.483037	-2.39955	-1.23211	0.736753	-1.78237	-0.0188422	1.48808	-0.711928
13839	2.49506	1.49489	Epha5		-0.55711	0.770884	2.23904	1.35737	1.03759	1.08602	-0.418777	-0.389404	-0.492531	0.39086	0	-1.07081	1.1309	-0.467074	-0.0409652	-0.413266	0.171893	-0.288047	-1.79406	-0.239208	-0.588405	0.519771	-0.606276	-0.678611
21825	6.87649	1.49847	Thbs1		0.948191	3.81885	1.23039	1.33665	1.51289	1.01718	1.80939	-2.18727	-0.786324	-0.453737	-2.03537	-3.17257	0	-2.74637	0.307256	2.61906	-1.88184	1.7534	-0.0771599	-4.99535	0.680624	1.53571	-1.97868	1.38544
17281	2.87244	1.50053	Fyco1		-0.150102	2.25514	0.863634	1.58989	0.530148	1.54605	0.0222116	-0.11954	-0.283758	-1.36295	-0.834226	0.0793567	0.0833116	0.943603	2.14397	-0.553964	0.466554	-2.61307	0	-1.18726	-0.45157	-0.766699	-0.166621	-0.470254
18190	2.03166	1.50654	Nrxn2		-0.417153	1.67764	1.57164	0.175401	0.890667	2.81094	-1.6541	-0.305452	0.791816	0.758227	0.135956	0.846752	-1.6541	0.46935	-0.279519	-1.27331	0.333877	0.156765	-0.705538	-1.6541	-1.03341	-1.6541	0	-0.747239
100043823	2.52581	1.50733	Gm4673		1.6509	1.55161	1.82473	0.534794	2.68103	2.29189	-0.00171542	-0.541623	-0.419106	1.30462	1.04096	1.13133	-1.91407	-0.853081	1.58866	-1.55134	1.17253	0.878729	-1.19992	0.485222	-2.5171	0.644726	-0.494031	-1.14945
64933	2.19211	1.50854	Ap3m2		1.12987	1.95027	-0.788224	1.36733	1.53408	1.63105	0.834311	-1.63289	-1.02105	0.318311	0.501536	1.03027	0	1.0044	1.03459	-0.337716	0.252981	1.31475	-0.480439	0.0478463	-1.09782	0.66571	0.819399	-0.244607
102632	2.24073	1.50921	Acad11		0.834806	0.096539	0.02459	1.09394	0.454738	2.25511	-0.472937	-1.34483	-0.76358	0.612373	0.0909586	-0.346094	0.639942	-0.0311451	0.479169	0.437832	0.315588	0.699194	-0.787196	0.621667	-0.551717	0.354283	-0.0698876	-0.589342
68992	2.49374	1.51184	Zfp580		0.975165	1.08507	0.501851	0.468183	0.376094	-0.0821452	0.306143	-0.732562	-1.94515	-0.948991	-1.50415	0.23907	0.241713	0.080308	0.468942	-1.20292	-0.595733	0.692818	-0.997719	0.277801	-0.793096	-1.26988	0	-1.10981
13400	3.7274	1.51311	Dmpk		0	0	3.30375	1.8295	3.80781	3.08653	0	0	0.638565	0	0	0	0	0.664022	0.637619	0	2.28344	0	0	0	0	0	0	0
16511	3.03542	1.52303	Kcnh2		1.65199	0	1.64078	3.56647	0	3.7646	0	0	0	0	1.01245	0	1.60303	1.98595	0.0526559	0	0	0	0	0	0	0	0	0
71063	2.28236	1.52905	Zfp597		1.28824	1.42418	1.26102	0.549277	-0.678874	0.162447	0.621602	-2.66854	-0.0328536	0	-0.570511	-0.48659	0.701318	0.231792	0.79035	1.02657	-0.266252	0.208713	0.581626	-0.443481	-0.157034	-0.167308	-0.380368	-0.416756
20755	3.22569	1.53392	Sprr2a1		2.03189	3.06243	2.54801	2.76092	3.00454	-0.619069	1.41194	1.02387	0.0371823	1.1299	-0.951804	0	-1.89782	-0.982684	-3.61633	-3.61633	-1.69547	-3.61633	-3.61633	-3.50205	-3.61633	-3.61633	-2.40035	-2.37689
71567	2.2755	1.53472	Mcm9		0.0132074	0.749248	-0.386641	1.00435	0.914599	1.38804	-0.0382938	-0.731638	-1.00772	-0.632567	-0.973871	-0.0502148	0.847187	0.369158	0	1.25237	0.39284	-0.355854	-0.431976	-0.185246	-0.776598	0.959403	-0.178779	-0.588973
100505386	3.64884	1.53477	Gm21949		1.07855	2.96238	1.33799	2.55329	0.579013	1.75304	0.883457	0.305092	-1.32719	0.253928	-1.1757	0.12006	2.39216	-1.96576	0.501034	0	-1.96576	0.845111	-1.01719	0.68173	-0.644625	-1.96576	0.465953	-1.42146
14673	2.03039	1.54055	Gna12		0.696876	1.38889	0.944261	1.11379	-0.0148234	1.09328	0.255532	-1.19714	-0.212078	-0.025929	-0.15558	0.426936	0.264841	0.983305	0.71074	1.48708	0.60167	0.0196047	0.447865	-0.79829	0	0.848214	-0.323173	0.15198
75084	2.06808	1.54183	4930511M06Rik		-0.690183	0.104217	1.14661	0.881612	0.33635	1.04804	-0.566647	0.747562	0	-0.599692	-0.157834	-2.88649	1.07409	-0.0525451	0.277474	-0.505697	0.596253	0.576453	-0.130572	0.00539613	-1.04341	0.149806	-0.0397437	-0.723289
100038464	2.03869	1.54481	Gm15441		-1.437	0.816845	0.652653	1.81059	1.69029	1.76506	0.333918	0.137095	0.0684111	0.703603	-1.42732	-0.683115	1.80512	-0.649081	0.5412	0.902617	-0.281375	0.167466	0.212054	0.278404	-0.294789	-0.651499	-0.491868	-0.330946
20868	2.25465	1.54707	Stk10		1.48948	1.88009	0.613927	1.04081	0.99805	1.15279	0.577602	-0.919209	-0.629296	0.526341	0.416404	0.165881	0.500232	0.8275	0.827864	1.17706	-1.02882	-0.0608139	0.159873	-0.896805	-0.604099	-0.0915327	-0.421113	0.319502
11816	4.10869	1.55007	Apoe		1.35381	4.73921	1.30066	0.617895	0.40355	-0.621036	0.0643053	-1.60814	-1.80366	-0.0155368	-0.79352	-0.281443	-0.235118	-1.42206	0	-1.31297	-1.40778	0.376866	-2.13751	-0.836639	-1.60741	-1.18728	-0.069406	-1.95682
68149	3.12517	1.55593	Otub2		1.67139	2.90868	1.48196	1.13962	1.56152	0.92271	-0.399495	-0.815169	0.44437	0.521529	0.0710235	0	0.761141	-0.0847611	0.513326	0.0243297	1.10169	-2.16031	0.0742512	0.728067	0.766728	-1.17192	-2.58011	-1.48828
20980	2.32965	1.55603	Syt2		2.29191	0.521345	2.58917	1.58518	0	0.991563	-0.531615	0.779484	0.364279	0.01622	-0.826861	0.856963	-0.129364	-0.995432	0.508985	3.18583	-0.0329699	0.436005	0.0872038	-0.611691	0.508645	0.581434	-0.995432	-0.424343
106628	2.45012	1.55755	Trip10		0.504444	1.11365	1.22385	0.960223	1.17028	0.607333	-0.37819	0.271919	-0.912766	-1.3069	0.245291	-0.0966954	0.231412	0.334534	0.566846	0.666116	0.124029	0.136463	-0.430171	0	-0.880719	0.211039	-0.252366	-0.424048
23959	2.98891	1.55934	Nt5e		3.23327	3.32336	1.80994	2.89246	1.04069	1.10058	-0.21711	-0.128959	1.21108	1.56275	-0.0689807	1.56381	0.540461	-0.688058	1.20778	2.44375	-0.186101	0.503877	1.05105	-0.630116	0.742545	-1.62321	-0.697976	1.1338
64294	2.16891	1.55986	Itm2c		0.994834	1.30508	1.33557	1.27458	1.06509	1.12917	-0.0687933	0.0834885	0.366415	-0.279532	0.409341	-0.108435	0.794131	1.18919	0.6409	0.716766	0.608818	-0.340426	-0.4453	0	0.0107713	0.3864	-0.0620532	-0.128954
231712	2.15883	1.56774	Trafd1		0.882517	0.324065	1.42675	1.13955	0.812748	0.803476	0.399358	-0.381354	-0.22402	-0.58173	-0.387465	-0.0971894	0.635442	0.745049	1.01847	0.601135	0.65567	-0.387006	0.195032	-0.0430598	-0.628192	0.305399	0	-0.452532
22318	2.03742	1.57375	Vamp2		0.538709	1.36953	0.122359	1.33345	1.43913	1.00107	0.216926	-0.31802	-0.186369	-0.521127	0.184527	0.267837	1.16143	-0.00264978	0.227722	1.16158	0.531728	-0.720491	0	-0.0642901	-0.853333	-0.269129	0.103115	-0.482274
54561	2.00652	1.57422	Nap1l3		0.228986	1.64505	0.109254	-0.532097	1.42603	0.403002	0.58715	-1.59791	-1.98607	0.0507297	0	0.198148	0.563361	-0.960614	0.235375	0.189119	0.669448	0.516382	-0.413036	-0.123938	-0.653445	-0.369698	0.148112	-1.30273
66522	2.02838	1.57479	Pgpep1		0.56696	1.05076	1.57025	0.390754	0.927642	0.830196	0.194331	-0.141985	-0.398935	-0.530391	0.0581675	0.0333986	-0.149825	-0.0973916	0.804589	0.974989	0.590822	0.496529	-0.0364671	-0.938567	-0.30133	0.0408187	0.101182	-0.176887
20362	2.08673	1.57543	2017-09-08		0.753617	1.17334	0.255549	0.8282	0.515684	0.85581	0.0657334	-0.639721	-0.44241	-1.14596	-0.0817032	0.258819	0.0161691	0.681229	0.497092	-0.423661	0.955801	-0.554782	-0.318271	-0.443046	-0.841844	-0.368453	-0.285941	-0.505097
70873	2.0967	1.59276	Cnbd2		1.23335	1.19782	0.291481	0.285896	1.70085	0.23522	0.640687	-0.778922	-0.173465	0.67971	-1.62455	-0.207586	0.486093	0.0884552	-0.483507	-0.0451927	0.140832	1.39126	-0.808029	0.0499792	-0.799724	-0.880459	0.111316	-0.124332
69358	3.3988	1.59284	Lrrc51		0.0946875	0.26872	1.05701	0.153809	0.528038	1.6354	-1.86384	-0.157119	-2.24066	-0.189363	-1.88564	-0.515877	-1.4137	0.302642	0.620886	-0.434303	-0.0552239	0.172648	-0.866533	-0.34874	-0.489149	-0.674331	-1.28246	-1.17546
19280	2.09696	1.59525	Ptprs		0.820192	1.39063	0.543523	1.26612	-0.181843	0.577148	-0.627303	-0.269437	-0.429837	-0.325598	-0.245392	-0.0964751	0.368273	-0.53903	0.0334015	0.0971255	0.289775	0.776746	-0.468193	-0.834725	-0.688068	0	-0.868638	-0.156785
11488	2.91042	1.59803	Adam11		1.03185	1.5308	0.884669	1.03945	1.21039	1.33711	-0.385629	-1.07884	-1.37389	-0.185083	0	0.810332	0.590583	1.23653	0.127667	1.1757	1.00795	1.79842	-0.0638862	1.07583	0.252098	1.14938	0.41926	-0.953584
224405	2.70448	1.59903	Cyyr1		-1.66453	2.58921	2.34549	0.580014	3.60271	2.80051	0.547257	0.491478	-0.0259635	-0.667235	0	1.29576	-1.06149	-1.00051	0.847559	-0.283733	-1.55102	-0.661014	-1.66453	-1.18768	-1.66453	-1.66453	-1.66453	0.0724107
30953	3.67896	1.60619	Schip1		0.82462	2.92043	1.29556	2.32107	0.325085	1.49911	0.629529	0.202786	-1.58112	0	-1.42963	0.0885246	2.13824	-2.21969	0.949002	-0.253928	-2.21969	0.591183	-1.27112	0.52952	-0.692102	-2.21969	0.212025	-1.67539
226971	2.18193	1.6088	Plekhb2		1.1785	0.244789	1.58749	1.02199	0.955392	1.15016	0.382098	-0.337666	-0.73098	0.118262	-0.160322	0.113298	0.00926971	0.906251	0.945784	0.620677	0.675473	0	0.141604	-0.395137	-0.525998	-0.00080967	0.228512	-0.406618
22644	2.15422	1.61167	Rnf103		0.888789	0.423996	0.92887	1.29692	-0.0373712	1.07375	-0.642729	-1.43949	0.110655	0.397593	-0.780495	0.286445	0.912186	0.824651	0.925709	0.433172	0.689178	-0.166502	0.40658	-0.0841174	-0.538435	-0.178113	0.239668	-0.358531
16923	2.28976	1.61757	Sh2b3		1.01704	1.21177	1.28797	1.04858	0.580652	0.924458	0.0739627	-0.853518	-0.127507	-0.0359998	0	-0.157632	0.815901	0.751667	-0.593121	0.506801	0.313783	0.376442	-0.163564	0.0271773	-0.434064	-0.253335	-0.84198	-0.325707
259302	2.64259	1.62301	Srgap3		0.563527	1.6488	0.51682	1.56547	-0.165179	1.8191	-0.0022068	-1.93245	0.315639	0.945922	-0.78744	-1.00264	0	0.601623	1.71239	-1.38574	1.30221	1.86925	0.53253	0.38839	-0.154885	0.321295	-1.28752	0.10791
237988	2.19245	1.62414	Cdr2l		1.97028	-0.597888	0.959074	0.977873	0.278102	1.49793	-1.26667	-0.918017	0.179251	-0.854338	-0.891647	2.04154	0.921328	1.56728	-0.62905	0.114127	-0.153157	-0.263155	-1.26667	1.53211	-1.26667	-0.689802	-0.834958	-0.114692
100504389	2.41769	1.62577	9030407P20Rik		1.22127	3.01567	2.32025	-0.578492	1.56973	-0.0584314	-0.196212	1.33297	-1.59951	-0.240778	1.28895	-0.737216	-1.22	1.08892	0.621939	0.365116	0.229076	0.350405	0	-1.34618	-1.39499	-1.24617	0.547276	0.668792
22324	2.11465	1.63651	Vav1		1.29974	1.03688	1.03526	1.10221	0.815355	1.03033	0.188447	-0.14568	-0.377569	0	0.22718	-0.0551071	0.673018	0.602531	0.715065	1.05765	0.993326	-0.0590992	0.199144	-0.0348062	-0.455227	0.441737	0.146077	-0.578174
76770	2.05434	1.63656	2010005H15Rik		1.65199	1.66878	1.64078	0.244542	2.80781	1.17964	0	1.67058	0	0	0.790059	0.500856	1.60303	0	2.7531	0	0.113511	0	0	0	0.205656	0	0	0
50758	2.15091	1.63719	Fbxl17		0.807141	1.47884	0.839581	0.919183	0.768201	0.528053	0	-0.820588	-0.518396	-0.384099	0.252071	0.182351	0.629519	0.0338087	0.712335	0.511116	0.175445	-0.33565	-0.733487	-0.333508	-0.424558	-0.0704203	-0.745772	-0.232992
207728	2.81047	1.64176	Pde2a		1.12451	2.23837	2.01655	1.85351	1.38725	2.46404	0.869539	-0.948209	0.534034	0.962225	0.651332	0.0704493	-1.43223	1.15399	1.25707	-0.228208	0.478477	0.427677	-0.584203	-1.02444	-0.922722	0.269518	-0.293702	-0.0791607
100042648	2.20344	1.64419	Gm3948		1.71814	0.149967	0.0492717	0.436222	-1.17044	1.37132	-1.39328	-1.04463	-1.39328	0.662905	-1.39328	0.277498	0.794714	0.386217	0.703768	0.0901278	-0.749256	0.610231	-1.39328	-0.179466	0	-1.39328	0.153906	0.343656
54396	3.87118	1.6481	Irgm2		1.34249	1.67037	1.78588	1.365	0.921637	1.13202	0.497104	-0.0182757	-0.298555	0.775402	-5.32002	0.865095	0.163212	0.971222	0.73815	0.704634	0.593997	-0.446468	-0.179434	-0.284083	-0.607132	-0.286345	0.508127	-0.751202
18739	2.59947	1.65278	Pitpnm1		1.11547	1.72075	0.681438	1.2034	0.286042	0.971393	-0.503582	-0.785595	-0.615976	-0.427172	-0.00315046	0.0446811	-0.333766	0.529776	0.140802	1.06212	-0.155036	0.0498395	-0.912	-0.812966	-0.896882	0.213801	0.278099	-0.925687
71769	2.80577	1.65856	Bbs10		1.02205	1.48705	-0.790931	0.91626	1.12084	1.38083	0.863402	-2.70755	-1.24771	0.505876	-0.862421	-0.345893	0.190688	1.25168	0.263241	0.784025	0.632218	-0.882763	-0.138011	0.0645046	-0.245684	-0.894373	0	-0.926946
78617	3.1905	1.65904	Cstad		0	0	2.05582	1.24454	3.39277	3.34957	0	0	0	0	0	0	0	2.66402	1.86001	0	2.22899	0	0	1.52416	0	0	0.846748	0
58233	2.86077	1.66537	Dnaja4		1.80882	1.95726	2.26676	2.18357	0.44261	-0.125254	0	0.568419	-1.32929	0.340636	0.0330963	-0.177497	0.32323	0.716062	0.880656	0.997899	-0.655039	0.566169	-0.25062	-0.158433	-0.177241	-0.23899	-0.509676	-0.251099
18436	2.21766	1.67063	P2rx1		1.41236	1.50252	0.781305	0.939267	0.0414391	1.16206	0.3743	-0.735653	-0.378463	0.280293	-0.698887	0.103134	1.18394	0.0553551	1.23458	0.796478	0.082284	0.785116	0.0483437	-0.865375	0.166176	-0.075428	0	0.421679
71310	2.56746	1.67498	Tbc1d9		1.31199	0.246319	1.71582	-0.358492	1.54581	2.3632	0.589386	-1.57631	0.0355306	-0.927669	0.795834	-0.254182	0	-0.0910151	0.882582	-2.92496	1.77851	0.537983	0.345531	0.136851	-1.30427	-2.92496	0.331177	-0.866095
101497	4.49289	1.67692	Plekhg2		1.23698	2.7392	1.56681	1.82953	0.485904	1.02766	-1.43204	-1.38829	0.486588	0.675392	-0.724487	-1.73694	-1.73694	-1.73694	2.22261	1.96578	2.25104	-1.73694	-0.788374	1.54727	-0.531283	-1.73694	-1.73694	0
194590	2.85488	1.67797	Reps2		1.97392	0	4.54767	0	5.0302	2.34957	2.47482	1.34865	0	0.997294	0	0	0	1.24898	1.05266	1.3808	0	1.00351	0	0	0.205656	0	0	0
22371	2.03522	1.67824	Vwf		2.1271	2.51159	1.69044	1.24287	0.981313	2.27416	0.854585	0	-0.571694	1.51078	1.43415	1.44854	-0.213404	-3.41545	1.06149	-0.162624	0.491282	0.950959	-1.20322	-1.08325	-1.1079	-1.35987	-0.438897	-0.576292
26450	2.31395	1.67954	Rbbp9		0.878177	0.629348	1.49947	0.946899	1.03256	0.86956	0.143065	-0.509397	-0.752436	-0.842607	0.697903	-0.142648	0.222565	0.907334	0.726877	0.184751	0.546629	1.23829	-0.363598	0.550876	-0.369542	0	-0.330947	-0.148766
211255	3.49054	1.67991	Kbtbd7		0.443108	1.607	0.834659	0.867264	1.34077	1.60382	-0.0317411	0.211325	-0.205031	-1.06448	-2.02845	-1.00571	0.0660996	0.990351	1.27855	-0.3888	0.684953	0.584416	0	0.122293	-0.448462	0.392234	-1.60092	0.260126
100038514	2.68063	1.68034	Gm11837		0.248266	0.521057	0.839707	1.34594	1.86574	0.508251	0.236186	-0.625115	-0.33615	0.376133	0.460136	-3.31765	0.347737	-2.3317	0.44117	-1.93685	0.987355	-1.31413	-3.31765	-0.338297	-1.14934	-0.570857	-0.182049	-2.74075
74106	2.31773	1.68203	Dcaf6		1.39304	1.22681	0.622252	1.30247	0.332938	0.80787	0.729607	-0.683267	0.0381126	0.243146	-1.14942	-0.76909	1.16951	0.228556	0.984269	0.592662	0.352338	-1.35338	0	-1.9102	-1.20283	-0.201622	0.764058	0.0233278
68718	2.02419	1.68604	Rnf166		1.12436	1.26809	1.13882	0.857091	0.603414	1.35132	-0.0561314	-0.16302	-0.166428	0.0474	0	0.577197	0.623163	0.732389	0.783871	0.710215	0.638168	1.47419	0.0131998	0.346156	-0.182715	-0.0755396	0.426091	-0.0870075
14389	2.05609	1.68657	Gab2		1.28462	0.768921	1.52333	1.25322	0.492908	1.70585	-0.630699	-0.250038	0.560707	0.439826	0.141305	0.528351	-0.612328	-0.650875	1.85522	0.806158	0.488446	0.714152	-0.549196	-0.665579	-0.786031	0.312595	0	-0.235566
381836	3.10298	1.68979	Sbk2		1.23695	0	4.34122	0	2.80781	2.34957	0	0.933614	0	0	0	0	0.603034	2.24898	2.05266	0	0	0	0.363603	0	0	0	0	0
13730	3.25559	1.69822	Emp1		0.00877273	-1.81314	1.08398	1.01636	0.409702	1.95146	-0.923284	-1.81314	-1.17458	-1.81314	-0.0230815	-1.81314	0.374856	2.09881	1.82448	-0.432345	0.963336	-1.81314	0.135425	1.32668	-0.607485	-1.81314	1.20353	-1.81314
19881	2.48624	1.69953	Rom1		0.656268	1.28973	1.32313	0.248822	0.905194	1.61688	0.157171	-1.969	0.642844	-0.445886	-1.11255	0.883647	-1.12965	1.47566	0.31997	-3.31765	0.255295	1.89532	-2.36908	-1.10383	-0.111993	0.259218	-0.885937	-0.88027
22164	2.52858	1.70351	Tnfsf4		1.00712	1.82175	1.69901	0.786331	0.207414	2.24925	0.247646	0.0743051	-0.623504	-0.177792	0.220256	0	-1.54168	0.748129	1.51157	-0.763916	-0.685425	0.586723	-0.736715	-0.382459	-0.641376	-1.39792	-0.713001	-0.884211
18096	2.04042	1.70875	Nkx6-1		0.685832	0.702624	0.674624	0.54142	0.635198	1.06148	0.660666	-0.703122	0.0509199	-0.553825	-0.623556	-0.703122	0.314949	0.330134	0.671462	0.677673	0.147355	1.23899	0.882873	0.358691	-0.703122	-0.38929	-0.703122	-0.703122
11520	2.21742	1.7089	Plin2		0.960071	1.39718	1.2916	0.999026	1.03062	0.881801	0	0.105074	0.104188	0.00746727	0.223343	-0.773055	0.654409	0.784734	0.726132	0.526858	0.144754	0.829864	-0.218948	-0.159771	-0.136076	0.162879	-0.319541	-0.300203
100169878	2.09906	1.71069	Gm10941		1.57293	2.12024	1.71372	-0.664022	-0.664022	1.68554	-0.359127	-0.664022	-0.664022	0.748309	0.126037	0.158761	-0.664022	0	1.38863	-0.283227	0.0344518	2.03993	-0.664022	0.397791	0.126596	-0.664022	-0.664022	-0.664022
18822	2.07358	1.71229	Plod1		0.894015	1.2309	0	1.00298	0.214643	0.992116	0.54166	-0.98382	-0.733545	-0.327381	0.754804	-1.22981	1.33367	0.462285	1.04102	0.938699	0.257314	-1.65676	0.110983	-0.632671	-0.572144	-0.624871	0.469607	-1.03025
101055758	2.67397	1.7149	LOC101055758		0.789072	1.96559	1.47921	1.6965	1.55696	2.29902	1.17189	0.800608	-1.41198	-0.901247	0.288409	1.32478	0.289456	-0.856007	-0.467373	-1.63551	0.0894402	-0.310064	-1.53494	-0.32858	-1.63551	-1.63551	-0.788757	-1.63551
54366	2.20961	1.71573	Ctnnal1		1.25204	1.06435	0.858947	1.31806	0.514911	0.404676	1.17073	-1.00711	-1.63971	0.0948195	-0.59241	0.523924	0.7881	0.962026	0.29859	0.555513	0.845404	0.231624	0.346424	-0.158978	-0.584917	-0.0272136	-0.109318	-0.457672
67122	2.39594	1.71752	Nrarp		1.94186	1.22684	1.62031	1.75014	0.465404	1.52654	1.21042	0.83407	0.123982	-1.79257	0.170124	0.421489	-0.154405	0.169618	1.04654	0.623357	0.273611	-1.07585	0.0212016	-0.0720015	-1.3432	0	-1.64766	-0.757465
74945	2.53044	1.72381	4930471I20Rik		1.57035	0	1.25372	1.23298	1.33249	2.22896	0.0302982	-0.997329	0.53941	-0.775388	0.140761	0.644403	1.24656	-0.135847	1.82059	2.09747	0.782856	1.03282	1.37466	-0.326603	-0.346977	1.43297	0.539448	-0.542641
232933	2.00034	1.72618	Ccdc61		1.3952	1.30895	1.01405	1.18896	0.992184	0.0556688	0.369957	0.202312	-0.197111	0.21397	-0.291468	-0.34414	1.06504	0.183808	0.769126	0.729512	1.53534	-0.331469	0.348377	0	-0.728057	-0.247545	0.389941	-0.536845
239556	2.69018	1.73179	Cacna1i		1.23966	0.993415	0.550377	-1.16779	1.13244	1.35227	-1.10744	-1.41233	-1.41233	0	-0.207234	-0.326513	0.190703	0.836654	0.225288	0.70543	0.70118	0.913111	0.614237	0.479557	-0.791638	-1.41233	0.0193801	-0.0904294
68778	2.1606	1.73204	Gucd1		1.38071	0.317441	1.51614	1.02895	0.995612	1.37582	-0.0480366	0	-0.335726	0.260414	-0.171208	0.240639	0.42179	0.113987	0.863545	0.855723	0.146013	0.96559	-0.130522	0.302926	-0.889569	-0.0693269	-0.360125	-0.241579
67477	2.19059	1.7418	Abhd15		0.328248	1.26864	1.41759	1.19321	0.866875	2.35309	0.121233	0	0.705347	-0.363988	-0.189403	0.366569	0.450054	1.13135	1.02508	0.726747	0.102872	1.3615	-0.0343475	0.245476	-0.167715	-0.0778632	0.176315	-0.147757
227334	2.03247	1.74488	Usp40		0.525168	0.433199	0.12684	-0.311267	-0.268172	0.498764	-0.500755	-1.72246	-2.08005	-0.148585	-0.69771	0.0147071	0.754316	-0.5366	0.341819	1.3115	-0.432138	1.7209	-0.117696	-0.969376	0.164589	0.0159502	-0.934856	0.182404
19159	2.34656	1.74677	Cyth3		1.84971	2.07461	2.30994	2.12344	-0.437416	0.191807	1.17602	-0.478717	-0.9773	0	0.0286541	0.980148	1.20956	1.10443	1.38108	1.34989	-1.88378	0.572074	0.257933	-0.393331	-0.3766	-0.225411	-0.228548	-0.128903
66612	2.13065	1.7469	Ormdl3		1.06588	0.992248	1.37423	1.5009	1.12115	1.14252	0.437158	-0.20235	-0.423052	-0.00621986	0.475256	0.368355	1.15895	-0.247569	0.149943	1.29928	0.748783	0	-0.146371	0.0916581	-0.586354	-0.426647	0.0299358	-0.681612
70162	2.00907	1.74903	Hk1os		0.803842	1.06575	0.912215	1.64151	0.707271	1.4095	0.4023	-1.08446	0.205456	0.131225	-0.00562	0.852018	0	-0.354049	0.449622	-0.0523136	-0.030091	0.207835	-1.06951	-0.903791	-0.281901	-1.02617	-0.171323	-1.16566
52132	2.08161	1.76165	Ccdc97		0.637255	0.988333	0.712597	1.30352	0.915691	0.666038	0.187715	-0.435402	-0.22184	-0.781811	-0.0651283	0.193704	1.1498	0.329904	0.779825	0.596741	0.284133	-0.171	0.237024	-1.1883	-0.623723	0.215267	0.204248	-0.776663
22214	2.15216	1.76972	Ube2h		0.645299	0.767584	1.83253	0.799411	0.303031	1.50874	0.195112	0.0629201	0.237691	-1.44634	-0.0243998	0.1969	0.60626	0.135635	0.666958	0.637141	1.11838	0.0521321	-0.800628	-0.340514	-0.647042	0.272911	0	-0.209345
16581	3.00287	1.77085	Kifc2		0	1.53799	4.12471	3.95392	0	0	0	0	0	0	0	0.0985852	0	0	0	2.1562	3.84065	1.32544	0	0.476851	0	1.89879	0	0
320312	2.23507	1.77783	A430035B10Rik		-0.364579	2.87461	3.11857	1.81294	1.90227	2.92999	1.94151	1.23897	1.79192	0.855195	0	-0.515712	-1.01657	2.22411	-1.01657	-0.635772	-1.01657	1.82641	-1.01657	-1.01657	-1.01657	0.145261	-1.01657	-0.694666
433456	2.0862	1.779	4631405J19Rik		1.48309	0	-0.0758285	0.885089	1.23017	0.938583	0.53181	-1.21433	-1.96882	0.296804	0.501598	-0.0512419	0.680469	0.552666	-1.79984	-2.41923	0.469708	0.805525	-0.81565	-0.0918136	-0.629135	-0.943051	-1.80644	-2.41101
14766	2.11449	1.77967	Gpr56		1.26141	1.15055	1.34178	1.4342	0.785097	1.39983	0.81284	-0.448176	0.0155077	0.0666742	0.133834	0.310346	0.406624	0.909659	0.900719	1.15813	0.62005	-0.19237	0.223918	-0.365138	-0.407488	-0.0955934	0	-0.542537
100048701	3.86354	1.78008	AI847159		2.2245	4.68608	-0.956634	2.03945	2.21039	1.86763	0.614371	-0.6638	-0.373887	-0.0151581	0	0.810332	1.59058	-1.01245	2.21013	2.82778	-1.01245	2.6915	1.52108	-1.01245	0.193204	-1.01245	0.641652	1.97241
381356	2.38391	1.78104	Cacfd1		0.538199	1.18257	0.722741	0.446714	0.557179	0.538811	-0.378887	-0.874578	-0.473823	-0.599336	-0.169857	-1.03728	0.377242	0.522294	0.701858	0.623847	0.193398	0.35368	-0.106874	-0.0588965	-1.07636	0	-0.486069	-0.495794
230103	6.17982	1.78164	Npr2		2.43171	2.31921	2.99658	1.0649	2.45824	0	-2.34957	0.321014	-2.34957	0.384694	0.0254562	-0.526782	-2.34957	-0.363615	1.30795	2.35316	2.90081	-2.34605	0.183962	-2.34957	-0.269441	-2.34957	2.09332	-0.805272
223753	2.21649	1.78687	Cerk		1.07659	1.41239	0.967403	1.39293	0.580326	1.5542	-0.0202808	0.244555	0.0466743	-0.465998	0.289204	0	0.173062	0.799113	1.16078	0.892856	0.772939	0.302581	-0.0177889	0.476663	-0.615399	-0.0205622	-0.696232	-0.0499673
68107	2.09966	1.7911	Cntd1		0.804947	2.00807	-0.213428	-0.203104	0.430808	2.29668	0.540976	-0.364251	-0.847068	0	0.273113	-0.899728	-0.663001	1.1927	0.736466	0.729652	1.41862	0.449551	-0.33334	0.748803	-1.13366	1.50887	-1.25127	-0.720499
72278	2.16482	1.79354	Ccpg1		1.10734	0.650406	0.966653	0.863566	1.15377	1.46036	0.332904	-0.722242	-0.740499	0.201482	0.25564	0.189321	0.47886	0.150711	0.927565	0.692548	0.864233	0.0103588	-0.229283	0	-0.746394	-0.276277	0.281167	-0.961802
407803	2.21222	1.79492	BC051226		0.648474	0.81727	0.926773	-0.343934	1.44172	-0.823873	-0.476227	-0.43247	-1.94991	-0.854217	-0.213455	-0.280266	0.0145578	1.53498	1.41838	-0.622718	-2.05993	0	-2.22487	-0.526663	0.555779	-2.01161	-0.0412881	-0.529609
214084	2.27847	1.79829	Slc18a2		1.69268	1.5666	1.44473	1.07829	0.792809	1.56837	-0.0986667	0.117928	0.311625	0	-0.326382	1.01058	1.60794	0.505163	1.52951	1.90093	-0.721698	1.57348	0.704855	-0.150074	0.82809	-0.335036	-0.738259	1.00597
16477	2.72656	1.79935	Junb		1.17616	2.25404	1.13574	1.49284	0.902664	1.26112	-0.480361	-0.0515795	-0.0482879	0.542614	0.212573	-0.634898	0.299158	-0.0987792	0.945472	1.14422	0.577076	0.93471	-0.196838	-0.12285	-0.736852	0.419309	-0.467295	-0.178484
65255	9.62802	1.80113	Asb4		2.54222	2.22403	3.43704	2.17325	2.48858	2.03034	0.2336	-2.31922	-2.31922	0	-0.9442	0.641066	3.09117	0.3448	2.61608	-2.31922	3.2317	-2.31922	0.366309	1.15763	-1.3766	1.25764	-0.270839	-1.58228
80718	2.44789	1.80717	Rab27b		1.31507	1.63253	1.09263	0.806206	1.23939	1.34963	0.416246	-0.891389	-1.34754	0.538972	0.122807	0.847128	0	-0.451475	0.53936	1.10869	-0.0444603	1.65308	-0.259517	-0.719649	-0.0636139	-0.634306	-1.04565	0.405551
57782	2.47832	1.8145	Rbak		1.64381	1.60903	1.17866	0.653861	0.376865	1.03593	0.211621	-1.12105	0.134595	-0.990747	0.240757	0.166811	0.370168	0.177974	1.43546	1.26119	0	0.515067	0.227511	-0.824681	-0.303641	-0.667541	0.952952	-0.782171
72813	2.79535	1.81477	2810454H06Rik		0.97584	0.255667	0.479206	0.930964	1.3243	3.45103	-1.59365	-0.964926	1.69422	-1.89854	1.59196	-0.310222	2.16393	-1.81948	0.739078	0.482255	-0.0723109	1.80541	-0.949975	-0.42169	-0.370957	0.263288	-1.46683	1.08633
23921	2.1006	1.83089	Sh2b2		1.23852	0.593778	1.55305	1.003	0.40544	0.787288	-0.317596	-0.596758	0.276464	-0.262627	0.0567784	0	0.123801	-0.0484104	0.589092	0.507898	0.185644	0.715579	-0.40036	-0.52587	-0.874128	0.316946	-1.28918	-0.38905
69217	3.26934	1.83105	Plekha4		2.45934	0	4.74232	1.24454	1.80781	0	0	0	0	0	0	0	0	0	0	2.3808	0.850477	3.17344	0	0	0	0	1.16868	0
545156	6.76405	1.83192	Kalrn		1.41066	3.06683	0.789347	1.86518	1.11051	1.87431	-0.744373	-2.61203	-2.05908	-0.524505	-1.64011	1.14961	1.54282	-0.955623	1.71374	1.22747	-1.75406	1.00713	-0.0189729	-1.57879	0.115707	-1.29071	-0.396334	0.710417
436022	2.07544	1.83254	Dnaaf3		0.700598	1.47123	0.947702	0.205689	1.04197	0.813212	0.353504	-0.690202	0.184674	-0.304594	-0.789362	0.105858	1.56418	-0.467941	-0.342341	-0.488133	0.965429	-3.03534	-1.35332	-1.0595	-0.248235	-1.46199	-1.87018	-1.05399
243374	3.6467	1.83536	Gimap8		1.77556	1.16992	2.30338	0.890068	1.86837	1.9247	-1.27197	-1.00582	-0.523264	1.96016	0.426972	-0.853618	-0.558795	1.82412	0.212755	-0.781033	-0.679084	-0.836387	-1.21326	0.484947	-1.0817	0	-3.16183	-1.10296
68632	2.05228	1.83938	Myct1		0.49418	0.84069	1.0211	0.604733	0.688527	0.471928	0	-0.975656	-0.732693	-0.278104	-0.0553503	-0.0604277	0.173723	-0.0992088	-0.168803	-0.300509	0.215744	0.313079	-0.581646	-0.137753	-0.84343	-1.67131	-0.596965	-1.31019
240817	2.41824	1.84338	5830403L16Rik		0.171205	0.981918	0.785134	0.621406	0.697816	1.58741	-1.08932	-1.07053	-0.926961	0.352624	0	-0.06467	0.480511	0.427594	0.516354	0.196543	-0.234135	0.973859	-1.44153	0.159162	-0.21198	-1.42265	-0.0250052	0.00862181
171504	2.02711	1.84627	Apobr		0.915049	-0.238083	1.41574	1.09257	0.708296	1.55818	0.889884	0.763716	-0.808868	0.79087	-0.894413	-1.40601	1.34003	2.16655	0.503344	-0.526068	1.20665	0.344577	-0.295334	-0.767048	0.237391	-0.745035	1.29744	0
382985	2.24937	1.84689	Rrm2b		1.11761	1.35431	1.35341	0.761387	0.33579	0.469893	-0.0499368	-0.185729	-0.895816	-0.769168	0.249873	0.0260634	0.576257	1.02139	1.20123	0.719303	0.706592	-0.513589	-0.102874	-0.525679	-1.34621	0.574337	0.522291	-0.72127
71564	2.52475	1.84921	Izumo4		-0.0235586	1.83569	0.948555	0.568995	0.993095	1.479	-1.32174	0.622479	-1.08761	0.048728	-0.199148	-0.277785	1.15697	0.488046	0.563523	0.43223	-0.0507827	1.17043	0	0.33564	-0.420981	0.0433383	-0.931892	-0.587135
67880	2.24527	1.85321	Dcxr		0.380561	0.757943	1.47245	-0.378051	1.15072	0.19772	-0.182261	-0.410876	-0.38559	-1.02902	-1.13472	-0.277532	0.0361509	0.556571	1.35052	0.354481	-0.0315194	1.35658	-0.533429	0	-0.416937	-0.279523	-0.237051	-0.250457
215693	2.88146	1.85872	Zmat1		0.848717	1.59268	0.414989	0.910947	1.37112	1.80665	0.353315	-0.327225	-0.444487	-0.629498	-0.5856	-0.582196	0.0838833	1.01354	0.737597	0.318502	-0.0264025	0.539858	-0.678226	-0.506627	-0.676065	0	0.178734	-1.01668
56312	2.13061	1.85943	Nupr1		1.45453	1.86642	1.81192	1.28398	0.547554	0.918328	0.818267	-0.659212	-0.369299	0.711356	0	0.834028	-0.989793	-1.6393	-1.25066	-1.79699	-0.452843	-0.557604	-2.10637	-2.46487	-2.23517	-2.60092	-1.10865	-1.54039
75820	2.43805	1.86149	Wdr64		1.14159	1.04832	1.17057	1.40609	1.41476	1.17891	0.233777	0	-0.847591	0.341213	-0.143555	0.0620058	1.25438	0.358439	0.768135	1.07521	0.38343	1.22518	0.555519	0.226763	-0.248791	-0.11574	-0.120033	-0.611713
71839	3.97519	1.86326	Osgin1		0.990394	1.02908	2.04389	1.38462	1.93262	1.72714	-1.31753	0.311191	-1.3989	-0.973053	0.29888	0.241002	0.127451	0.757805	0.93576	1.47458	0.853658	0	-0.818248	0.230294	-0.434046	0.761797	-0.474506	-0.503015
19344	2.03077	1.86534	Rab5b		0.998473	-0.399772	1.5016	1.69257	0.48421	1.88368	1.09432	-0.93563	0	0.303136	-0.138564	-0.294679	0.790821	1.1329	1.1493	0.634171	0.361533	-0.620254	-0.335716	-0.340965	-0.823369	0.595777	-0.484839	-0.559024
12332	2.07778	1.8706	Capg		0.212505	0.78142	0.57434	0.374814	0.379571	0.359854	-0.193628	-0.852727	-1.43331	-0.292361	-0.350996	-0.524709	0.340773	0.000600815	0.0174646	-0.815174	0	0.501992	-0.969853	-0.321464	-1.18255	-1.33747	-0.151958	-1.41207
106794	2.5594	1.87321	Dhx57		0.281353	0.813659	1.99464	0.694687	0.317385	0.838278	-0.0409122	-1.49497	-0.548768	-0.42551	-0.544606	-0.140057	0.642968	1.11742	0.278244	1.57678	-0.663828	1.14665	-0.0123668	-0.805752	-0.127382	0.209969	-0.31571	-0.283593
620078	2.8274	1.87474	C130026I21Rik		3.92825	1.2052	3.00257	3.87908	4.63631	2.57588	2.946	1.22155	0	0.29414	3.19694	2.57183	-0.648151	-0.444763	1.69352	0.663697	-0.343732	1.53806	-0.648151	-0.648151	-0.648151	-0.648151	-0.648151	0.259247
319192	2.15734	1.87792	Hist2h2aa2		-0.398147	1.89027	0.604587	-0.601878	1.19845	0.662148	0	-0.247235	-1.22344	-0.596387	-0.512894	-0.720148	0.819296	-0.820749	-0.663931	-0.0311308	-0.210839	0.865754	-1.10972	-2.15418	-0.20139	-0.622263	-0.594159	-0.814696
142681	2.95967	1.87971	Slc34a3		2.65199	4.54325	0	0	2.80781	0.764603	0	0	0	0	1.37502	0	1.60303	0	3.86001	0	0	0	0	0	0	0	0	0
18807	2.08735	1.8817	Pld3		1.3761	1.16023	1.47154	0.971446	1.16656	1.30759	0.669625	-0.0283642	-0.271962	0.453343	0	0.260799	1.04784	0.568874	1.36823	0.439619	0.524045	0.533788	-0.218943	0.141142	-0.780468	-0.237305	0.636328	-0.530598
83433	3.92186	1.88293	Trem2		0	4.60738	0	1.8295	2.54477	4.57196	0	0	0.638565	0	0	1.08582	3.77296	0	1.86001	2.96576	0	4.67594	1.68553	0	0.620693	0	3.16868	2.3219
15064	2.04127	1.88311	Mr1		0.341234	1.50433	1.65098	1.41296	0.077147	0.974239	0.200834	0.294237	-1.46234	-0.0628939	0.445072	0.369172	0.749324	0.832435	1.17863	0.688612	-0.208622	0.767306	-0.0451269	-0.0709429	-0.529728	-0.662805	0.408474	-0.570904
50884	2.62579	1.88562	Nckap1		1.4901	0.535648	1.70542	1.61167	0.760645	1.09779	0.883836	-2.22505	-1.93514	1.2062	0.0672102	0.847716	0.48876	-0.488219	0.895598	1.05502	0.0958557	-0.470656	-0.275991	-1.01344	-0.771682	-0.446642	-1.48992	0.0837994
277978	2.49815	1.88738	Exoc3l		0.820078	2.57676	1.71238	1.27787	0.913268	1.00364	0.818505	-0.118178	0.272363	-1.36015	-0.274197	1.04048	0.0865893	0.847115	1.73872	1.96027	-0.255084	0.745979	0.343658	0.0736909	-0.772561	0.154081	0	-0.173611
245666	2.08762	1.89222	Iqsec2		0.6783	1.18228	1.12764	0.939647	1.09303	0.312867	0	-0.386877	-0.713636	-0.14632	0.575362	-0.365918	0.867505	-0.0101066	-0.451547	0.291629	-0.482615	1.20385	0.233795	-0.612315	-1.05344	-1.68222	0.142246	-1.12983
74644	2.37964	1.90358	4930426D05Rik		1.65199	0	0	0	3.39277	2.7646	0.304895	0	0	0	0	0	2.188	0	0	1.3808	0	2.00351	0	0	0	0	0	0
67452	2.25467	1.90713	Pnpla8		1.07855	0.939661	0.803369	1.04289	0.979461	0.913813	0.30289	-0.783309	-0.532541	-0.0852423	-0.344572	0.163031	0.512261	0.78964	0.972799	0.510509	-0.0139332	0.772759	-0.128927	-0.283253	-0.492164	-0.660203	0.00560856	-0.48544
108811	2.03733	1.91007	Ccdc122		0	0.996182	0.134643	-0.377073	0.320046	0.897876	0.297989	-0.903729	-2.10858	-0.0128865	-0.821572	-0.639633	0.52574	-0.476466	0.055532	0.0321989	0.0154586	-0.320421	-0.485423	0.0296068	-1.75299	-1.45979	0.0831146	-2.18424
71706	2.02058	1.91075	Slc46a3		1.94193	1.5589	1.88408	-0.471517	1.13905	0.665215	1.0218	0.714387	-1.17703	-0.0109458	0	0.0808463	2.02448	1.53025	0.92156	1.85588	-1.73685	1.12203	0.522013	0.0371232	0.448955	-0.46112	-1.04828	0.613836
213438	2.4355	1.91117	A630033H20Rik		2.07713	1.6873	0.518436	0.122198	0.569984	-0.736253	-1.05846	-1.47413	-0.599256	0.11311	-0.447762	0	0.365213	0.648593	1.29596	-0.857026	0.433686	-3.81927	-1.87422	0.317032	-2.61713	-2.24592	0.381517	-1.50088
73951	2.37563	1.91144	4930413G21Rik		1.11118	1.29147	1.57159	1.18916	0.738619	1.03937	-0.420337	1.02197	-0.961136	-0.18737	-0.224679	0.223083	1.22573	-0.0612094	-0.431567	0.896572	1.09877	0.211168	-0.236098	-0.0448475	-1.31604	-0.607797	-0.0159864	-0.447724
320973	3.08984	1.91318	D330023K18Rik		0	1.6129	1.25834	0.57568	0.99008	0.467709	0.518196	-1.32021	-3.70272	0.856986	-0.54224	-0.670507	0.490565	-0.723069	0.609214	-0.983212	1.21102	-0.752811	-1.07079	-0.405005	-2.13563	-1.47902	0.149317	-0.822989
232334	2.23993	1.91429	Vgll4		0.319421	0.401064	0.999696	0.357774	0.0766883	1.38784	-0.528102	-1.06054	-0.0762506	-1.56876	-0.915779	0.711186	1.46777	-0.376779	1.42435	0.633191	0.414816	0.225182	-0.154521	-0.440679	0	-0.659486	-0.61588	0.0382438
23882	2.68781	1.91635	Gadd45g		0.35146	1.25042	1.03851	1.03646	0.812132	0.183967	-0.164233	-0.772552	-1.5015	-0.516228	-0.825342	-0.105775	0.0976863	-0.636506	-0.29094	1.21197	0.264679	0.872911	-0.649348	-0.852246	-0.999113	-1.28756	-0.322073	0
56193	2.33376	1.9182	Plek		1.09411	0.300795	1.12125	0.689013	1.20284	1.39165	0.108216	-0.424167	-0.939477	0.0762348	-0.357206	0.000124931	0.48876	-0.0665321	1.22667	1.40355	-0.343552	1.24303	-0.313832	-1.04706	-0.00595856	-0.0131683	-0.549923	0.243363
433638	2.91681	1.91933	I830077J02Rik		1.1794	1.48684	1.06567	0.70125	0.949158	1.35341	-1.23182	-0.665647	-0.821533	0.0011425	-0.200093	0.387348	0.532882	-0.296505	1.30729	1.51393	0.292619	1.46351	-0.478743	-0.73969	-0.313682	-0.0973568	0.176128	0.623432
12722	4.14565	1.91934	Clca1		2.68071	3.79786	1.08037	2.58935	2.23903	1.56398	0.104273	0.205363	-1.96416	1.60217	1.03343	0.660636	-4.41007	-4.41007	-0.474776	1.67116	-4.41007	0.451419	-2.04647	-2.93322	-3.78938	-2.83321	-4.41007	-1.2137
69660	2.36903	1.91961	Tmbim1		1.04842	1.38754	1.99019	1.32741	1.13605	1.19159	0	0.156924	-0.00275707	0.114345	0.369883	-0.0229731	0.917318	0.88716	1.09305	0.751085	0.971431	0.256398	-0.18188	-0.0416985	-0.430495	-0.0499554	0.10172	-0.166108
104601	3.70835	1.92052	Mycbpap		3.65199	0	4.44814	3.24454	0	0	0	0	0	0	0	0	0.603034	5.39194	0	1.3808	3.22899	0.00351379	0	0	1.94262	0	3.01667	0
67399	2.06506	1.92162	Pdlim7		1.19688	0.898605	0.893961	1.1425	0.953908	1.36766	0.523977	-0.255887	-0.435459	0.120532	-0.178276	0.40151	0.902491	0.435351	0.815134	0.625525	0.0869217	0.455119	-0.0283909	-0.194075	-0.524413	-0.210536	-0.634407	-0.741592
103140	2.02797	1.92214	Gstt3		1.05211	1.36977	1.90536	0.652484	1.02422	0.770447	0.657189	0	-1.02544	0.159257	0.485735	0.377417	1.23448	-0.249963	0.83911	0.486175	0.0271616	-0.201062	-0.456055	-0.254271	-0.714843	-0.546573	-0.661981	-0.886654
14089	3.19887	1.9226	Fap		3.22221	5.00768	5.13207	3.90921	4.49351	0.164902	2.35864	1.33391	-0.599701	3.06056	3.76527	1.94555	4.03676	-0.350716	-0.313653	-0.599701	0.250776	-0.599701	-0.236098	-0.599701	-0.599701	-0.599701	-0.599701	-0.599701
13805	2.55235	1.92325	Eng		1.73702	1.36284	1.78748	2.10018	0.943093	1.63108	1.40052	-0.31406	-0.0717864	0.125771	0.034698	0.275591	0.650331	1.16849	0.744114	0.853755	0.641177	-0.0972385	-0.00892973	-0.338475	-0.548746	-0.345188	0	-0.459323
75234	2.23628	1.92469	Rnf19b		1.15199	0.105927	1.24437	0.704113	1.29122	1.23026	-0.136801	-0.126524	-0.838671	0.120056	0.000879288	-0.257667	0.457441	0.619746	0.210567	0.710915	0.329085	-0.0331497	-0.19661	-0.314321	-1.23629	-0.530869	0.112751	-1.2078
319197	6.02344	1.92586	Gpr4		1.29336	2.88747	0.67411	1.11809	0.793829	0.236054	-0.387153	1.01275	-3.11238	-4.3359	0.11712	-1.83505	1.39641	-4.3359	-0.52836	-0.370146	0	0.796893	-1.9723	0.705731	-2.13025	-0.299606	-0.6818	-4.3359
67235	2.13202	1.92834	Zkscan14		0.680026	0.386295	0.865465	1.12819	0.581029	0.00913238	-0.152494	-0.623311	-0.432933	-0.379059	-0.658806	-0.656572	1.15045	0.860457	0.255191	0.589406	0.415988	1.21938	0.177241	0.0698667	-0.63925	-0.155145	-0.167034	-0.478949
100465	2.07976	1.93389	Mob3c		1.50769	-0.807594	0.917281	0.938954	1.15266	1.58374	0.145592	0.137855	-0.246536	-0.0343356	-1.29211	0.243754	0.960249	0.931505	1.40174	1.58957	0.602504	0.152259	0.220745	-0.327287	-0.316022	0.11208	0.239279	0
234378	2.89714	1.93487	Klhl26		1.00801	0.0772676	1.81177	1.03267	1.42176	0.53566	-1.38563	-1.14333	-0.100052	-1.25473	0.416727	0.146382	0.839755	0.810946	0.669801	0.374245	0.507202	1.4644	-0.280377	-0.0807147	-0.574302	0	-0.060266	-0.0514312
80861	3.16289	1.94112	Dhx58		1.33535	1.34337	1.31537	0.731508	0.879734	0.473961	1.54675	-4.098	0	0.48426	-2.43347	0.612313	0.549432	0.958343	0.95466	0.867762	2.10298	-0.772554	-0.927039	-0.299217	-0.119751	-0.199202	1.07068	-0.60617
12051	2.31671	1.94251	Bcl3		1.05338	1.57617	1.46967	1.49775	0.608502	0.894801	0.371391	-0.179716	-0.648795	0.508132	-0.0647149	-0.158473	1.20565	0.860648	0.491121	0.870203	1.24497	0.263642	0.178467	0.333401	-0.656613	0	-0.0907073	-0.575866
319478	2.52384	1.94835	Cxxc4		2.32404	1.66527	3.20881	1.46342	3.14931	2.16541	1.40944	1.61816	-0.142557	0.698324	0.766367	1.61282	0.23695	2.07555	1.46418	-1.58848	-1.58848	0	-0.902945	-1.58848	-1.58848	-1.01161	1.5062	-1.58848
78388	2.23597	1.94889	Mvp		0.355331	2.02768	-0.0837383	0.394493	0.926186	0.797514	-0.0503902	0	-0.328525	-0.750309	0.290384	-1.70909	0.214118	0.367365	0.576065	0.936385	-0.500824	1.00562	-0.719811	-0.510703	-0.625778	0.267385	-0.437198	-1.15108
18764	2.00013	1.9529	Pkd2		-0.115976	1.33299	0.636128	1.03671	1.1083	2.0379	0.65619	-0.756088	-0.497245	0.0679956	-0.133378	0.698006	-0.393903	0.301214	-0.460917	0.0762858	0.144955	1.24047	-0.324158	-2.21078	-1.05663	-0.466991	0	-0.827038
230126	2.11859	1.95904	Shb		1.8901	0	2.03089	1.74569	0.87599	2.26575	2.12797	-1.32013	-0.445254	-0.0865247	1.3943	0.63943	-2.06575	0.695681	1.24186	1.88194	1.44473	-0.665267	0.279785	-1.45496	-2.04809	0.908086	-0.362601	-0.609914
13642	3.40288	1.96094	Efnb2		0.500012	1.66881	2.40634	2.09257	1.07087	2.02766	0.567956	0.0446722	-0.736939	-0.736939	-0.736939	0.763917	0.866095	3.73444	0.315717	-0.356143	0.113538	1.35404	0.948592	-0.736939	-0.116246	0.839927	-0.736939	0
217935	2.60769	1.96197	Wdr60		-0.223329	1.45809	0.784572	0.151633	0.258258	0.671694	-0.754848	-1.17052	-1.23675	-0.82144	-0.363764	-0.848393	0.519933	-0.127231	1.36646	-0.138378	1.24424	0.958472	0.0663061	-0.323505	-1.0405	-0.100334	0	-0.612309
224938	2.12011	1.96259	Pja2		0.957779	1.43151	0.873913	0.677752	0.565018	1.56671	0.102979	-0.869474	-0.0698867	0.399025	0.00519466	0	0.539355	0.749781	1.36693	0.40931	0.360487	1.0457	-0.266846	-0.314063	-0.273875	0.0510068	-0.347129	-0.214082
227721	2.14977	1.96942	Ppapdc3		1.82656	1.76089	1.89336	0.741044	0.812454	0.161569	-0.646063	-0.154847	0.0355306	0.347717	0.576067	0.412395	0	-3.41039	0.500248	0.970407	0.510477	0.76305	-0.461824	-3.41039	0.0176589	-0.24856	-1.75629	-0.67345
667782	2.15002	1.9715	Gm8810		-0.0380387	0.788701	-0.234228	1.76246	-0.094192	1.43885	-0.591486	-0.933447	0.773721	-0.717137	-0.932877	-0.601299	1.54445	-0.154229	-1.04397	1.36085	-0.520801	0.370769	0.492244	-1.20146	-1.59055	0.252691	-1.01011	-1.26152
70484	2.66006	1.97252	Slc35d2		0.752747	1.55205	1.34155	0.846199	0.478324	1.34689	-0.213743	0.164433	-0.740669	-0.892902	0	-0.468094	1.1657	0.246314	0.959473	0.636277	0.48635	0.852086	0.00322819	-0.211711	-0.0406842	-0.962832	0.735287	-1.05733
208117	2.12209	1.97255	Aph1b		0.431572	0.891417	1.15733	1.36293	0.65193	1.29803	0.499516	-0.134798	-0.762423	-0.195107	-0.0295329	-0.0973644	-0.704844	0	1.27356	1.33344	-0.235009	0.570105	-0.300419	0.178957	-0.503964	-2.99405	-0.359592	0.335951
333329	2.13784	1.97446	Cngb1		0.610751	-0.19978	1.07288	1.73268	1.75828	1.51577	0.364185	0.298463	0.126698	0	-0.127714	-0.747977	-0.230761	-0.22224	0.760235	-0.452999	0.978394	0.278841	-0.107622	-1.94191	-0.976062	-0.479321	-0.794401	-0.477946
192197	2.23281	1.9801	Bcas3		1.79789	0.386629	1.23424	0.891918	1.2851	1.41198	0.769606	-0.382484	0.316109	0.581414	-0.97819	-0.251876	1.05247	0	1.26872	1.66786	1.53685	0.172842	0.341071	-0.520071	0.149803	0.708914	-0.703815	-0.19059
625175	3.12097	1.98509	1700028E10Rik		0.416041	-0.152129	-1.17054	2.21023	1.14953	3.06471	0	-0.10042	-1.91931	0.566685	-0.980556	-1.90052	-0.632913	0.934171	0.710221	1.14485	0.352649	0.030601	-0.574468	0.710211	-0.510764	-1.21547	-1.51473	-0.290422
230991	2.5337	1.98665	B930041F14Rik		0.454009	1.85984	1.45987	0.82417	0.609826	-0.655769	0	-2.07172	-1.19684	-0.423079	0.308287	-0.112162	0.767624	1.61288	-1.49325	0.990171	0.137924	0.583142	-0.319803	-0.528484	-1.6842	-0.843506	0.300846	-0.268396
338367	2.08973	1.98761	Myo1d		1.48074	1.73275	1.67247	1.09566	1.02887	0.637749	1.05251	0.221798	-0.32323	-0.00402975	0.319251	0.00203276	0.561069	-0.922264	0.662768	-0.331021	-0.0427861	-0.467294	-0.222682	-3.10943	-0.822634	-2.00942	0.230089	-0.551666
245297	2.54164	1.99168	Gm4983		-1.22258	1.86124	0.833237	0.606923	2.04466	1.71195	-0.917686	-0.288967	-0.361624	-1.22258	0.840496	-0.288766	2.83988	-1.22258	0	0.743177	1.69829	1.3659	0.310947	0.784784	0.485575	-1.22258	0.324607	-1.22258
100042757	2.65546	1.99195	Gm4013		-0.188657	0.946191	0.537101	0	0.992106	1.81962	-0.733197	-1.01137	0.0155108	-2.53265	-0.0339072	-0.0518091	1.18161	-2.03303	0.473996	-0.394261	0.923417	-0.482036	-0.493916	-1.46813	-1.32429	-1.36812	-1.29088	-0.350062
229445	2.14127	1.99243	Ctso		1.05994	0.521986	1.33407	0.932603	1.25838	0.985353	0.25913	-0.586469	-1.0811	0.806864	0.22386	-0.120753	0.536207	0.792821	1.197	0.958956	0.619812	0.973992	-0.125351	-0.0874758	-0.207167	-0.237573	0.154962	-0.385764
19210	2.01258	1.99518	Ptdss1		1.25767	0.975105	1.38103	0.541472	1.0168	0.608909	-0.0445299	-0.140107	-0.157623	-0.00949287	-0.0689516	0.147426	1.06842	0.250702	1.61598	1.62711	0.681348	1.094	0.334142	0.167516	0.165747	0	-0.275972	-0.0329924
224814	2.33144	1.99757	Abcc10		1.01411	1.44594	1.51105	1.28473	0	0.804795	-0.917948	0.263313	-0.0988512	-1.54748	-0.169749	1.20401	-0.0348461	0.621752	1.35755	0.536464	1.64199	0.0437055	-0.596206	0.0475571	-1.53176	0.354024	-0.376094	0.279631
100041085	2.39097	1.99878	G630090E17Rik		4.10748	0	0	3.8295	0	0.764603	0	1.15601	0	0	0	0	3.188	0.98595	2.51209	1.3808	1.69847	0	1.53353	0.891888	0.691082	0	0.654103	0
270035	2.32655	2.0002	Letm2		1.49688	1.47927	0.936693	0.160521	-0.474155	1.86279	0.895474	-1.87102	-1.39101	0.558608	-0.399455	0.360251	0.546494	-1.21355	1.58108	1.1813	0.518876	0.773642	-0.340485	-0.192132	-0.563855	-0.998141	0.319676	-0.838068
100271841	2.06843	2.0002	Gm16119		2.21205	0.851204	0.714729	1.27456	0	1.10998	-0.16087	0.815923	-0.614873	0.836294	-1.36921	0.364052	1.89788	0.253043	-0.990576	1.07488	-1.51305	0.274808	-0.0142093	-2.06786	-1.10128	-0.34477	-0.537846	-0.93794
74132	1.50034	2.00127	Rnf6		0.753523	-0.149472	0.49553	0.869029	0.711125	0.274155	0.332183	-0.621604	-0.520137	0.176093	0.122631	-0.0470209	0.187993	0.930805	0.929852	0.350418	0.86922	0.288913	-0.274944	-0.565514	-0.600868	-0.105223	-0.334496	-0.567256
18761	2.21322	2.00195	Prkcq		0.659713	2.16196	0.453767	0.279846	0.101174	1.07034	0.627134	-0.852922	-1.63891	0	-0.231779	-0.0536094	0.714312	-0.199574	1.22248	1.19601	-0.0101809	1.30273	0.0116992	0.193173	-0.468717	-0.551437	-0.381613	-0.585762
100039795	1.67752	2.00265	Ildr2		1.23747	0.907333	1.34871	0.30316	-0.381504	1.43327	0.266256	0.444744	0.0342177	-0.586295	1.31505	-1.10349	0.168612	0.2296	1.76695	1.36141	0.927954	-1.60083	-0.353219	-1.54253	0.25184	0	-1.03878	-0.475091
75311	2.74031	2.00278	4930550C14Rik		-0.728807	0.287985	1.92295	2.6711	2.54249	2.70574	0.924099	1.13778	-0.742231	0.616498	-1.3808	0.12006	-1.3808	2.28323	2.62606	0	-1.3808	0.622718	-0.0171926	-1.3808	0.239898	-1.3808	-1.3808	0.678072
12972	1.71377	2.00285	Cryz		0.910328	0.751584	0.878901	1.10374	1.44057	-0.0822043	0.378681	0.0401187	-0.467224	0.397104	-0.00879478	0	0.0120206	0.679416	0.357551	1.10108	1.12996	0.778195	-0.27072	-0.181324	-0.612922	-0.510468	0.0671563	-0.445836
114606	1.67129	2.00327	Tle6		1.40166	0.407782	0.626659	0.698441	0.512509	0.535513	0.229595	-0.546889	-0.346034	0.403063	0.0393157	-0.0422702	1.18564	1.01091	0.570519	0.559361	0.855574	1.29171	0	0.0246668	-0.246308	-0.1304	0.0812402	-0.269622
16797	2.23517	2.0034	Lat		0.890184	2.17256	1.1075	-0.253272	1.18359	0.854933	-0.19292	-0.381943	-0.46103	-0.0477638	-0.143104	0.219964	0.803453	-0.232993	1.41653	1.52722	0.0164948	1.73082	-0.0150642	-0.615512	0.172186	-0.603332	-0.195983	0.504548
100043102	2.18805	2.00399	4632428C04Rik		0.651988	3.40575	1.05582	2.8295	2.22284	0	0.304895	0	0	2.58226	0	0.500856	0	0	3.14012	2.3808	0.113511	1.00351	0	0	0.620693	0	0	0
12257	1.81264	2.00567	Tspo		0.570437	1.12621	0.882945	0.497762	0.780807	0.562074	-0.364128	0.0654087	-0.20674	0.0310535	-0.136955	-0.11698	0.612506	0.32982	0.614973	0.429028	0.387579	1.11616	-0.378271	-0.417978	-0.536217	-0.391283	-0.400487	-0.410206
12517	1.24335	2.00605	Cd72		0.597332	-0.546211	-0.30982	-0.697556	0.424921	0.944869	-0.602699	0.0280457	-0.0616941	-1.25957	0.424019	0	0.707613	0.997437	0.397276	0.0560045	1.49183	0.908073	-0.957223	0.376437	-0.221867	-0.354981	0.215258	-0.525514
20913	1.8418	2.00644	Stxbp4		0.837584	0.487153	0.972455	0.321175	0.897662	0.911245	-0.746179	-0.21658	-0.718559	0.385723	0.28173	0.154458	0	-0.0132365	-0.279562	0.0765233	0.601191	-0.23979	-1.04838	-1.29292	-1.24282	-1.52442	-0.184147	-0.589998
66180	3.63279	2.00807	Leprel4		0	-0.651988	2.21118	1.91448	3.89278	3.91997	-0.651988	0.281626	-0.651988	-0.651988	1.94543	-0.151133	-0.651988	2.91892	1.8601	1.72881	2.78345	2.67345	-0.651988	2.14679	-0.651988	-0.651988	3.19476	1.89231
18099	1.20454	2.00832	Nlk		0.151133	0.17385	-0.0434208	-0.551769	-0.710972	0.878094	-0.117959	-1.1345	0.00731277	0.200982	-0.669825	0	0.0102558	0.83514	0.767358	0.788017	0.367323	-1.02984	-0.229175	-1.66342	-0.827695	-0.941911	-0.576105	-0.0593724
76794	2.50924	2.00911	Man2c1os		0.929483	1.08105	-0.154054	-0.639016	-1.16978	0.96573	0.163512	-2.19394	-1.39716	-1.3825	-1.5575	-0.582515	1.13951	-0.314076	0.209283	-0.109697	-0.14544	0.370064	-0.859325	-2.24246	0.199294	0	-1.05478	-0.93242
212439	1.80372	2.01174	AA986860		1.13274	2.43399	-0.356513	1.15414	1.09062	1.63238	1.06249	-0.266172	0.173766	0	0.444842	0.566572	1.11127	0.351226	0.61433	-0.838891	0.00930262	0.806195	-0.396652	-1.15787	-0.223953	-0.472895	-1.28547	-0.460379
83965	3.15818	2.01215	Enpp5		2.18515	1.89694	2.32007	2.57196	1.86949	2.04491	0.799879	0.0198522	-0.601698	1.09566	1.00157	0.618703	-0.329106	0.0975308	0.507539	0.538292	-0.353603	0.650157	-0.684015	-0.45529	-1.14564	-1.02597	-0.359567	-1.27115
326618	2.09338	2.01217	Tpm4		0.986197	1.31431	0.322645	0.868982	0.990568	0.183928	0	-1.25559	-1.1892	1.01083	-0.436978	0.142573	1.16532	0.32564	1.09539	0.72119	-0.894124	1.71916	-0.476104	-1.03428	0.311655	-0.578786	-0.233785	0.0913753
12013	1.05315	2.0127	Bach1		-0.471104	0.821323	0.718222	-0.804549	0.0217481	0.251565	-0.422269	0	0.642585	-0.373726	-0.0573983	0.299761	0.691446	0.752434	0.17349	0.367328	0.757443	0.761777	-0.547985	-0.560268	-0.324061	-0.472225	-0.641628	-0.00472403
18755	1.77151	2.01306	Prkch		1.45506	0.221762	1.37736	1.58909	0.333041	1.27576	0.929899	-0.719856	-0.12182	0.503732	0.233657	0.476583	0.56589	1.21184	0.637066	0.523312	1.29975	-0.0336294	0	-0.0477896	-0.574787	-0.789982	0.373734	-0.813301
381290	1.1152	2.01421	Atp2b4		0.491488	-0.160998	0.889004	0.0261984	0.142002	0.288461	0.106091	0	-0.406942	1.00882	-0.113369	0.137777	0.920743	1.39224	0.704004	-0.760927	0.435736	0.778597	-0.496549	-0.015058	-0.742386	-0.356748	-0.225177	-0.75497
213484	2.14146	2.01433	Nudt18		1.32175	1.48412	0.957101	1.06631	1.51623	0.94251	-0.0253453	0.465158	-0.139134	0.0496697	0.309794	0.0363145	1.02887	0.724572	0.456172	1.10302	0.50951	1.172	-0.0892563	-0.193239	-0.636615	0.147091	0.297674	-0.593301
107895	1.60406	2.01678	Mgat5		0.730035	0.383553	-0.488125	0.824384	-0.159132	1.24418	-0.718602	0.568305	-0.451346	0.257938	0.503882	-1.71564	0.800635	0.326003	0.156244	0.547734	1.1444	-0.980719	0	-2.15725	-0.70532	-0.52275	-0.889525	0.196827
100504653	1.51572	2.01733	4930555A03Rik		-0.889309	0.349876	0.973952	-0.460254	-0.0814152	0.170838	0.0437055	0	-1.54016	-0.476889	-1.41563	-0.147357	0.646699	1.05684	1.07904	0.354072	0.980797	0.382782	-0.699647	0.0823951	-1.00004	0.228214	0.531519	-0.716895
245867	1.88635	2.01826	Pcmtd2		0.87787	0.652074	1.30689	0.801874	0.23146	1.7966	0.336895	-0.19276	-0.138693	0.462769	-0.602366	0.307368	0.296778	0.899067	1.704	0.886913	0.878762	1.02153	0	0.105934	-0.278051	0.0636182	-0.00970459	-0.273427
545652	2.17103	2.01866	Gm13275		1.23695	1.89117	1.68031	0	1.22284	1.34957	0	0.67058	0	0	0	0	1.60303	0	2.14012	1.96576	1.85048	0.588476	0	0	0	1.89879	0.168677	0
108012	2.13294	2.01887	Ap1s2		0.678575	0.423563	1.20543	0.314198	1.26032	0.270357	-0.069057	-0.861801	-0.764533	0.54427	-0.824026	-0.429489	-0.166846	0.0385318	0.861397	1.23335	1.52476	0.114989	0.0737157	-0.535956	-0.43133	-0.193014	-0.429592	-0.95894
22040	1.64035	2.01901	Trex1		0.551341	-0.424775	0.461571	0.321089	0.810011	0.137838	0	-0.757843	-0.0134845	-0.821481	-0.0155349	-0.818601	0.858593	0.466854	1.33469	0.210922	1.09702	1.57179	0.162341	0.181621	-0.155132	-0.531044	0.267439	-0.467256
171207	1.71699	2.01994	Arhgap4		0.630685	0.0473843	0	1.25368	0.460584	0.326343	0.396785	-0.386127	-0.197306	-0.0730877	-0.999083	-0.701817	0.736475	0.400865	0.980904	0.893238	1.15686	0.453784	0.317519	-0.319091	-0.84969	0.612419	-0.237207	-0.987712
74670	1.33748	2.02023	Zfp943		1.04703	-1.27668	0.0767474	-0.698002	0.526845	1.24527	-0.0925803	-0.230594	-0.515484	-0.177147	-0.202526	-0.377559	0.987654	1.08987	1.20987	0.0831561	0.671923	1.39595	-0.180392	0.34955	-0.0670376	0.0688996	-0.462118	-0.357609
22642	1.44916	2.02059	Zbtb17		-0.209815	0.511521	0.951444	0.312349	0.0276151	0.991609	-0.107924	-0.846576	-0.293629	0.722994	0.10748	-0.208945	0.76395	0.497364	-0.855691	1.14162	1.265	1.59069	-0.0492163	-0.423634	-0.517951	0.229636	-0.82241	-0.102145
71648	2.02839	2.0228	Optn		1.03838	0.777266	1.55341	1.42235	1.23072	0.420183	0.727814	-0.527989	-1.35355	-0.994825	1.32011	1.14874	1.04388	0.863045	1.18155	0.729714	0.548403	1.24406	0.634519	-0.238936	-0.108391	0.321713	-0.922977	-0.173385
14824	1.72964	2.02355	Grn		1.15594	0.499881	0.677999	1.15841	0.937446	0.936358	0.0871477	-0.228054	-0.0751934	0.187536	0.404232	0.24752	0.670184	0.89673	0.865001	0.938311	0.645609	0.773056	-0.0114689	0	-0.337774	-0.264317	0.0773974	-0.776264
71640	1.99258	2.02418	Zfp949		1.23857	-2.1951	1.5654	0.965626	1.1041	1.11372	-0.99051	-0.0146565	-0.998245	-0.0780892	-0.348376	0.254361	1.13147	0.72009	0.685964	0	0.666718	0.331255	0.13305	0.335438	0.12075	-0.207285	-2.30664	-0.643857
20515	1.81429	2.02687	Slc20a1		1.04264	1.05641	0.717769	-0.158659	0.640375	0.503176	-0.0520134	-0.92706	-0.442709	0.247119	0.0315499	-0.211589	0.612908	0.515336	0.98698	1.07974	-0.636663	1.40543	-0.481012	-0.735667	-0.588394	0.0930462	-0.43977	0
52466	2.19936	2.02979	Slc46a1		0.296882	0.480784	1.45278	0.963436	1.99832	0.363203	0.107853	-1.18399	0.494962	0.0213475	-0.327548	-0.379713	0	0.198492	0.587126	0.210721	1.96991	-1.59952	-4.92496	0.252328	-0.0374823	-0.348096	0.39752	-0.10056
230837	1.95015	2.0299	Asap3		0.00377643	-0.297401	0.358696	2.76151	2.69862	-0.584049	0.188904	0	-0.186525	0.726644	-0.220723	-1.34865	2.25438	-0.315396	2.11904	-1.34865	0.137193	0.239825	0.0149512	-0.649408	-0.358725	-0.935284	0.235062	-1.34865
77675	1.92336	2.03213	5033406O09Rik		1.05217	1.17141	1.17818	0.400531	0.745775	0.904738	0.545295	0.0816979	-0.826329	-0.140025	-0.060977	0.191356	1.27675	0.56195	1.08978	0.978186	0.428706	1.34077	-0.309608	0	-0.0455313	-0.197882	0.130893	-0.0396895
17436	1.56065	2.03251	Me1		0.787875	-0.17142	0.787418	0.868945	0.908505	1.45251	1.0499	-0.531743	-0.944927	0.727252	-0.490324	0.970811	0.800978	1.77479	1.12072	0.63722	0.633731	0.431502	-0.69224	-0.180288	-0.195076	0.355558	0.580495	-0.609077
14460	2.69048	2.03336	Gata1		1.48191	-0.00994396	0.135647	0	-0.0216994	0.745943	0.362585	-0.483912	-1.96506	-1.97339	-2.24966	0.0741105	1.64577	-0.694979	1.78267	2.23945	-1.39896	2.38808	0.094399	-2.05539	0.915573	-0.400571	0.137416	1.12742
217830	2.58287	2.03368	9030617O03Rik		0.811338	1.28216	1.84339	1.86272	1.62143	1.64901	1.00234	0	-0.868349	-0.05336	0.642227	0.133345	0.75578	1.73158	1.50196	-0.0448179	1.57489	0.00278568	0.434665	0.195313	-0.746818	0.404372	0.123094	-1.03301
14461	2.18408	2.03535	Gata2		1.81761	0.695207	0.971746	1.55594	1.06858	1.4935	0.567704	-0.356796	-0.330216	0	-0.125871	1.08559	0.697447	0.780591	1.14836	1.83377	0.671098	0.40882	0.36399	-0.941675	-0.487388	0.488415	0.0486898	-0.0836124
99899	5.14454	2.03642	Ifi44		0.163047	2.05867	2.44462	1.08015	1.82983	2.66896	-0.248856	-1.64844	-2.08889	0.385443	0.655853	-0.988085	-0.349854	0.0690908	0.190933	-0.461983	1.51858	0	0.707046	-0.177514	-1.32228	-1.2141	-1.36348	-1.81912
16399	2.33276	2.03659	Itga2b		1.89669	2.25581	1.63713	1.19009	0.477636	0.196414	0.185576	-0.413902	-0.883429	0.712389	-0.127949	0.848848	1.15775	-0.479081	0.864035	1.77518	-1.27531	1.22928	0	-1.70592	-0.156478	0.131579	-1.43537	0.281109
100017	1.99686	2.03751	Ldlrap1		1.16258	1.1084	1.11782	0.933816	0.682813	1.044	0.223194	-0.369662	-0.00186682	0.0435724	0.472422	-0.304636	0.444311	0.764451	0.560323	0.888463	0.726697	0.439031	-0.158355	-0.338388	-0.609583	0	-0.52201	-0.709224
13714	1.25831	2.03764	Elk4		-0.134884	0.716666	0.456054	-0.446461	0.566944	0.718863	-0.181418	-0.378877	-0.372901	0.0203199	0.395897	0.405255	0.631295	0.674466	0	0.286437	0.0195837	0.996618	-0.888372	-0.335935	-0.687856	-0.664334	-0.478582	-0.49792
65116	1.70024	2.03917	Prrg2		0.620747	0.973143	0.626613	0.865378	0.338443	0.51097	0.0208874	0.153912	-0.29314	0	0.211991	-0.752778	-0.0656371	1.03488	0.322585	-0.757361	0.819236	0.656771	-1.38753	-0.113818	-0.63294	-0.354839	-0.210488	-1.4578
66943	1.69676	2.03923	Pqlc1		1.03982	0.554754	0.583838	0.614396	0.176091	0.487121	0.0606956	-0.248788	-0.379275	-0.408001	-0.413942	0.26866	1.1348	0.448326	0.703494	0.477539	0.66851	1.04234	-0.370842	-0.161884	-0.088685	-0.27007	-0.255814	-0.545846
17969	1.56823	2.04234	Ncf1		0.87931	0	0.654739	0.532264	0.565415	0.80469	-1.60058	0.353236	0.848258	-0.0572824	0.412348	-0.414391	1.05379	1.63761	1.48213	1.61333	0.898888	0.922889	0.480158	-0.237315	0.199181	0.923849	-0.0322599	0.0937004
18600	1.42809	2.04354	Padi2		0.553003	-0.442805	-0.594693	-0.193272	2.30146	0.430414	-0.995725	1.02073	0.357647	-0.924814	-0.237409	-0.250833	0.559425	1.25093	0.479117	1.70872	-0.689319	1.03632	-0.254443	-1.62999	0	0.13807	-0.757877	0.663013
666272	2.25735	2.0447	Gm8016		0.873678	0.0680084	0.933677	0.170629	1.57969	2.2855	0	0.174498	-0.076736	0.0745931	-0.260331	-1.04864	0.689794	-0.0698943	2.57943	1.3317	-0.240133	1.03072	-0.367194	-0.559351	-0.313024	0.707163	-0.178584	-0.158728
68721	1.55324	2.04486	1110032A03Rik		1.08164	-0.330408	0.505937	0.848695	0.128077	0.123869	0.118336	-0.263513	-0.56921	-0.272346	-0.464784	-0.00237513	0.826238	1.21232	0.467349	0.954186	-0.240342	1.34098	-0.234487	0.440188	-0.260175	-0.849743	-0.536975	-0.190099
14595	1.75994	2.04739	B4galt1		0.647749	0.750669	0.720353	0.596524	0.675113	1.10212	0.227075	-0.369933	0.064569	0	-0.0396686	-0.282652	0.974591	1.32902	0.736672	1.10429	0.573061	0.800339	0.108418	-0.0252666	-0.569848	0.856686	-1.12786	0.073112
257635	2.31276	2.04744	Sdsl		1.03646	1.50839	0.901663	1.00629	1.07453	1.25231	0.36375	0.237382	-0.930628	-0.359015	0.0247889	0.185687	0.423787	0.358286	0.0235128	0.466691	0	0.701731	-0.997482	-0.256925	-0.97838	-0.984059	-0.282745	-0.729321
16601	1.51658	2.0477	Klf9		0.564439	0.826344	1.14074	0.703275	0.479941	0.159205	-0.268082	-0.506724	0	0.547174	0.388195	0.108451	0.625668	-0.00849009	0.362866	0.173947	0.374612	-0.0169215	-0.613764	-1.41805	-0.0778141	-0.487963	-1.57422	-0.520535
54722	2.01894	2.04775	Dfna5		0.546128	1.46996	0.658987	0.941324	0.949526	0.960771	0.0241599	-0.804075	-0.541643	-0.349375	0.0992365	1.01681	-0.496254	1.42723	0.695571	1.03153	1.45526	1.59454	-0.116165	-0.0114789	-0.105136	0	0.0159497	-0.279522
20392	1.79071	2.04952	Sgce		0.713685	-1.15146	0.528902	0.577928	0.843222	0.570538	0.0550418	-0.68079	-1.69102	0	-0.789152	0.145545	1.1598	0.399153	0.466585	0.381861	0.201699	0.493726	-0.238882	0.0655017	-0.657708	-1.40479	-0.137594	-0.735414
100855	2.20219	2.04955	Tbc1d14		1.21187	1.1872	0.703214	1.62308	0.480126	1.22858	0.567714	-1.04096	0.110826	-0.176492	0.0107126	0.128622	0.603925	1.11623	0.482677	1.0445	0.623161	0.587215	-0.0629034	-0.725277	-0.187121	-0.216552	0.0446625	-0.606936
94280	1.98458	2.04992	Sfxn3		0.800255	0.897531	1.58573	0.523896	1.11121	1.37951	0.356223	-0.402437	-0.448209	0.216335	0.351028	0.292188	0.812498	0.800802	1.26443	0.503976	0.767168	0.486524	-0.552125	0.470427	-0.295708	-0.249773	-0.148338	-0.802497
21652	4.21494	2.05142	Phf1		-1.60311	3.01511	2.44064	1.74437	2.86766	3.62093	0.286751	1.18029	0.0354592	-1.19077	0.923919	-1.60311	0.584891	-0.939083	2.21809	3.08609	-1.60311	-1.60311	0.760497	-1.60311	-1.60311	-1.60311	1.17596	-1.60311
68563	1.16059	2.05242	Dpm3		-0.525712	0.352242	0.150121	-0.723439	0.22051	0.020556	-0.199034	-0.198998	-0.312543	-0.736223	-0.348102	0	0.0522099	-1.80646	0.0804253	-0.00789213	-0.241325	0.0773525	-0.550245	-3.20008	-0.942898	-1.80051	-1.30181	-0.274111
66696	3.23854	2.0528	Snx31		0.300551	1.70056	1.56688	1.17064	1.35057	0.176127	-1.28358	0.707708	-1.43534	-1.66157	-0.798417	0.564456	2.08985	1.87424	1.83581	-0.693108	-0.34372	0	-1.7103	-0.803503	-1.96778	1.18104	1.68958	0.148463
75880	2.06526	2.05376	4930592A05Rik		0.467358	0.956554	1.1766	0.790757	-0.389604	0.679508	-0.171294	-0.314299	-1.22184	-0.259509	0.145453	-0.77528	-0.147601	0.572381	0.724748	-0.565178	0.0896354	0.015974	-1.48845	-0.544372	-1.37687	-1.05453	0.0723765	-1.14781
50918	1.74231	2.05503	Myadm		0.502104	-0.0140443	1.29543	0.69306	1.17229	1.05447	0.0143871	-0.291967	0.00231838	0.182365	0.411927	-0.421749	0.831101	1.18087	1.16814	0.392851	1.09602	0.0755758	-0.299817	0.268678	-0.492276	-0.813177	0.345821	-0.49963
67723	2.61048	2.05597	Ccdc41os1		1.72473	0.874266	2.32001	1.81415	1.93684	1.95841	1.33097	-0.0389929	-0.717829	0.511617	0.614237	0.622509	0	0.926538	1.52698	1.4265	0.830774	0.72729	0.199854	0.23276	-0.0619292	-0.264955	-0.424609	-0.481951
230579	3.36691	2.05677	Fam151a		1.73894	1.11766	-0.232267	1.6569	1.45832	0.646443	0.104273	-0.588936	-1.64952	-2.28808	-0.082988	0.382696	-1.10009	-0.164631	0.288134	1.45026	0.327927	0.174861	-2.28808	-1.22627	-2.28808	0.136779	1.14363	-0.743791
223332.chr15.1	1.21238	2.05687	Ranbp3l		0.62918	0.582963	-0.36975	0.184259	-0.500405	1.70432	-0.681388	0.432759	0.687906	-0.0885246	0.21279	0	0.879786	0.603739	1.06637	-0.342453	0.774927	0.0172315	-0.774683	-0.608967	-0.829536	-0.409416	0.1434	-0.763916
78412	1.59537	2.05728	3110062M04Rik		0.787715	0.522994	0.848155	0.417606	0.520379	1.38164	0.558688	0.0387921	-0.546356	0.338588	-0.25018	0.295583	0.942778	0.98174	0.728266	0.326412	1.10733	1.11773	-0.448561	-0.0405622	-0.135636	0	-0.167799	-0.247611
11856	1.7048	2.05729	Arhgap6		1.23001	0.102561	-0.0151577	1.15996	0.324048	0.631343	0.0149093	-0.69881	-0.459761	-0.456716	0.10562	0.30988	0.273082	0.91362	0.129614	1.3499	0.59938	0.33738	-0.419714	-0.429981	-0.845142	0	0.0240569	-0.970714
19769	2.07935	2.0579	Rit1		0.67809	1.01647	1.14082	0.745248	0.601659	1.04262	0.283339	-0.127081	-0.503048	-0.352888	-0.523944	0.111708	0.802674	0.326406	1.07292	0.537187	0.509575	0.931482	-0.254229	-0.36072	-0.1729	-0.488826	-0.582157	-0.207948
16188	1.54235	2.06009	Il3ra		1.40336	0.780744	0.281123	1.59858	0.863185	1.46153	0.824943	0.8687	0.804976	0.216172	-0.0979774	0.0209036	1.50641	0.0528255	-0.0439672	1.07772	-0.30504	0	0.00394487	-0.253645	-0.738965	-2.42665	-0.456326	-0.0966499
100756	1.47732	2.06023	Usp30		0.058764	0.7801	-0.537406	0.464904	0.672687	0.519302	1.05959	-1.2015	0.755834	-1.52485	0.0432115	-0.551801	0.720303	1.11387	0	0.065105	-0.979787	1.12078	-0.63016	-0.575805	-0.694997	-0.253397	-1.62095	-0.441248
101521	1.45815	2.06058	AI314278		-0.0849506	2.34688	-0.0961585	1.82953	1.65583	1.25006	-0.110116	-0.388287	1.12402	2.13482	0.112014	0.763917	1.45106	1.09701	1.01616	1.22882	-0.736939	-0.736939	-0.736939	-0.736939	-0.736939	-0.160073	-0.568262	0
239743	1.84046	2.06144	Klhl6		0.758129	0.500554	0.794255	0.663261	0.613254	0.53468	0.16071	-0.620952	-0.847131	0	-0.0626049	-0.0462866	0.477139	0.444714	0.531006	0.494477	0.451484	0.866423	-0.286991	-0.220033	-0.687208	-0.737139	-0.284942	-0.780372
433100	1.14353	2.06188	AA388235		-0.893102	0.373304	0.283317	0.560745	0.730863	0.219512	-0.314197	-0.172593	-0.362206	-0.374314	0.984336	0.352655	0.728482	0.755072	1.19687	0.590592	0.0102587	1.12518	-0.326828	-0.582813	-0.238832	-0.383262	-0.0699577	-0.255611
22033.chr1.2	1.25831	2.06276	Traf5		0.157784	1.05637	0.437996	0.0215392	-0.223037	0.801723	-0.0585232	-0.257933	-0.525172	0.470428	0.289992	0.344636	0.692621	0.284485	0.99011	0.220405	0.995657	1.28575	-0.453846	-0.243651	0	-0.371514	0.227013	-0.956444
68585	1.17677	2.06341	Rtn4		-0.297145	0.380096	0.599599	0.0342846	-0.010499	0.867084	0	-0.117787	0.287077	-0.0992498	0.203673	-0.109253	0.279683	0.346849	0.173458	-0.148531	0.388135	-0.128741	-1.04258	-0.623224	-1.4479	-0.633391	-0.696933	-0.915323
57319	2.07928	2.06405	Smpdl3a		0.844593	0.223955	1.31656	0.85861	0.80449	1.14609	0	-0.304167	-0.376273	-0.34859	0.241398	-0.354561	0.769644	1.07533	0.774784	0.045269	-0.0246058	0.88595	-0.439505	0.0364714	-0.58184	-0.728029	-0.185546	-0.848064
73086	-1.04577	2.06661	Rps6ka5		0.853316	-0.483849	-0.667127	1.08453	0.712892	-0.958342	0.22055	0.305827	0.211076	-0.0696058	0	0.260993	0.443025	0.932857	0.192208	1.41759	0.87365	0.8926	0.158506	-0.161205	0.232732	-0.476227	-0.0688415	-1.21662
56017	3.01859	2.06832	Slc2a8		1.54918	2.22658	1.95672	2.29671	0.3781	1.61647	0.484814	-0.0321436	-1.15727	0.59225	0.102286	0.470557	1.22224	1.61951	1.99379	0	-0.446254	1.01504	-0.169196	0.0220547	0.293009	-0.803929	-0.949084	0.720716
23805	2.10272	2.07124	Apc2		1.07538	2.09217	3.28656	0.0829673	-0.161575	3.41038	-0.161575	-0.161575	1.47699	-0.161575	-0.149123	2.50921	0.441459	1.50245	0.476044	1.21922	2.49626	0.841939	-0.161575	-0.161575	-0.161575	-0.161575	-0.161575	1.48225
65020	1.62558	2.07195	Zfp110		0.553051	0.0718641	1.06418	-0.263107	1.28079	0.870485	-0.269182	-0.32712	-0.535661	-0.0112538	0.371004	0.143766	0.428808	1.44325	1.16089	1.22929	1.42893	1.11645	0	-0.226194	-0.0131431	0.765211	-0.0147381	-0.00942516
243906	1.93658	2.07534	Zfp14		-0.967883	0	1.0913	1.6603	0.450968	1.91027	-3.05194	-0.00818515	-1.13331	1.12874	0.907154	0.581424	0.983163	1.55511	0.065053	-0.391079	2.09454	1.23164	-0.0546346	0.307641	-0.321106	0.22003	-0.0506566	-0.882932
83429	1.67585	2.0761	Ctns		0.760381	1.00909	1.1666	0.0918102	0.535774	0.86341	0.496811	0	0.032115	-0.102971	-0.593998	0.125731	0.173462	1.13578	1.55564	0.88014	0.237741	-0.0821037	-0.657884	0.188141	0.109067	-0.423862	-1.22798	-0.410079
225849	1.86175	2.07688	Ppp2r5b		0.942821	1.74304	1.00823	1.70821	-2.26768	1.97452	0.768565	-2.14187	-0.266999	0.754695	-0.176905	0.791689	0.571939	-0.739041	1.44477	0.349701	0.765943	0.722441	-0.804995	-1.51118	-0.66038	0.0863399	-0.058815	-0.261734
100504586	1.85911	2.07835	Gm20300		0.570226	1.63013	0.449607	0.826598	1.03167	1.83646	0.799967	-0.28998	-0.246505	0.960744	-0.345371	0.0981784	1.00554	-0.221048	0.463828	0.43063	-0.104134	0.220806	-1.03907	-1.03625	-0.264377	-1.8107	0.00349855	-0.390104
101055647	1.60749	2.0786	LOC101055647		1.43767	0.910111	-0.0591992	-0.120774	0.759132	0.118399	0.686484	-0.0183541	-1.44028	0.600122	0	-0.891488	1.14345	-1.44028	0.315063	0.165141	-1.10988	1.31027	-0.984926	-0.0241065	-0.620044	-1.44028	-1.44028	-1.44028
68128	1.53574	2.0823	Fam120aos		0.31493	-0.445885	0.318673	0.621729	-0.3198	0.767395	0.0552993	-0.838659	-0.767756	-0.65794	-0.377074	0.129581	0.395259	0.382246	0.669794	0.436055	-0.373881	0.951858	-1.06656	-0.574805	-1.25693	-0.30076	0.117021	-0.805703
17978	1.50997	2.08321	Ncoa2		1.3165	-0.683628	0.787065	1.44815	0.874923	0.397765	0	-0.486471	0.018816	0.230443	0.234768	0.57613	0.892571	0.413976	1.09049	1.64659	-0.228704	1.17774	-0.120903	-0.726132	-0.292067	0.0205445	-0.195233	-0.0464034
433082	1.76516	2.08333	D930048G16Rik		0.155716	0.703023	0.22251	0.807163	1.38953	0.590259	-0.191378	-0.484656	-0.635315	0.0770502	-0.0432482	0.226975	0.609262	-0.417213	0.219348	0	0.793089	1.44584	-0.0171924	-0.729915	-0.627652	-0.504369	-1.23449	-0.589408
224697	-1.06509	2.08474	Adamts10		-0.0844231	-0.0151634	-0.0880179	-0.611168	0.209591	0.13894	0.521941	-0.195115	0.0541563	0.124905	-0.241808	-0.168442	0.617263	0.740929	0.436997	1.31096	0.875554	0.289823	-0.595201	0.407016	-0.434786	-1.04936	-0.166503	-0.248832
56791	1.59159	2.08521	Ube2l6		0.0921278	0.792282	0.478539	0.365001	0	0.353038	-0.0487595	-0.434621	-1.11959	-0.0824356	-0.204983	-0.0514402	0.29006	0.112662	0.204068	-0.0956383	0.293585	1.0007	-0.893723	-0.00251579	-0.652931	-1.56076	-0.576094	-0.869701
230674	2.36823	2.08874	Kdm4a		0.247024	1.09389	-0.431609	0.477008	1.56084	0.22299	-3.27	-0.319347	-0.7664	-1.55112	0.987759	0.626406	2.02814	1.13353	-0.200305	0.805906	1.95366	0.676552	0.646694	-1.22357	0	0.58694	0.593787	-0.582156
19091	1.46232	2.08957	Prkg1		0.862105	1.49324	-0.253736	-0.361629	0	1.56561	0.567479	-0.354816	-0.683814	-0.102692	0.518307	0.0715623	1.65321	0.743742	0.199047	0.0839524	-0.0389419	0.961244	-0.0937052	-0.171756	-0.554844	-0.137829	-1.58255	-0.23629
406219	2.77615	2.08992	Krt83		3.22245	0.401894	4.21569	2.09698	3.0628	3.30314	1.78171	1.34865	1.80849	0.827368	1.69823	0	3.188	0	0	1.3808	0	2.87075	0	0	0	0	0	1.05887
109225	4.99392	2.09032	Ms4a7		2.09574	5.62711	1.27718	2.68829	0.85924	3.72293	-0.0587082	0.570012	-0.363603	-0.363603	2.92896	-0.363603	3.93987	-0.284543	3.01098	-0.363603	-0.363603	3.5468	0	1.69821	-0.157947	-0.363603	2.2905	-0.363603
675325	1.89744	2.09047	2410017I17Rik		0.577703	0.947856	0.648173	0.0806739	0.167499	1.1857	-0.41603	0.127298	0.0138555	-1.986	0.0213683	0.302772	0.609091	0	-0.58765	0.445746	-0.192375	-0.160354	-1.63034	-0.329465	-1.30477	-1.00204	-0.754877	-1.24702
269941	1.53398	2.0915	Chsy1		0.624371	0.826612	0.733443	0.335947	0.558062	1.04345	0.129483	0.166409	-0.277604	0.542856	-0.0855551	-0.0573902	-0.0188036	0.818243	0.407934	0.552983	0.291638	0.802892	-0.341062	-0.406784	-0.810049	-0.369999	-0.656282	-0.948185
219140	2.4122	2.09232	Spata13		1.10552	0.941247	0.70292	1.53369	1.39097	1.03707	0.602307	-0.972257	-0.345308	0	-0.0660586	-0.129381	0.771164	1.40504	0.471747	-0.380685	1.6899	0.325449	0.00422049	-0.296126	-0.66274	-0.489469	-0.177767	-0.486122
15400	2.32506	2.09232	Hoxa3		1.09574	-1.27978	3.2468	0.202867	2.02916	1.401	-1.3636	-0.014951	-0.40311	-0.214306	0.928957	0.459181	0.239431	1.30042	0.689053	-1.3636	-0.835054	1.22487	0	0.113248	-1.15795	-1.3636	-1.3636	-1.3636
320879	1.45295	2.09234	B230217O12Rik		1.14182	-0.120247	0.83038	-0.877061	-1.26133	0.996637	0.14265	-0.0848951	-0.5655	-0.355635	-1.99897	0.338611	-0.881139	0.987204	0.594018	-0.451301	0.30311	1.61888	-0.605997	-1.22971	-0.716638	-0.544736	-1.12285	0
14630	1.81269	2.09236	Gclm		0.647328	0.652951	0.867079	0.469884	0.780854	1.03669	-0.00971603	-0.135865	-0.452581	-0.0615454	-0.155482	0.121163	0.829538	0.941316	1.00136	0.700928	0.712628	1.03236	-0.246336	0.0533848	-0.293495	-0.310868	0	-0.375358
66208	1.37946	2.09269	Nenf		-0.307559	0.928262	0.252189	-0.122223	0.170186	-0.465841	-0.396854	-0.161478	-1.06318	-0.650818	-0.197861	0.140574	0.210037	0.297257	0	0.458019	0.797821	-0.080852	-1.05611	-1.11955	-0.701284	-0.751425	0.0298634	-1.11136
19229	2.32014	2.09371	Ptk2b		1.12344	1.1391	1.32063	1.1881	0.507486	1.3039	0.45785	-0.546576	-0.395152	-0.217568	0.0345736	-0.0357313	0.102479	0.343043	0.879811	0.620288	0.391623	-0.215212	-0.976681	-0.385066	-1.18182	-0.16094	-0.157102	-1.41274
15040	1.61451	2.09431	H2-T23		0.628134	0.692437	0.551977	0.152029	0.873235	-0.0156622	0.0517597	-0.229104	-0.838548	-0.170521	-0.119594	0.0415792	0.132791	0.153318	0.623584	-0.134799	-0.118957	0.555091	-1.14288	-0.627941	-0.731076	-1.41444	-0.584029	-0.687438
14999	1.63822	2.09571	H2-DMb1		0.344305	1.04092	1.03316	0.342297	0.996714	0.981196	-0.0505328	0.105355	-0.605437	0.28395	0.526063	0.206422	0.0418611	-0.260303	-0.213564	-0.178854	0.00269032	0.778223	-1.32571	-0.155714	-1.1514	-1.82348	-0.958728	-0.819541
279028	1.34143	2.09576	Adamts13		-0.467602	0.689337	0.390602	-0.966642	0.388978	0.72004	-0.481516	-0.670547	-0.0295501	-0.556283	-0.404703	0.35471	0.0735316	-0.230245	1.57507	0.281598	0.611262	1.04527	-1.02933	-0.370039	0.151312	-1.80679	0	0.00648499
17356	1.04356	2.09616	Mllt4		-0.443278	-0.0685463	0.138133	0.410085	-0.0378294	-0.838711	-0.211457	-0.0922008	-0.730832	-0.0640697	0.198582	-0.309253	0.364894	0.389795	0.325778	-0.216911	0.446134	-0.0927053	-0.998897	-0.897356	-1.01931	-1.26877	0.0102024	-1.0154
432572.chr11.1	1.88271	2.10112	Specc1		0.795884	0.677044	0.896397	0.728727	0.012444	0.461996	0	-0.535516	-0.875499	0.137588	-0.306694	-0.324244	0.460273	1.41838	0.91378	1.29341	0.355427	-0.0294619	0.142201	-0.273486	-0.753431	0.148604	-0.673627	-0.605406
70382	1.52065	2.10416	Kctd2		0.924949	-0.419715	0.987222	0.378439	0.472217	0.75411	0.718899	-0.280412	-0.353069	-0.354237	-0.311857	0.0497899	0.97397	0.873207	-0.183397	0.479927	0.464885	0.359803	0	-0.31125	-0.742909	-0.874199	-0.529029	-1.01369
233016	1.85844	2.10493	Blvrb		0.00641441	0.827896	0.991099	0.0731678	1.08803	1.0409	0.0529518	-0.370335	-1.03183	-0.0389214	-0.0465622	0.0976648	-0.0856762	0.214723	0.721386	0.0885668	0	1.00063	-1.04527	-0.496255	-0.948645	-0.80195	-0.372092	-0.838778
54216	1.96333	2.10498	Pcdh7		1.49252	2.46245	2.52694	1.48022	0.219328	2.03002	2.04511	0.414401	0.511668	-1.14688	1.21921	1.32816	-1.00929	0.54995	-0.266885	-1.09402	0.577291	0	-1.26079	-1.87244	-0.576593	0.286471	-3.76557	-0.496873
26417	1.9044	2.10735	Mapk3		0.711465	1.26194	0.856377	0.686963	0.816951	1.34441	0.351952	-0.44317	-0.168207	0.49633	0.0836577	-0.218453	0.734861	0.861003	0.721618	1.02798	0.906652	-0.188548	-0.355706	0	-1.01615	-0.171012	-0.495137	-0.351015
73998	2.07318	2.10879	Herc3		1.23478	1.89488	0.133816	1.00386	1.50078	0.842601	-0.00638151	-0.212948	0.0462685	-0.800261	0.926283	0.346681	0.278934	1.12716	1.1735	0.686746	1.11019	1.28145	0.260054	-0.0301137	-1.60387	0	0.646031	-0.072588
75286	4.55725	2.10944	4930549G23Rik		1.03057	-0.011528	0	0.979271	2.08106	0.958763	-2.26527	-2.26527	-2.26527	1.19145	-2.26527	-0.221204	0.811117	0.206106	-2.26527	1.85515	-2.26527	1.43868	-2.26527	-1.09069	-2.26527	2.06648	-2.26527	-0.86061
226419	2.11746	2.11075	Dyrk3		1.01809	0.995101	1.14265	1.38544	0.827101	1.10011	0.188254	-0.415374	-0.418243	0.382324	-0.00873232	0.246241	0.763457	0.812763	0.965091	0.314943	0	0.513522	-0.693205	-0.297023	-0.32759	-0.172513	-0.895362	-0.711059
170756	1.67455	2.11297	Slc8b1		1.50441	-0.393685	2.10685	0.617578	1.92667	0.872062	0.289734	0.745796	0.811316	-0.335093	0.184212	0.47527	0	0.200761	0.782748	1.43579	1.72302	1.07621	0.0199552	-0.708026	-0.50297	1.05872	-0.525886	-0.598903
17909	1.49014	2.11305	Myo10		-0.0426102	1.50052	0.272863	0.231582	0.245072	0.778115	0.190489	0.0565376	0	-0.021616	0.00963354	-0.702207	-0.135066	0.686252	-0.38129	0.437377	-0.835577	0.557594	-0.799383	-0.602941	-1.42834	-1.52802	-0.764595	-1.02341
11669	2.14835	2.11332	Aldh2		1.04007	1.10441	1.18401	1.32304	1.04727	0.919114	0.522512	0.0309134	-0.49394	-0.127022	0.0660753	0	1.10835	0.767145	0.467208	1.04268	1.08994	-0.109955	-0.14345	-0.126192	-0.996965	0.394224	0.0998974	-1.33919
18569	1.76435	2.11351	Pdcd4		1.0173	-0.0399585	0.771017	0.040545	0	0.814113	-0.204638	-0.414205	0.0535154	-1.15267	-0.972746	0.378933	1.30146	0.229076	1.26504	1.49828	-0.498291	1.57512	0.352164	-0.717629	0.305254	-0.443846	-1.08583	0.482723
268469	1.81265	2.11397	Zfp652		0.795022	0.731741	0.97617	0.74015	1.12498	1.30526	0.169496	0	-0.212853	-0.0925112	-0.0115862	0.672162	1.37328	0.968381	1.23563	1.04809	-0.169655	0.776948	0.125234	0.0681624	-0.364421	-0.838168	0.0230165	-0.260876
76608	2.12125	2.11406	Hectd3		1.3902	2.20008	0.444447	1.75935	0.357716	0.314513	0.26289	-0.894987	0.65796	-0.41627	0.909436	-0.562211	-0.74014	0.490773	0.796944	2.28555	0.433302	0.940447	0.143811	-1.73508	-0.496413	-0.181345	0	-0.00419951
668489	1.46788	2.11503	Gm9199		0.819472	-0.906239	0.888883	0.460936	1.58763	1.1185	0.497041	-0.641406	-0.730004	0.67603	0.575295	0.26979	0	-1.44151	-0.77986	-1.98777	0.696033	0.80487	-2.32689	-1.99125	-1.48484	-1.11363	-0.451431	-1.82428
20399	1.23117	2.11573	Sh2b1		0.67202	0.459509	-0.132392	0.823447	-0.463394	0.603028	0.0336952	0.0291972	0.238379	0.159991	-0.269636	-0.0295868	0.941888	0.448676	0.698436	1.27952	0.76931	-0.515613	-0.374165	-0.558138	-0.876066	0.46713	-0.891019	-0.632441
233489	2.10048	2.11641	Picalm		0.707171	1.03947	0.919236	0.710231	0.936575	1.30743	-0.0427799	-0.550905	-0.213142	0.287033	-0.28442	0	0.22931	0.0285778	0.47114	0.236242	0.748015	0.625887	-1.13706	-0.677906	-0.631696	-0.53555	-0.61344	-0.554895
353499	1.06832	2.11651	Tmc4		-0.218867	-0.489652	0.604989	0.227466	0.847312	1.19113	0.506909	0.401965	0	-0.126205	0.738921	0.0687418	0.642541	0.897907	0.199079	0.764257	-0.390917	1.45111	-0.0800991	-0.746677	-0.966991	-0.581566	-0.354753	-0.196073
246738	1.88648	2.11663	Dnajc28		1.47875	0.964523	1.17957	-0.357535	1.37976	0.0470486	1.31526	-2.3689	-0.07899	0.75367	0.876038	-1.29916	1.0554	-0.509212	0.727419	0.470596	0.556949	1.59985	-1.76899	-1.20118	0	0.444274	-0.444541	0.380841
224703	2.00598	2.11711	2017-03-02		0.614932	1.51631	0.929082	0.671593	0.907861	0.661659	0.143478	-0.158138	-0.450959	-0.0989251	-0.159872	0	1.12276	0.454422	1.27792	0.911423	0.926716	1.23992	-0.22578	0.0132608	-0.0130472	-0.348682	0.117381	-0.10255
71904	2.4676	2.11745	Paqr7		1.7202	1.3626	1.37196	1.9114	1.01352	1.30345	0.623205	-0.0685596	-0.53986	-0.181131	0.508893	0.521937	1.50197	0.539592	0.0194945	1.36958	0.178287	0.273363	0.122714	-0.186186	-1.55366	0.100761	0	-1.09531
218038	2.1571	2.11782	Amph		1.32305	1.54258	1.40495	1.59367	0.716366	0.865809	0.615554	-0.0265808	-0.26023	0.601	-0.199381	0.0614927	0.658436	1.15754	0.661656	1.28936	0.868159	0.937609	-0.142874	-0.148925	-0.738943	0	0.269882	-0.161856
259104	1.42219	2.11867	Olfr613		0.364883	1.05629	0.723131	-0.427994	0.234003	0.73014	-0.274251	0.0406876	-0.0475607	0.470435	0.0473137	-0.604866	-0.770844	0.649697	0.770719	0.219221	0.733757	-0.183596	-1.47706	-0.803368	-1.06089	0.167364	-1.29597	-0.610067
433904	1.96824	2.11938	Ociad2		0.515911	0.622512	1.25979	0.469287	0	0.754849	-0.452847	-0.525303	-0.797931	-0.486046	-0.178801	0.20186	0.741706	0.605107	0.516555	0.614541	0.30102	1.06632	-0.58663	0.0366797	-0.471973	-1.1204	-0.111758	-0.40253
17301	1.74266	2.12083	Foxd2		1.05255	-0.390087	1.24488	1.88611	-0.251062	0.705736	0.946467	-0.388287	-0.0983742	-2.05887	0.468158	0.571271	1.12913	0.927083	0.578752	0.321929	-0.722963	-2.05887	0.112091	-0.845051	-2.05887	-1.482	-2.05887	0
110095	1.83911	2.12105	Pygl		1.20187	0.153939	1.12746	1.28701	0.908046	0.973887	0	-0.00644588	0.0146995	0.163564	0.939144	-0.732804	1.00358	1.02531	1.17214	1.02161	1.78674	0.520282	0.234979	-0.257849	-0.0280042	0.451731	-0.00897789	-0.370877
101351	1.67624	2.12135	Eogt		2.56637	1.97228	1.11053	2.21852	-0.462688	1.55038	1.56081	-0.095871	-0.148846	0.974728	1.29814	0.895052	0.917503	0.81368	0.796437	1.61087	1.52058	-0.164168	0	0.206357	-0.633498	-1.24617	1.01467	-0.356361
100732	3.40152	2.12155	Mapre3		1.71837	-0.933614	1.92956	2.31093	2.87419	3.00091	-0.62872	0	-0.29505	-0.933614	0.271482	1.88917	1.66942	1.90033	2.28897	-0.933614	1.1799	-0.933614	0.429989	-0.933614	-0.933614	1.22821	-0.933614	-0.196675
12874	2.07964	2.12215	Cpd		1.07347	1.40327	0.619419	1.55028	0.795057	1.24218	0.473476	-0.179897	-0.374184	0.416656	0.112914	-0.10331	0.128706	0.165847	0.902619	0.833711	0	0.598448	-0.803058	-0.61836	-0.589616	-0.828199	0.131681	-1.17627
207175	2.47184	2.12307	Cetn4		1.42589	1.69946	1.05479	0.559011	1.18939	1.27172	0.215731	-0.336879	-0.330759	0.167373	-0.138042	-0.21067	1.06434	0.814992	1.36713	-0.304735	0.461928	0.532996	0	-0.35307	-0.58679	-1.33106	0.74618	-1.05551
71962	1.84654	2.12673	Gatsl3		-0.0340605	2.31425	0.829201	0.558494	1.28096	0.844089	0.104273	-0.301773	-0.462522	0.726283	0.252402	0.165304	1.2955	0.825971	-0.563003	0.502102	1.54294	0.972817	-0.737483	0.359645	-0.895431	-0.43111	0.593659	-0.844773
100504687	1.92073	2.12674	2810029C07Rik		0	0	2.64078	1.24454	0	1.7646	0	0	0	0	0	0	3.188	3.66402	0.0526559	2.96576	0	0	0	0	0	0	1.43171	1.90686
246313	1.11511	2.12806	Prokr2		1.10518	-0.125959	0.846041	0	0.598029	-0.209777	0.182581	-0.209777	0.428788	1.20255	-0.209777	-0.123959	0.393257	1.03921	1.27393	1.17102	0.318772	1.17225	-0.189062	-0.209777	-0.209777	-0.209777	-0.140636	-0.209777
103889	1.84735	2.13092	Hoxb2		0.931866	0.857511	1.18042	0.195113	0.173413	1.04448	1.02535	-1.59386	-0.526342	0.00823641	-0.031703	0.188392	0.760055	-0.461356	-0.112251	-1.63211	0.259806	0.283392	-1.5118	0	-1.39221	-2.173	-1.06182	-1.31249
15937	1.60189	2.13306	Ier3		0.221823	0.548683	1.20027	0.525807	0.0890698	0.711	-0.660481	0.0475278	0	0.0561657	-0.199978	-0.0252347	0.766243	-0.139602	0.466732	1.2607	0.432075	0.896963	-1.05815	0.00387192	-0.445965	-0.340415	-0.226483	-0.807299
101055715	1.84372	2.13322	LOC101055715		2.07538	-0.576612	1.47921	-0.576612	0.64623	2.77295	-0.576612	0.77204	1.64691	-0.164281	-0.576612	-0.576612	2.02642	0.0874097	-0.523956	1.80418	1.95194	2.74883	-0.576612	0.900238	-0.370957	1.00025	-0.576612	1.16033
19124	1.8791	2.13357	Procr		0.292625	2.58162	1.95554	0.104189	0.161561	0.332484	0.762987	-0.0345578	-0.896648	0.398355	0.337061	-0.59942	0.379023	1.08128	-1.06752	0.338623	0	-0.0197997	-1.09361	-0.540231	-1.91452	-1.32092	-0.0254993	-0.953249
67230	1.02043	2.13375	Zfp329		0.331976	0.964097	0.749024	0.936878	-0.845192	-0.563099	0.342842	0.083149	0.180279	0.247812	0.3133	0.23124	-0.36884	0.634855	0.476475	0.544274	-0.0687604	0.115853	-1.02068	-0.358475	-0.313251	-2.6253	-0.380947	-0.527839
13838	4.29874	2.13413	Epha4		0.845903	2.69688	3.48866	1.55025	0.3175	3.61289	-0.442312	-1.35726	-0.120436	-0.120749	0.234696	1.69466	-1.35726	0.44972	2.31849	-0.976464	0.619649	0.468069	-1.15937	-1.23777	-0.829676	-0.260584	-1.15034	-0.401942
667772	2.46419	2.13509	Myh15		1.0403	1.39813	1.1222	1.01137	0.874191	0.830989	0.37128	0	-0.973121	0.0636795	-0.558593	-0.432759	1.57631	0.730408	0.704005	1.25454	0.842862	0.0698998	-0.248083	-0.456763	-0.612481	0.643252	0.161062	-0.874747
70350	1.73619	2.13559	Basp1		0.0987563	0.654499	1.09936	0.490323	0.286563	0.828323	-0.00484324	-0.270771	-0.138138	-0.207091	-0.458339	-0.238566	-0.0645971	0.71077	0.290981	0.808023	0.701894	-0.0652161	-0.790857	-0.393465	-1.32405	-0.823069	-0.24294	-0.611568
619292	1.70427	2.13756	G430095P16Rik		0.230599	0	0.458473	0.471388	0.533268	0.463297	-0.279799	-0.299933	-0.992392	-0.222363	-0.345172	-0.318232	0.901143	0.373334	0.458244	-0.212447	0.823592	0.6835	-0.887788	-0.591744	-0.77672	-0.672001	0.0155468	-0.63571
319955	1.11605	2.138	Ercc6		0.262468	1.7289	-0.43524	0.416449	0.0775595	-1.26702	-0.0846252	-0.112658	-0.170669	0.443092	-0.39519	0.152756	0.0188665	0.470645	1.17385	0.00521469	0.81008	0.695678	-0.231291	-1.55478	0	-0.124115	-1.25199	-0.241049
114674	2.11479	2.14005	Gtf2ird2		0.606758	0.278359	0.412712	1.26695	0.599464	0	-2.52911	0.232089	0.149792	-0.574562	-0.525838	-0.0712299	1.23913	1.63396	-0.170832	0.967223	1.19228	0.512521	0.470344	-0.630196	-0.621079	0.273915	-0.0853319	-0.619227
109901	1.68942	2.1424	Cela1		1.02903	0.436531	-0.00323868	0.607037	0.768201	0.883428	-0.342392	-0.194527	-0.413979	0	-0.172221	0.304948	0.310664	0.475275	0.940406	0.391818	-0.128585	1.57862	-0.506076	-0.415912	-0.618936	-0.877775	-0.205795	-0.402661
110532	3.59122	2.14729	Adarb1		1.06367	0.705419	1.064	1.38272	1.6258	1.3404	-0.688841	0	-1.62436	-0.796144	-0.598394	-0.177104	-0.453437	-0.636374	0.725919	-0.997604	-0.95908	0.210077	-1.5123	-1.07147	-1.95035	-2.06457	-0.831211	-1.29569
320936	1.52774	2.14917	E430024P14Rik		0.722475	0.462567	0.487695	0.983716	1.40972	0.668963	0.559854	-0.232111	0.413357	-0.0405927	-0.0314338	0.397678	1.52658	1.39455	1.2764	0.953968	1.5254	0.859557	-0.297823	0.702355	0	0.256352	0.331855	-0.0789416
194401	1.75444	2.1521	Mical3		0.86718	0.145764	0.60319	-0.644603	0.950369	1.49213	0.123569	-0.0654082	-1.29949	0	-0.391266	0.180553	1.807	-0.517303	0.406368	1.39212	0.671113	0.377404	-0.423444	0.285677	-0.908556	-1.31228	0.908694	-1.04787
71670	3.75581	2.15212	Acy3		1.14088	1.91936	0.774712	0.347777	2.1663	1.33991	0.701861	-0.595419	-1.62743	-0.915068	-0.623497	-0.70625	0	0.962808	0.155891	-0.300241	0.925515	1.19695	-1.09504	0.362855	-0.837951	-0.689132	-0.449624	-0.984739
83436	1.75581	2.15248	Plekha2		0.519953	0.444134	0.833162	0.9341	0.792051	1.25831	0.251766	-0.352918	-0.570228	0.0968046	0.0945778	0.388863	1.10447	1.11246	1.19204	0.611081	0.990294	0.202051	0.0184879	-0.243141	-0.317204	-0.0901756	0	-0.791566
22038	1.74205	2.15269	Plscr1		0.258013	-0.0557385	0.695166	0.278208	0.474635	0.57435	0.0154905	-1.07028	-1.09013	-0.194654	-0.505533	0.265031	0.582367	0.650571	0.920402	0.43284	0.407219	1.2785	-0.328999	-0.193128	-0.18434	-1.05614	-0.142289	-0.460063
52906	1.6479	2.15334	Ahi1		1.55364	0.393824	1.01911	0.338714	-0.10215	1.28529	0.805843	-0.487777	-0.245371	0.351969	-0.470033	0.210024	0.0431008	0.128751	0.151107	1.34946	1.09129	1.47434	-0.153525	-0.627173	-0.234199	-0.0336928	-1.21753	-0.135282
70605	2.01589	2.15357	Zdhhc24		1.07213	0.896964	0.460379	1.36285	0.330023	-0.341376	-0.355891	-0.44253	-0.0412426	-0.833417	-0.248644	-0.365833	-0.873203	1.00987	0.460846	0.629606	1.31773	1.05903	-0.452223	-1.55949	-0.763859	-0.214315	0.468068	-0.514681
235380	1.1098	2.15833	Dmxl2		-0.187976	0.672271	0.096478	0.267715	-0.789609	0.167189	0.429946	-0.195651	0.719223	-1.51454	0	-0.114706	0.0587311	0.410016	0.529919	0.819006	0.800677	0.535383	0.0515909	-0.535601	-0.287422	-0.535121	-2.05023	-0.14898
100503536	1.342	2.15891	Gm19757		0.247047	0.407011	0.196806	-0.196419	0.458373	-0.00552702	-0.231224	-0.264719	-0.557227	-0.163482	-0.236767	0.0144053	0.623834	0.148965	1.40818	0.552811	0.499802	1.20382	-0.417914	-0.719449	0.167948	-0.802243	0.0175829	-0.470325
235461	1.40537	2.16033	Fam63b		0.649829	0.852181	0.976348	-0.0376906	0.765378	0.867711	0.169219	0.00816679	0	0.641176	0.155729	0.153759	0.555017	0.461832	0.676158	1.31749	-0.311933	0.658497	-0.192801	-0.714779	-0.791074	-0.747828	-0.499949	-0.364019
75284	1.74647	2.16083	Bcdin3d		0.27468	0.657182	0.597473	-0.299664	0.0592408	1.23394	0.120231	-0.431622	-0.826207	-0.450404	-0.45232	-0.263476	-0.0252361	0.541643	0.734726	0.41245	0.618366	1.05332	-0.338668	0.0873675	-0.574617	-1.6078	-0.296095	-0.60445
22690	1.28824	2.16102	Zfp28		1.81966	-0.562718	0.513618	1.08343	0.713809	1.01853	1.03687	0.387681	-1.45543	1.05858	0.97585	0.390372	1.42899	1.00541	0.061471	-0.0851688	1.06523	1.30807	0	-0.169686	-0.318024	-0.976561	-0.0484672	-0.373545
66315	1.31853	2.16169	Senp7		0.83567	0.924355	0.668945	0.596979	1.02274	0	1.41568	-0.375874	-0.00899887	-0.235232	-0.468462	1.32797	0.470044	1.61386	0.52201	0.990007	1.20852	1.39294	0.499101	-0.381012	0.190159	-0.0895562	-0.482639	-0.211627
11804	2.08779	2.16217	Aplp2		1.02254	0.708125	1.06965	1.11048	1.13758	1.24989	0.739156	-0.391057	-0.510983	-0.329984	0.436454	-0.0172052	0.463829	0.637438	1.02058	1.14573	0.827383	0.339888	0	-0.727943	-0.578122	-0.199769	0.0335875	-0.767784
68519	1.61172	2.16424	Eml1		-0.548633	0.883196	1.40979	0.628883	0.607183	1.56398	-0.573799	-0.267007	1.2453	0.796672	-0.673597	-0.114804	-1.20062	2.402	1.09996	1.18017	0.851489	-1.20062	-0.515091	0.861191	-1.20062	-1.20062	-1.03194	-0.463683
223690	2.00503	2.16426	Ankrd54		0.895291	1.02373	0.871004	1.27921	0.92681	0.698922	0.29463	-0.0737066	-0.709327	0	-0.0216951	0.183326	0.745671	0.791424	0.836294	0.841961	0.707693	0.386786	-0.324644	-0.0854883	-0.644452	-0.378303	-0.30552	-0.634997
18797	2.34145	2.16441	Plcb3		1.49693	1.97314	1.50349	1.04631	0.180728	0.86871	0.412117	-0.934471	-0.478459	-0.309533	0.647352	0.367899	-0.63702	0.530277	0.466607	1.92447	0.618097	-0.623563	-1.10593	0	-1.3849	0.571278	-0.752848	-1.7326
11717	2.74814	2.16594	Ampd3		2.46481	2.52607	2.40221	1.92965	0.839595	1.69229	1.13357	-0.0529742	-0.404607	0.233098	1.20106	0.993737	-4.08399	0.352034	1.88526	0.922586	0.300952	-0.928627	-1.1535	-1.21018	-0.0663347	-4.11016	0.0785837	-1.78016
18611	1.5214	2.16626	Pea15a		0.426112	1.79212	1.11204	0.503124	0.519644	-0.388628	0.48386	-0.392766	-0.464041	0.485168	0.321994	-0.102179	0	0.361648	0.130989	0.339073	0.803977	0.355811	-0.642787	-0.702376	-1.31753	-0.361352	-0.621985	-1.05372
207839	1.97381	2.16819	Galnt6		1.31364	2.07866	1.22858	1.68639	0.766184	0.726869	0.599102	-0.112877	0.154136	0.281868	0.828305	0.163881	-0.0796823	1.00806	0.260579	0.779267	0.0632448	0	-0.642173	-1.02918	-1.37249	-0.131094	-0.516369	-0.976185
12550	1.81365	2.17095	Cdh1		3.23695	1.66878	0	1.24454	0.222842	0	0.304895	0	0	0.914831	0	0	0	0	0	3.70272	0.850477	2.58848	0	0	0	0	0.431711	0
213332	2.13006	2.17151	AA474331		1.7361	1.90489	2.17945	2.44413	-0.500856	2.26375	1.71093	1.01772	0.137709	-0.0885246	0.704241	0	2.68714	3.11736	0.721726	0.464902	0.835048	1.08762	2.03267	1.85046	-0.500856	-0.500856	-0.500856	-0.178954
192654	2.21488	2.17266	Pla2g15		1.93975	2.67687	1.15748	1.83014	1.15849	-0.718699	0.664353	0	-0.101512	0.146935	-0.0875211	0.538386	0.824989	1.73397	0.455184	2.00329	1.32582	1.1362	0.918982	0.113843	-0.167002	1.09356	-0.668261	-0.528457
12111	5.86642	2.17304	Bgn		3.95283	3.49669	4.78397	3.6739	5.36269	4.14392	1.97526	1.74484	0.30893	2.77457	2.06984	1.22567	-3.03007	-1.78109	2.1171	2.43818	-3.03007	-3.03007	-0.666471	-3.03007	-1.82442	-1.45321	-3.03007	-3.03007
19698	2.64354	2.17361	Relb		1.62585	1.33678	0.495551	1.01032	0.193218	0.467371	1.18396	-1.08351	-0.430741	-1.8849	-0.294629	-0.775913	0.890764	0.702393	2.17461	0.320602	-2.31551	1.04867	-0.336986	0	-0.425	-1.94276	0.588403	-1.78269
329910	1.99169	2.17561	Acot11		0.881423	1.38368	-0.526754	1.62383	1.09856	0.679948	0.641704	-0.207403	-0.485717	-1.44133	0.619385	0.0500731	0.371369	-0.424191	0.457484	1.26107	0.977004	0.870072	-0.835641	-0.523085	-1.46752	-0.0750923	0.418686	-0.733054
104215	2.09793	2.17586	Rhoq		0.4291	0.383179	0.951891	1.39834	0.45905	1.7568	0.23331	-0.517364	-0.424	0.0128083	-0.167698	-0.172485	0.502946	0.612269	0.719348	-0.324758	-1.64558	1.01489	-0.162118	-0.375359	-1.74266	-1.8735	-0.578768	-1.11799
100316832	1.64044	2.17659	Mir1895		0.244714	0.542265	0.916337	-0.20011	0.796271	1.73609	0.469345	-0.048511	-0.244025	0.0505848	0.00494242	-0.48127	0.341291	0.234973	0.475041	-0.823722	0.560212	-0.201004	-1.01084	-0.827203	-1.24574	-1.36462	-0.770671	-0.926559
12827	1.49166	2.17713	Col4a2		-0.370568	0.936764	-0.220713	0.255669	0.781458	0.956303	0.218467	-0.194983	-0.57826	-0.091115	-0.0748248	-0.401861	0.580478	0.440684	0.265417	0.853371	-0.178911	0.844022	-0.560175	-0.0969844	-1.21064	-1.26445	0.546314	-1.34356
69909	1.2535	2.18006	2610027K06Rik		0.38585	-0.758419	1.301	0.808052	0.478779	-0.758419	0.132507	0.175196	0.734363	-0.0241595	-0.758419	-0.758419	1.16654	0.490566	0.327147	2.20734	1.06273	0.245095	0.193349	-0.758419	-0.758419	0.40341	-0.326708	0
140792	1.63855	2.18024	Colec12		0.959249	0.992529	0.403951	-0.399288	0.42701	0.798845	-0.722264	0.842325	-0.211716	-0.890462	-0.0602217	-0.049865	1.09671	0.894661	1.39675	0	0.848193	0.774721	-0.486678	-0.266515	-0.257602	-0.973854	0.362117	-0.113342
54194	1.69419	2.18163	Akap8l		0.748901	-0.578296	0.711889	0.39515	1.02157	1.0077	-0.326192	-0.19895	-0.552772	-0.0718694	0.217601	-0.324455	0.83014	0.243881	0.379882	1.46694	1.06212	0.855104	-0.225137	-0.0956073	-1.27741	0	0.162724	-0.478926
211484	1.55714	2.18234	Tsga10		1.00976	0.451983	0.0072608	0.475155	-0.614313	0.971287	-0.289872	0.0223484	-1.47168	0	0.130454	0.0764923	0.64959	0.986437	0.699853	1.01285	-0.138354	0.873901	-0.666114	0.0236688	-0.0388322	-0.391028	-0.863479	-0.735192
15468	2.73546	2.18266	Prmt2		1.01319	0.853828	0.980152	0.437313	1.07845	1.23745	0.483558	-0.364338	-0.742734	-2.49948	-0.188936	0.201612	1.37928	1.20399	1.46605	0.941566	0.329453	-0.0782251	-0.787399	0.380005	-0.449819	-0.0130196	-0.158175	-0.48599
229542	2.01591	2.18366	Gatad2b		-0.137619	0.723331	0.900902	0.102438	0.766496	1.57258	0	-0.625418	-0.433352	-0.0999298	-0.904316	-0.0774622	0.312937	0.56657	0.988022	0.896426	-0.0908561	1.38423	-0.946258	-0.0099144	-0.167666	-1.32794	-0.329664	0.0782866
12695	1.81032	2.1848	Inadl		0.563487	0.964363	0.971846	-0.249952	0.413915	2.69301	0.884221	-0.0583792	0.0348418	-0.925658	-0.322075	0.606275	-1.89146	0.841954	0	1.64119	1.40909	2.02839	-0.315631	1.11804	-0.604518	-0.195161	-1.37473	-1.36383
14314	2.62171	2.19105	Fstl1		1.75928	1.32195	2.13545	0.45744	0.781237	1.79693	0.984919	-0.194399	-1.388	1.20452	-1.43681	0.738991	0.596366	1.45052	-0.388949	0.676156	1.45876	-0.871051	0	-0.304605	-0.405875	-1.03466	0.336756	-2.45955
11443	2.01821	2.19471	Chrnb1		1.07846	1.1392	1.52624	1.1155	1.99192	1.39852	0.623309	-0.654862	-0.32542	1.26126	1.54736	-0.280266	-0.212852	0.719402	-1.16659	1.06534	0.96982	0	-0.452284	0.362306	-2.02918	-2.59657	0.40123	-1.11457
13019	2.6479	2.19791	Ctf1		0.221935	0.43964	1.39714	0.415939	2.23859	1.00013	-0.0289435	0.975501	-1.84211	-0.627776	-0.797536	-0.394862	0.707317	1.04841	0.883563	0.092761	0.194711	0.669676	-1.11708	0.127416	-1.76045	-0.38924	0.300181	-0.381171
328734	1.23055	2.20013	Pisd-ps2		1.14529	-0.235318	1.08508	0.510368	0.390405	1.16631	0.208151	0.274628	0.251041	0.183797	0.667644	0.681073	0.386991	0.189911	0.773048	1.5547	0.828115	0.684378	-0.811568	-0.349246	-0.24713	-0.17523	-0.801011	-0.0242019
216874	1.47624	2.20099	Camta2		1.8113	-0.51937	0.848738	1.44871	-0.380345	0.939023	1.50906	-1.25454	0.357305	0.428053	0.0613408	-0.324725	0.947379	1.25348	1.72958	0	1.40341	-0.0147114	-0.239585	-0.348729	-1.03496	0.414251	-0.434511	0.133751
243813	2.52265	2.20142	Leng9		1.32283	0.754665	0.574662	1.87886	1.32665	0.283447	0.823738	0.341427	-2.42755	0.0831778	-1.12406	0.434737	0.858843	0.472372	0.5715	0.430154	-3.12253	1.30663	-1.48012	-0.951838	-0.782461	-2.07422	-0.280771	-0.744217
106878	1.7776	2.20223	Smim3		0.609066	0.37989	1.0063	0.338871	0.880999	1.04527	-0.166978	-0.0809746	-0.565311	-0.35195	0.0751438	0.370903	0.890324	0.931351	1.09508	0.495128	0.717285	1.45509	-0.259444	0	-0.320664	-0.496842	0.199699	-0.37228
225115	1.23162	2.20424	Svil		0.46118	1.02846	-0.496178	-0.0224767	0.820361	2.00088	0.258323	-0.471362	0.550516	0.448059	0.140895	1.06242	-0.0881243	0	0.637033	0.575681	0.02145	1.30778	-0.620109	-1.33487	-0.222806	-1.20862	-1.00864	0.00716209
14462	1.2109	2.20486	Gata3		0.792944	-0.0759296	1.16251	0.29636	0.48763	0.552466	0.86025	0	0.135492	0.415749	0.530083	-0.38204	0.728077	0.182621	0.673416	1.06149	0.40904	-0.371214	0.462258	-0.377305	-1.15536	-2.08156	0.40883	-1.41754
69297	2.79381	2.20947	Lrrc46		0	0	1.64078	3.8295	1.80781	4.34957	0	0	0	2.73426	0	0	0	3.12345	2.51209	3.84023	3.65783	3.81087	2.17096	3.06181	1.94262	0	0	2.90686
70719	1.76229	2.20988	Hmha1		1.17366	1.14433	1.04102	0.962086	0.705177	0.820132	0.0317368	0.0321951	0.030035	0.128053	0.434254	0.285444	1.05891	0.501913	0.98842	1.12524	-0.126443	0.684997	-0.218272	-0.73	-0.80614	0.373228	-0.552328	-0.697275
57890	1.84579	2.20992	Il17re		0.69887	0.684302	0.699973	1.15916	-0.00503397	2.13856	0.436873	0.56374	0.634949	-0.867359	-1.08172	0.383895	1.46465	0.666617	0.647797	0.13073	2.00273	0.216462	-0.366289	1.00767	-0.873337	0.292863	-1.178	-0.617885
170770	2.55686	2.21465	Bbc3		1.64905	0.478842	2.0315	1.25848	0.939795	2.56173	0.351995	-0.419823	0.313696	0	-0.141145	0.688437	1.89114	1.27406	1.29854	2.36078	0.830463	-1.08689	-1.14184	0.179996	-0.662355	0.749498	0.809457	-0.249127
57781	1.81222	2.21491	Cd200r1		-0.0720615	1.25701	1.07413	0.0933824	-0.179279	-0.726786	-0.4282	-0.283698	-0.693168	-0.0964284	-0.38145	-1.8172	0	0.545823	1.28977	0.167708	1.34211	1.16699	-0.468056	-0.137281	-0.533501	-0.61113	-0.431045	-0.190098
15395	1.64166	2.21513	Hoxa10		0.609409	0.518818	0.378737	0.722611	0.662208	0.816275	0.52839	-0.214891	-1.00736	0.281909	-0.126313	-0.0446043	0.65128	0.738325	0.160253	0.356364	1.08707	1.02639	-0.480257	0.0690904	-0.674005	-0.962138	0.519053	-1.3364
76814	1.36551	2.21521	Scarletltr		1.23695	0	0	0	0	2.34957	0.889857	0	0	0	0	0	3.60303	0	1.7531	0	1.52855	0	0	0	0	0	0	0
67946	1.88759	2.2186	Spata6		0.894401	0.636916	1.30356	0.381683	0.169799	0.837091	0.57378	-0.346199	-0.610876	-0.051384	-0.165782	-0.675335	0.861389	1.58451	0.508273	0.685944	0.428856	0.526663	-0.540062	0	-0.746104	-0.476177	0.438611	-0.978523
233887	2.12464	2.21905	Zfp553		1.78563	1.26416	0.180899	1.046	0	0.667291	-0.536077	-1.11984	0.255274	-0.900709	0.193676	0.528362	-0.443873	1.42432	1.108	1.22959	0.557824	1.3113	-0.0793753	-1.1259	-0.417725	0.909543	-0.7007	-0.298308
269693	3.90577	2.22243	Ccdc60		3.0485	0.893879	2.68652	2.75102	2.9127	3.11686	1.16558	-0.478717	-0.0195916	0	1.35755	1.59102	1.4131	-2.33327	1.86649	0.190857	1.13928	-2.99729	0.366309	0.614873	-2.79164	-2.99729	-1.56558	-1.26035
212632	1.46791	2.223	Iffo2		0.712975	-1.48913	1.20169	0.334564	1.26461	1.51359	0.55638	-0.019177	-0.0835218	-1.42365	0.575971	0.609736	0.767056	-0.208481	0.624938	0.977777	0	1.07443	-0.678826	-1.68105	-1.302	-0.581039	0.384651	0.178946
54381	2.33522	2.22373	Cpq		0.611612	1.49457	1.29286	1.27398	0.190768	-0.159688	-0.00394201	-0.613667	-1.25919	-0.278531	0.307441	-0.789353	0.333384	0.402904	0.430668	-0.352606	-0.0808024	0.414175	-1.10967	-0.693667	-1.38373	-1.44463	-0.082026	-1.05644
12982	1.48795	2.22393	Csf2ra		0.166679	-0.382875	1.05861	0.492446	0.184992	0.767395	-0.665842	0.0284019	0.0762935	-0.639325	-0.270875	0.318615	0.578859	0.806744	0.792413	0.876627	1.01007	-0.104726	-0.411213	-0.159768	-0.71355	-0.927302	-0.638561	-0.108266
67020	1.72002	2.22399	Tmem88		-0.103382	-1.60592	0.554905	1.48681	1.33014	1.48631	0.0248241	-0.261901	-0.528199	-0.349692	-0.617804	0.187084	1.99087	0.524251	0	0.920076	-0.24047	1.12011	-0.391066	-0.743208	-0.376684	1.30815	-1.69446	-0.70681
100502864	1.41467	2.23458	Gm15756		1.08176	1.13277	1.39939	-0.307195	1.59972	1.05143	0.738553	-0.307195	1.4601	0.728066	0	0.335529	2.05619	-0.307195	1.61169	1.1757	0.292406	0.554963	-0.307195	-0.307195	-0.307195	-0.0402842	-0.307195	-0.307195
12916	1.37933	2.23597	Crem		1.0656	-0.894893	0.498571	-0.33207	0.545301	0.47039	0.0106821	-0.709494	-0.623939	0.603545	-0.981056	0.269379	0.598328	0.748321	1.11834	1.54115	0.234336	1.87804	-0.0301456	-0.451234	-0.359306	0.0762029	0.0719099	-0.154309
381287	2.11634	2.23638	A530032D15Rik		3.7859	3.55801	1.21922	0.84948	2.86815	3.29246	0.742059	2.07551	-0.313449	1.97637	2.43404	2.16926	3.24223	0.0875388	2.08475	-0.313449	-0.313449	0.629918	0	-0.295655	-0.313449	-0.313449	-0.313449	-0.313449
20848	2.01621	2.23722	Stat3		1.35692	0.97319	1.34797	1.38608	0.361448	0.925405	0.42191	-0.544938	0.213649	0.126303	0.132448	-0.0682364	0.572817	0.962948	0.284814	1.31994	1.11645	0.757332	0	-0.858323	-0.242148	0.372722	-0.949925	-0.27825
70435	1.49298	2.2391	Inf2		0.333102	0.951809	0.983242	0.560891	0.303563	0.77377	0.0461288	-0.642181	0.00349379	0.469593	0.37054	0.189622	0.121876	0	0.388634	0.35281	-0.402412	-0.700036	-1.22447	-1.00431	-1.2755	-1.71165	-0.592099	-1.40862
66168	2.39688	2.24108	Grina		0.994317	1.20615	1.37394	0.955562	1.41876	1.50871	0.157469	0.103615	-0.255974	0.0818591	0.104106	-0.300574	0.858799	0.645494	1.37565	0.457687	0.516173	0.519763	-0.306121	-0.0457196	-0.585205	-0.35783	-0.383933	-0.932785
668218	2.40673	2.24264	Bin2		1.44589	1.58771	1.22107	1.12418	0.830881	0.52876	0.315032	0.215424	-0.753397	-0.131634	-0.128796	-0.380578	1.04757	1.02542	0.976426	1.07872	0.770516	0.941701	0.00726509	0	-0.735645	0.143085	0.139285	-0.704821
242050	1.30552	2.24322	Igsf10		0.591705	0.834501	0.0330098	0.708921	-0.026474	0.87143	0.541005	-0.590325	0.789786	-0.0885243	0.0533907	0	1.88977	-1.37117	0.0902207	-0.190449	0.349621	1.92412	-0.885714	-1.47772	-0.206391	-0.508952	-0.724496	-0.498022
319263	1.85519	2.24364	Pcmtd1		0.740325	-0.12202	1.25847	0.483571	0.436055	0.841313	0.395851	-1.30063	-0.885189	-0.121476	0.111331	0.0884118	0.560407	0.834013	0.989245	0	0.417953	0.258203	-0.423185	-0.521019	-0.630249	-0.790382	-0.863936	-0.706441
74463	2.42613	2.24366	Exoc3l2		1.19494	2.10916	1.63025	1.60692	1.53631	1.42955	0.899937	-0.195857	-1.73602	1.27721	0.726677	0.863237	-0.619547	0.248796	0	-1.84179	-0.492398	1.10286	-2.18091	-1.19319	-1.60189	-2.96764	0.346633	-1.00022
78317	1.24599	2.24578	Ccdc88b		-0.347046	1.34465	-0.168776	-0.358563	1.06334	0.943906	-0.0113297	0.189153	0.413971	0.142649	-0.247449	0.0867839	0.678	0.956219	-1.49387	0.690943	1.12708	0.0419545	-1.2395	0.0543175	-0.884801	-1.86274	0.154376	-1.22462
109711	1.77761	2.2479	Actn1		0.626681	0.531763	1.69258	0.854237	0.658509	1.2841	1.28805	-0.594194	-0.241545	0	0.394889	-0.178956	0.122531	-0.015789	-0.0421929	0.405529	0.577666	-0.676297	-1.54753	-0.870385	-0.859809	-0.609905	-0.302548	-2.44983
76580	1.7916	2.24951	Mib2		0.534662	1.58664	1.44011	0.704797	-0.649371	1.15041	0.0144339	0	0.588741	-0.429547	0.0105791	-0.464468	0.73082	0.882662	1.47714	0.42824	0.0556383	-0.996856	-0.859379	-1.8104	-2.66656	0.591528	1.72639	-1.42158
100503831	1.45577	2.24975	LOC100503831		0.115658	1.79786	-0.0423908	-0.339094	0.465671	0.828666	0.206686	-0.587286	-0.39253	-0.463485	0.11545	0.69683	-0.0801372	-0.211794	0.444773	0.0195522	1.02671	1.24091	0.0923777	-1.64444	-1.08847	-1.00677	-0.535254	-0.396035
72184	3.02645	2.25051	Klhl35		1.65199	0	0	1.24454	4.12973	4.08653	0	0	0	0	1.52702	0	3.188	3.83395	0	2.3808	0	0.00351379	0.363603	1.69924	0	0	0	0.321901
67608	1.77027	2.25095	Narf		1.6415	0.634157	0.992138	1.42724	-0.315019	0.67127	0.51213	-0.208152	-0.431904	-0.0285063	-0.00332975	0.267251	1.48647	0.706935	2.04434	1.98755	0.550338	1.81738	0.68069	-0.756754	0	0.872995	0.243116	0.52976
232560	1.36352	2.2518	Caprin2		0.212917	2.0221	-1.5759	1.00082	1.61666	1.38846	0.408494	0.759246	-0.630582	0.432691	0.627485	0.383712	-0.135598	0.897376	1.10309	1.22713	-0.280971	0.81237	0.0427809	0.0600486	-0.0634909	-0.862205	-2.27039	-0.309815
18218	1.28709	2.25322	Dusp8		0.407446	0.424239	-0.188724	0	1.56326	-0.244542	0.0603526	-0.244542	-0.244542	0.489717	-0.0394454	-0.244542	-0.244542	-0.244542	3.563	1.13625	1.15848	0.981364	-0.244542	-0.244542	-0.244542	-0.244542	0.540806	-0.244542
320662	2.35755	2.25356	Casc1		2.3669	-0.428048	0.62777	2.13842	3.54968	-0.428048	0.684202	0.380035	0.210517	-0.015717	-0.428048	-0.428048	3.17499	-0.428048	-0.428048	3.53771	3.00739	-0.424534	-0.428048	-0.428048	0	2.14882	-0.428048	0.541552
320606	1.53535	2.25415	3632454L22Rik		1.65201	-0.321901	-0.321901	1.92264	0.900941	0.442702	-0.0170069	0.0267503	0.901625	0.0904295	-0.116805	-0.321901	2.60306	0.927083	0.315717	-0.321901	0.528576	3.38205	-0.321901	-0.321901	-0.321901	1.25496	0.10981	0
16621	1.81657	2.25481	Klkb1		0.696561	0.694772	1.24907	-0.0971985	0.896532	1.85205	1.06985	0	-1.18344	0.46807	-0.382204	0.152204	0.0933063	0.776218	0.978038	1.18328	1.41749	-0.533583	-0.265157	0.390909	-0.821877	-0.561069	-1.12726	-0.738844
102032	1.77802	2.25596	Smim19		0.466545	0.145245	0.622234	0.171172	0.729468	0.271229	-0.0876179	-1.11031	-1.29325	-0.244144	0.159604	0	0.356016	1.1855	0.784514	-0.122563	0.56261	0.482515	-0.637255	-0.203966	-1.00002	-0.811015	-0.133048	-1.00857
53330	1.71481	2.25604	Vamp4		0.344941	0.964883	0.706049	0.657387	0.698345	0.781907	-0.014327	-0.298624	0.0403266	0	-0.227481	-0.0146751	0.802048	0.843268	0.881458	0.393735	0.502524	0.586938	-0.346409	-0.120152	-0.515082	-0.742355	-0.686231	-0.622575
20229	1.96012	2.25943	Sat1		0.674432	0.51679	1.06294	0.755571	1.16997	1.2437	0.0628195	-0.221504	0	0.000220299	-0.109349	-0.134428	1.06794	0.596414	1.11065	0.633125	0.483488	1.50508	-0.41751	-0.207681	-0.145988	-0.471637	-0.253749	-0.16247
72421	2.94409	2.25961	Ttc30b		1.97903	0.350318	1.79295	0.745164	1.39715	2.0311	0.622021	0.26285	-0.843397	-0.321169	-1.54916	0.777624	-1.55931	1.20496	0.0185385	1.49338	2.05951	1.90891	0.51577	-1.24297	-0.130085	-0.700954	-0.372179	0
70561	1.67049	2.25984	Txndc16		0.947757	0.550197	1.32799	1.77634	0.210818	0.793632	0.9916	0.0465035	-0.53744	0	0.267796	0.396647	0.96831	0.992134	0.447549	1.63504	0.305118	1.05994	-0.740606	-0.198331	-0.808838	-0.102719	1.01413	-0.81288
26360	1.81433	2.26076	Angptl2		0.271519	0.296944	0.905647	0.667037	0.213054	0.955654	0.245881	-1.08717	-0.529327	-0.801102	0.0228696	0.302069	-0.923939	-0.549411	-0.0436826	0.171563	0.626067	0.0684562	-1.79616	-1.05012	-1.64848	-1.30374	-0.0591283	-1.85416
225845	1.66976	2.26285	Pla2g16		-0.0106878	0.589444	0.519949	0.236152	0.609416	0.612018	-0.068718	-0.459234	-0.788577	-0.125545	-0.21401	-0.225465	0.51458	0.360344	0.23343	0	0.267471	0.445423	-0.691908	-0.487708	-1.18719	-1.62576	-0.0238018	-1.23122
545539	1.9447	2.26378	Gm15417		-1.2639	0.546437	2.02799	-0.0863885	1.13292	1.54915	0.221892	-0.693944	-0.692366	-0.433173	-0.253495	0	1.59403	-0.749371	2.15223	-1.38309	0.841475	1.25755	-0.55229	-1.91589	-0.162976	-0.339027	-1.19468	0.805288
14231	1.89893	2.26429	Fkbp7		0.50441	1.48373	1.71559	1.20388	0.929413	0.440146	0.0418386	0.477913	0	0.0878749	0.465603	-0.347163	0.509903	-0.326015	1.075	-0.219296	0.0203805	-0.596577	-0.484416	-1.00193	-1.47244	-1.94922	-0.679342	-1.02362
14676	2.1519	2.26703	Gna15		0.84234	1.10965	1.29432	1.06451	1.00661	0.993797	0.337002	-0.603891	-0.383295	0.16099	0.162303	0.00443935	0.820049	0.875154	0.753839	0.92589	0.784298	0.947923	-0.153415	-0.36862	-0.584686	-0.252348	0	-0.618587
211389	2.30571	2.26835	Suox		2.05375	1.27747	0.345685	1.78967	1.91607	0.685236	0.888493	-0.792115	0.832216	-0.728436	0.551995	0.0844541	0.639144	1.2381	1.47048	1.57445	2.06634	-2.33889	0.807798	-0.313009	-1.95617	0	-0.477731	-0.501125
72543	1.4318	2.27083	Mvb12b		0.15411	0.621563	0.490252	-0.352872	0.403036	1.03226	0.0498729	-0.011723	-0.211616	-0.600121	0	0.0149498	1.16405	-0.040307	0.795092	0.662527	0.619635	1.39316	-0.517604	-1.02103	-0.339061	-0.505974	-0.140168	0.0186706
68487	1.7684	2.27096	Tmem140		0.663069	0.39191	0.975183	0.617487	0.789249	1.32921	0.188003	-0.270278	-0.557885	0.234686	-0.132473	0.369369	0.704512	1.27794	0.913749	0.573692	0.992024	1.22525	-0.365362	0.0106463	-0.38615	0	-0.180255	-0.491539
98682	2.34698	2.27125	Mfsd6		1.37678	0.818539	0.875693	1.45804	0.757758	1.96922	-0.292741	-0.513763	0.343016	-0.329002	0.10885	0.554858	0.802978	0.321039	0.896164	0.932871	1.28299	0.56325	-0.40838	-0.0932112	-0.660636	-0.401031	0	-0.738376
72828	1.8911	2.27145	Ubash3b		0.845036	0.0842218	1.24667	0.89382	0.166863	0.959849	0.0974932	-1.246	-0.860603	0.655095	-0.0793133	0.114429	0.438531	0.766305	1.28154	1.17919	0.561876	1.30049	0	-0.46526	-0.175304	-0.521548	0.00191784	-0.413544
100504127	4.19818	2.27495	Gm17690		0.420403	2.26121	1.01301	0.629931	0.740057	1.20246	0.0919008	0	-2.56101	-3.14981	-0.278665	-0.253933	1.64153	0.387281	1.39607	-0.0196905	1.72301	1.24755	0.507174	-0.482126	-0.585575	-0.207669	0.376103	-0.347157
18104	1.80011	2.27537	Nqo1		0.141817	0.139912	1.56394	0.481529	1.01292	1.30512	0.0605469	-0.608659	-0.840205	-0.0908031	0	1.03583	0.48434	0.752273	1.20624	-0.00767136	0.504024	1.11143	-0.865424	-0.0271626	-0.239006	-1.10147	0.264247	-1.09715
70080	1.28955	2.27649	Igsf23		1.76087	1.48221	1.94231	1.28303	-0.0605938	2.18161	1.79405	-0.027894	0.81456	0.936249	0.89894	1.97231	-0.0954399	1.08103	0.0171473	0.0973592	0	1.36393	-0.919834	-1.80659	0.144612	-0.70657	-1.62933	0.260858
269823	1.95107	2.27652	Pon3		0.57588	0.651837	0.933593	0.638674	0.73684	0.76965	-0.0254946	-0.755556	-0.844154	0	-0.0214367	0.167514	0.737699	0.572604	0.685182	0.370563	0.263915	0.88664	-0.313637	-0.560014	-0.387177	-1.10225	-0.856896	-0.384395
56358	1.98559	2.27667	Copz2		0.35992	0.70602	0.994048	0.461488	0.420159	0.749375	-0.47816	0	-1.49596	-0.62598	-0.0126247	0.366329	-0.104072	0.195076	0.552001	-0.402259	0.623504	0.818361	-0.722015	-0.500707	-1.143	-1.09371	-1.26312	-0.71641
243864	1.16354	2.27888	Mill2		0.214801	-0.838796	0.0592034	0	1.30023	0.689986	0.147815	-0.0885353	0.78634	-0.893611	-0.181464	0.343776	1.26538	0.11992	0.615469	-0.278784	0.49346	1.19638	-0.0735843	-0.383027	-0.654223	-1.08271	0.246063	-1.77064
231830	1.3494	2.2791	Micall2		0.824438	1.07071	0.719015	1.4659	0.822714	1.07907	1.52625	0.248083	-0.587535	0.993587	0.748384	0.45918	0.775484	0.785846	0.321321	0.943191	0.374399	1.30667	0	-0.66436	-1.20686	-0.108665	-0.553381	-0.090611
13506	4.00492	2.28124	Dsc2		4.55142	4.20564	4.19047	2.64647	2.85924	2.249	2.26322	-1.68553	1.65347	1.63369	2.68949	2.13725	-1.68553	1.30042	2.75944	0.280227	0.650373	3.52744	0	-1.68553	1.25709	-0.108665	1.9161	-1.68553
381549	1.5979	2.28187	Zfp69		-0.194163	1.42322	0.344596	1.04187	-0.730949	0.591801	-1.03046	0	-0.750729	-0.218395	0.646522	-0.227644	0.128851	1.26189	1.03127	0.0321436	1.54985	0.88775	-0.177694	0.749625	-1.60657	-0.771785	0.368918	-0.812011
230904	3.0997	2.28262	Fbxo2		0.84282	1.53768	1.12636	0.598873	0.939743	0.118934	-1.34077	-0.934447	-3.45302	0.351624	0	0.748271	-2.84999	0.117888	0.506522	-3.45302	-3.45302	0.357845	-2.08942	-3.45302	-2.02498	-1.87616	-3.02131	-3.45302
71699	2.54305	2.28489	Slc41a3		2.1204	0	0.500379	1.90323	1.52605	1.59506	0.353527	-0.348144	-0.823765	-0.848365	0.87205	0.360454	1.81878	-2.06134	1.89775	1.21125	0.153682	2.13215	-0.0631032	-0.606967	-1.0761	-0.400037	-0.0548663	0.200609
234515	1.41683	2.28546	Inpp4b		0.725335	0.259044	1.06623	0.282264	0.330954	1.419	0.982621	-0.520516	-0.230604	0.401144	-0.519413	0.953615	0.981793	1.75486	1.30347	0.750032	0.682488	0.491898	0.262619	0	-0.371958	-0.76874	0.147505	-0.459804
20128	1.45735	2.28606	Trim30a		0.333221	0.200848	0.56451	0.451457	-0.313678	0.405792	0	-0.913174	-0.540799	0.327526	-0.163301	-0.328176	0.150476	0.690688	0.747761	0.775101	0.20474	0.365334	-0.208474	-0.60204	-0.905061	-0.997982	-0.390717	-1.11881
545276	1.58472	2.2884	Gal3st3		-0.576612	2.50721	2.06417	-0.576612	1.64623	2.18799	1.05021	-0.227961	-0.353085	-0.164281	0.715947	2.24617	1.02642	2.89476	1.2834	0.804183	0.536899	-0.573098	-0.576612	-0.0997616	0.0440808	-0.576612	0.592064	-0.576612
402773	1.69379	2.29421	D030018L15Rik		-0.290633	0.141197	0.698159	1.03889	1.01719	-0.762981	0.236742	0.40603	-0.889019	0.0546722	-1.00056	-1.52758	0.660413	-0.0562068	0.984504	1.17514	0.955161	1.06089	-1.16398	-0.0507331	0	-0.950717	0.226055	-0.468717
72289	1.62008	2.29569	Malat1		-1.17803	0.141974	0.535367	-1.06371	0.329592	0.413631	-1.32346	-0.358434	-1.1646	-0.786684	-0.308097	-1.05631	-0.22447	0.220281	0.749769	-0.7829	0	0.461724	-1.83689	-1.09857	-1.17446	-1.41188	-0.187351	-1.06002
16456	2.47144	2.29913	F11r		1.22065	1.48251	1.111	0.606236	0.975253	0.731277	0.292267	-0.700858	-1.3013	0.0214577	0.000845909	-0.0175943	0.0835237	0.700905	0.673299	0.293458	0.294621	0.751891	-0.397595	-0.489878	-1.22473	-1.34361	-0.0357113	-0.917293
71903	1.34184	2.30025	Ces2f		-0.0391469	1.29957	0.303282	-1.44659	-0.352816	1.16093	-0.47935	0.86697	-1.05257	0.306158	-1.071	-0.19028	1.53639	0.673327	0.448984	1.14909	0.687079	0.219269	-0.74257	-0.629322	-1.54688	0.207659	0.214507	0
17977	1.11619	2.30423	Ncoa1		1.3301	-0.286977	0.236433	1.24458	-0.251046	-0.294248	1.24604	0.339044	0.599613	-1.37682	0.219494	0	0.83369	1.26814	0.812565	0.106216	1.85052	0.418594	-0.310585	-0.166963	-0.132349	-0.65191	-0.797065	0.122873
70152	1.85681	2.30496	Mettl7a1		1.00371	0.490464	1.5496	0.7781	0.61281	1.13203	-0.0875473	0.254868	0.231624	-0.132114	0.183749	-0.240821	1.76968	1.36582	0.964726	0.74822	1.3657	0.000638962	0.357052	-0.925241	0.180585	0	-0.197083	-0.428994
21847	1.93021	2.30568	Klf10		0.826556	0.357184	1.07053	0.972405	0.946933	1.0093	0.261324	-0.476781	-0.73904	-0.155605	0.51415	0.0863094	0.929605	1.15053	0.802944	1.09731	1.35117	0.29738	-0.109275	0	-0.57801	-0.101546	0.140615	-0.954008
68318	2.10624	2.3059	Aph1c		0.779955	0.400547	1.14447	0.66624	1.0211	1.09488	0.551914	0.250343	-1.11442	-0.641309	-0.54313	0.155753	0.791755	0.662221	0.947526	-0.147754	0	1.20703	-0.960126	-0.329479	-0.282704	-1.37489	-0.435161	-0.388851
74440	1.49892	2.30598	Cmip		-0.0291023	0.689624	0.793703	0.519774	0.368237	0.994794	-0.263148	-0.181009	0.282268	0	-0.366929	0.36231	0.780418	0.379205	0.840094	0.895215	0.370896	0.763046	-0.581096	-0.644676	-0.394567	-0.669248	-0.303607	-0.610227
241274	2.21453	2.30611	Pnpla7		1.4326	1.26297	0.795149	1.90309	-1.11108	1.901	-0.221669	-0.532554	-0.257948	-0.166699	0.43101	0.0495806	1.17094	0.689507	0.888663	1.57044	1.74409	-1.10801	-0.269876	-0.368781	-0.570527	0.680354	0.0468092	-1.79513
18791	1.13468	2.30713	Plat		0.890098	0	-0.0280002	0.160724	0.139024	-1.08382	0.221076	-0.735166	0.947064	-0.571951	-0.293759	-0.582963	0.952175	0.165166	0.290766	0.51937	0.412821	1.72705	-1.08382	-1.08382	-0.141197	-1.08382	0.570285	-0.346879
100689703	1.79201	2.3079	9330133O14Rik		0.168177	0.624669	1.49429	0.394603	0.340482	0.592736	0.172556	-0.99314	-1.05937	-0.0468183	-0.205958	0.698222	1.41099	0.731621	1.61374	-0.437435	0.997328	1.72781	-0.120208	-0.579539	0	-0.516998	0.581772	-0.560459
56812	2.38104	2.30908	Dnajb2		1.01127	1.75379	1.3872	0.585204	-0.0214586	0.726753	-0.391919	-0.596089	-1.30618	0.943324	-1.15468	0.438758	1.15015	1.55217	0.152309	1.34295	-0.89263	0.228698	0.0335717	-1.46789	-1.07612	0.091557	-0.81259	-0.478793
76373	2.10176	2.31392	Zfp773		1.10183	1.05319	1.43201	0.595783	-1.04483	1.11024	0.639262	-0.556447	-0.681571	-1.27038	0.174467	-0.486705	2.0358	-0.22778	0	0.259968	0.62345	-0.203613	0.242775	-0.0132103	-0.132402	-2.17623	-2.14081	-0.554342
19712	1.10084	2.31572	Rest		0.341894	0	0.220744	0.206528	-0.334045	0.370445	-0.03268	-0.302782	0.441853	-0.377756	0.129014	0.116283	0.423001	0.699257	0.715082	0.664709	0.276259	0.738089	-0.552015	-0.719862	-0.380232	-1.23876	-0.24225	-0.619251
625901	1.90689	2.31704	Gm6634		0.483243	-0.712015	1.28482	0.185675	0.649402	1.59326	0.78208	-2.15767	-1.4203	0.523389	-0.198419	0.367987	-0.662284	-1.71677	0.246769	0	1.26669	0.430073	-1.20984	-0.534711	-1.17514	-2.80393	-1.09664	-0.888969
12520	2.23743	2.31952	Cd81		0.590151	1.49538	1.36619	0.772602	1.0655	0.964828	0.105609	-0.331541	-0.610187	0.268374	0.0496521	-0.198311	0.804796	0.993677	0.693397	0.474516	0.876117	1.25	-0.36652	0.0342569	-0.782859	-0.454293	0	-0.621038
18145	1.23504	2.32388	Npc1		0.552595	0.962248	-0.0466523	-0.15583	0.067471	0.744447	0.316316	0.00227356	-0.0792699	0.171976	0.0997715	-0.214145	0.651171	1.10876	1.19474	0.389236	1.57133	0.342355	0.292256	-0.960051	-0.912291	0.0216384	0	-0.48319
11512	2.49201	2.32632	Adcy6		1.14547	2.89747	1.4591	-0.306375	-1.32807	1.02104	-0.339131	-0.880337	-1.91235	-1.55362	0.720269	0.949939	0.374046	-2.88689	0.50174	1.53032	0	1.31058	-0.865386	-1.4891	-0.695187	-3.55092	-0.311851	0.43395
66066	2.52859	2.33091	Gng11		0.763082	1.49836	1.47404	0.975833	1.43367	0.712774	0.193216	-0.567064	-1.09576	-0.0976553	0.349201	0.0458355	0.35686	-0.574395	-0.0430222	-0.65582	-0.24868	0.433952	-0.976977	-1.35429	-1.46205	-1.81227	-0.922076	-1.52881
24014	1.76981	2.33325	Rnasel		0.628595	0.789485	1.10961	0.9257	0.678203	1.10713	-0.0302691	0	-0.0941987	0.0314202	0.00573635	0.384453	1.14568	0.28625	0.982593	0.713421	0.786449	0.631029	-0.930276	-0.488524	-0.322269	-0.646962	-0.0397472	-0.360856
20728	2.66171	2.33407	Spic		1.23695	0.083818	0	0	3.22284	5.08653	0	1.15601	0	0	0	0	3.77296	3.66402	3.33806	0.380795	0	0	0	2.35132	0.620693	0	0.846748	0
333182	1.66119	2.33637	Cox6b2		-0.287128	1.0707	1.89981	-0.142033	0.868689	0.378027	0.389625	0.146501	-0.68388	-0.455124	-0.149057	0.146702	0.564382	-0.722553	1.51953	0.0583501	0.85006	0.689824	-0.954666	-1.09614	-0.443954	-1.09922	0.0882044	-0.880249
226098	1.3086	2.33853	Hectd2		1.293	0	1.10776	1.42751	0.848683	-0.412324	1.14132	0.408608	-0.85549	1.56488	-0.263423	-0.0594006	-0.0884666	1.69915	1.11859	1.68929	0.673037	-0.436448	-0.397326	-0.925143	0.305059	-0.506952	-0.482182	-0.691909
70974	1.11611	2.33931	Pgm2l1		0.296773	-0.200624	0.252961	-0.176636	-0.189923	0.844435	0.542679	-0.214255	-1.02654	0.13745	-0.00640011	0.443184	0.464443	0.813676	0.695425	0.309949	0.359112	0.625963	-0.398612	-0.407984	-0.984718	-1.40418	0.0548415	-0.947274
320295	2.18901	2.33986	C920006O11Rik		1.12312	1.34195	0.24684	1.2527	0.975743	0.563308	0.0577955	-0.765181	-0.862291	0.117926	0.173726	0	1.57166	1.83777	0.758251	0.87994	1.43578	1.70911	0.554625	0.93852	-0.0260134	-0.817074	-0.106619	0.290531
16331	2.19241	2.34247	Inpp5d		1.17667	0.790397	1.3675	1.63805	0.917085	1.29116	0.550484	-0.480107	-0.139897	-0.026865	0.27607	0.206078	0.581625	1.32922	0.968551	1.49677	0.893065	0.296781	0.017067	-0.398032	-0.735312	0.0683737	-0.0459528	-0.708306
69327	1.58881	2.34423	1700007K13Rik		0.651988	0	2.75626	0	2.22284	1.7646	0.304895	0	0	2.58226	0	0.500856	2.60303	0	0	2.3808	2.3359	1.00351	0.948565	0	0	0	0	0
70886	1.09272	2.34511	4921515E04Rik		0.678633	-0.558318	0	-0.313776	-0.335476	2.32176	-0.253424	0.375296	1.08025	-0.145987	-0.558318	0.5275	-0.558318	1.42763	0.816266	1.14441	1.42966	0.0301582	-0.558318	-0.558318	-0.558318	-0.558318	-0.296532	-0.558318
17873	2.07839	2.34558	Gadd45b		0.646433	0.524665	1.06603	1.66193	1.43741	1.71068	-0.623493	0.801086	0.31504	0.390834	0.199542	-0.368638	0.817605	0.610104	1.13176	0.224998	0.756667	0.323054	0	-1.16203	-0.500339	-0.412921	-0.496676	-0.943521
71602	2.34471	2.34577	Myo1e		1.79014	1.62681	1.27304	2.12372	-0.244429	0.560366	1.27058	0.0282211	-2.37303	0.433427	0	0.394015	-0.745594	1.13356	0.0410638	1.17656	0.59733	-2.00808	-0.985024	-1.6172	-1.97586	-0.560257	-1.16484	-0.882336
68162	2.18485	2.34639	A930003A15Rik		2.02918	0.946432	0.111077	1.2998	1.60003	0.819862	1.53008	-0.596089	-0.984248	0.46759	-0.932289	0.556115	-1.94474	0.719281	0.808355	1.02102	0.583808	-1.94123	-0.581138	-1.94474	-1.94474	-1.94474	0.223936	-1.94474
74732	1.92191	2.34682	Stx11		1.55343	0.794735	0.979396	1.10066	1.38235	-0.474439	0.714946	-1.02789	-0.667592	0.357714	0.234544	0.0691686	0.548417	1.02083	0.893342	2.00875	0	1.55297	-0.247408	0.259504	-0.207416	-0.87368	-0.642271	0.351348
73652	1.56036	2.34755	2210408F21Rik		-0.493109	0.315807	0.806784	-0.0216951	0.861514	0.526332	0.0234299	-0.0798039	-0.630189	-0.386701	-0.935111	0.152748	0.634259	0.497755	0.738401	-0.313998	0.980865	0.337529	-1.05359	-0.372911	-0.698434	-1.69901	0.158067	-0.846261
240754	2.1634	2.34829	Lax1		1.02434	0.871956	1.31114	1.38894	1.18941	1.14352	-0.00330782	-0.588928	0.208776	0.0041213	0.295889	0.332939	1.45929	1.3504	1.45011	0.718375	1.80598	0	0.404428	0.77333	-0.680832	-0.720911	0.786677	-1.1682
15199	2.28801	2.34975	Hebp1		0.555245	-0.375496	0.789149	0.299802	0.415606	0.667859	0.286153	-0.596089	-0.628104	-0.854338	-2.25422	-0.765813	0.921328	1.04121	0.245419	-0.300911	0.509808	-3.26315	0.0969341	-0.37478	-2.64598	-1.6898	-1.09799	-2.52973
66528	2.22269	2.3519	Smim5		0.871735	0.713021	0.603052	0.517155	0.673709	0.876434	-0.269774	-0.360947	-1.32561	-0.612141	-0.389025	0.29874	1.49014	0.99796	1.2257	1.30141	0.157752	1.88945	0.12113	-0.00632	-0.0713329	-0.404278	0	0.0202503
20196	1.52292	2.35371	S100a13		0	0.601603	0.618989	-0.142593	0.373717	0.564041	-0.324076	-0.253699	-0.904366	-0.204067	-0.0368109	0.0977278	0.323138	-0.510164	0.365437	0.177703	0.127143	0.490641	-0.520365	-1.89297	-1.07143	-1.53592	-0.666124	-0.748921
21968	2.76311	2.35378	Tom1		1.74296	1.98364	1.53512	1.63426	1.09403	1.62049	0.60249	-0.12587	-0.671629	0.526634	0.33602	0.145081	1.1742	0.731277	1.01667	1.23669	1.06558	0.589587	-0.345611	-0.001544	-0.529582	0.0906944	-0.436095	-0.373724
101056197	1.54948	2.35401	LOC101056197		0.651988	0	2.27801	0	2.20834	0.764603	2.11225	0	0	0	0	0	1.60303	2.56706	0	1.3808	0.850477	1.21502	0	0	0.205656	0	0	0
216505	2.29214	2.35517	Pik3ip1		1.47306	0.205893	1.95322	1.42176	1.40006	1.81563	0.143177	0.626005	-0.3564	0.221816	0.454848	0	2.02818	1.80933	1.19796	0.872708	1.28319	0.350656	-0.249727	0.744356	-0.276091	-0.0600505	0.673581	-0.705023
15184	1.34343	2.3554	Hdac5		0.70478	1.65744	-0.327489	0.818166	0	1.33823	-0.0161281	0.877882	-0.188349	0.504313	1.25789	-0.79999	1.01491	-1.34732	1.4767	1.15136	1.13815	1.02502	-0.152971	-0.0553198	-1.32652	-1.57198	0.474201	-0.32444
12608	2.90718	2.3556	Cebpb		0.919144	1.74563	2.11388	0.968345	1.10059	1.38985	0.449318	-0.264785	0.128466	-1.13423	-0.136818	-0.0422316	1.07548	0.568119	0.530456	0.603074	1.29926	0.914316	-0.342041	0.156274	-1.13388	-0.436465	0	-0.669747
23797	1.53549	2.35564	Akt3		0.516885	0.21175	1.07501	0.394169	0.845539	1.54858	0.465248	-0.0442486	-0.509714	0.987721	-0.203571	0.184306	0.414492	1.28672	0.987943	0.464333	-0.159095	0.932541	-0.109916	-0.702646	-0.456565	-1.53224	-0.236824	-0.451603
12226	1.96294	2.35633	Btg1		1.04956	0.881148	1.57672	0.933651	1.29528	1.32818	0.579837	0.53595	-0.119073	0.19993	0	0.0298071	0.884058	1.03251	0.940441	0.412591	0.603656	0.901511	-0.167069	-0.3171	-0.44117	-0.865269	-0.316065	-0.537818
100503842	1.56495	2.35646	2410022M11Rik		-0.0233769	1.51948	0.758964	-0.267324	0.225549	1.87165	0.155598	0.199355	-0.28834	0	0.500585	-0.358934	2.26109	0.514726	1.40586	-0.131071	1.18661	-0.730745	-1.25518	0.839453	-1.89117	-0.420427	0.308887	-0.49482
332993	1.98222	2.35669	Gm5129		-0.304895	3.10085	0.335886	0.939647	0.917948	0.459708	0	-0.304895	0.33367	0.107436	-0.304895	-0.304895	2.29814	-0.304895	1.91769	1.66086	-0.304895	1.69862	-0.304895	-0.304895	0.637727	-0.304895	0.126816	-0.304895
108689	1.69385	2.35733	Obfc1		0.300526	-1.87845	0.990468	1.11559	0.983429	0.644676	-0.391936	0.099298	-1.46825	-0.217149	-0.427569	0	0.540715	1.68031	1.22192	0.796052	0.909879	0.560508	-1.41951	0.28332	-0.551822	0.144225	0.198694	-0.368453
53619	2.12921	2.35749	Blcap		1.06519	0.735589	1.80072	1.09501	1.02662	1.41215	0.366949	-0.160043	-0.392808	0.440665	-0.206736	0.545345	1.21031	0.818293	1.39346	0.890838	0.732817	1.04076	0.0518198	-0.14968	-0.339645	-0.306573	-0.108762	-0.484179
50788	1.74933	2.35773	Fbxl8		1.15999	1.01253	0.673171	0.596753	0.49705	0.868886	0.446267	0.153374	-0.538334	0.618152	-0.638958	-0.0729332	1.18844	1.79805	1.12657	1.25767	0.930512	-0.155238	-0.362189	-0.0342026	-0.5932	-0.148926	0.474593	-0.614458
77875	2.03039	2.35799	Cyp4f41-ps		2.47506	0	1.14192	2.33065	0.723987	-1.08382	-0.193961	0.849796	-0.445253	0.328513	-1.08382	0.00199986	2.68914	1.16517	0.5538	2.4669	2.44473	-1.0803	-1.08382	2.45193	-0.463125	0.493048	-0.23707	-0.346879
73571	2.01664	2.36044	1700096K18Rik		0.958468	1.04547	-0.0616016	-0.0113974	1.60673	0.404327	-0.227562	-0.333552	-0.887135	-0.258646	-0.899679	0.476863	0.0907545	1.39121	0.277342	1.19044	0.436308	1.79124	-0.128777	-0.298463	-1.00262	-0.105338	0.223438	-0.945266
54446	1.14605	2.36215	Nfat5		-0.218068	0.846318	0.231915	-0.493299	0.0672445	0.431062	-0.0345097	-0.180838	-0.46885	0	0.174576	0.194766	0.521709	0.982137	0.885443	0.0701666	0.266716	0.266692	-0.620256	-0.765314	-0.690391	-1.55176	-0.341194	-0.478829
100504307	2.54577	2.36218	Gm20163		0.329086	1.87803	2.0528	0.531173	1.79763	2.19906	1.50097	-1.16314	-0.218999	-0.302209	0.0086174	0.873912	1.10622	0.065845	0.880319	1.14684	0	0.586379	0.359112	-1.08229	-0.353487	-1.51131	0.257106	-1.32424
13197	3.8201	2.3623	Gadd45a		0.987203	1.78679	2.28767	0.0656624	2.25152	1.53871	-0.494924	0.362165	0.286446	-2.16323	0	-0.674564	0.283737	0.482682	0.285551	0.0470791	1.69163	0.886421	-0.321558	-0.719	-1.12136	-0.609631	0.122014	-1.11453
74597	3.52316	2.3627	4833418N02Rik		0.267583	2.29211	1.63608	1.4295	1.01352	2.30864	0.0955758	0.469482	-1.24061	-0.466839	0.566935	-1.37831	0.787994	0.94013	-0.285945	0.0421939	1.9515	0.188474	-0.582681	0.253726	-1.32559	-0.95438	0	-1.20935
20725	3.54451	2.3631	Serpinb8		1.84445	2.08976	2.0754	1.25157	1.98279	1.87592	0.611523	0	-1.60826	1.13252	-1.21005	1.24066	1.21081	1.3823	0.952943	-3.28925	0.272606	1.02637	-1.60746	-1.32237	-0.35187	-1.09317	-0.242713	-1.27069
329540	2.6857	2.36367	8430427H17Rik		1.12987	1.62246	1.79544	1.114	0.587832	1.45822	0.309709	0.241573	-0.453084	0.145472	-1.14193	0.0542903	-0.757802	1.89737	-0.0544229	0.448803	1.42438	2.09199	-0.322633	-1.08192	0.0672126	-0.396946	-0.381637	-0.279942
57748	1.24366	2.36382	Jmy		0.379074	0.832277	0.0387421	-1.007	0.527695	0.469993	0.34093	-1.27153	0	0.302145	-0.589587	0.571242	0.907886	0.840718	1.06238	0.972528	0.35947	0.931296	0.153882	-0.297369	-0.387394	-0.177175	-1.60148	-0.0629063
16656	1.85539	2.36521	Hivep3		0.647143	1.70708	0.68454	-0.129563	1.06699	0.288005	-0.500905	-0.124151	-1.42142	0.721057	0.158999	0.080265	1.01255	-0.551747	-0.0982142	0.131251	-0.657521	1.42235	-1.2804	-0.30942	-1.07914	-1.47378	-0.429864	-1.62053
80911	2.92688	2.36547	Acox3		1.95956	0.489623	0.578436	1.98702	2.19896	0.965715	1.07585	-2.84503	-0.179854	0.251806	0	0.58038	0.422045	-0.407972	0.716148	1.38246	1.29058	1.30795	-0.661267	0.0272107	-0.0938363	0.266594	-0.94877	-1.33149
21813	1.84265	2.36601	Tgfbr2		1.08102	0.564736	1.07657	1.02208	0.901298	0.567449	0.333713	-0.267727	-0.100299	-0.619086	0.396552	0.179311	0.615672	0.638186	1.02124	0.404241	1.04433	1.62265	-0.304002	0.0684128	-1.02963	-0.295853	0.32374	-0.871077
383619	2.12974	2.36841	Aim2		0.646789	0.660186	0.973972	0.598397	1.58961	0.876303	0.264486	-0.50964	-0.106815	-0.222889	-0.154613	-0.469322	0.313058	1.4112	0.732975	0.006073	0.876239	0.57555	0.482392	-1.15979	-0.821807	-0.712609	-1.02179	-0.314834
14723	3.77705	2.36867	Gp1ba		2.52281	0.712363	1.92898	1.57202	1.83851	2.14807	1.00809	-0.259842	-1.90282	0.33663	0	0.0371327	1.18156	0.327314	1.94264	2.61443	0.0473194	0.744169	-0.0754752	-1.25094	0.38676	-0.423945	0.268778	0.487799
66503	2.15244	2.36989	1810034E14Rik		1.12696	0.118214	1.62271	1.27894	1.77181	0.313572	0.924253	0.785146	-3.77296	0.848825	0.498227	0.312859	0	1.84526	1.58348	-1.39216	0.843053	1.35984	0.719927	-0.633143	-1.0648	-2.19609	0.0737896	-0.129129
66251	1.58777	2.37194	Arfgap3		0.937925	0.919398	1.61104	0.119838	0.266262	0.895485	-0.144103	0.548575	0.38341	0.96896	-0.723112	-0.2858	1.4284	-0.0158968	1.697	1.02485	0.98663	0.926856	-0.55345	-0.0942483	0.0538321	0.122786	-0.957469	0
21981	2.11367	2.37201	Ppp1r13b		1.4229	0.885793	1.19911	1.3296	0.7333	0.640578	0.556737	-0.701716	-0.385924	-0.0727925	0.459583	-0.123096	0.909422	1.66022	1.1092	1.44037	0.619537	0.43437	0.21882	-0.387961	-0.459354	-0.132121	0	-0.542911
20193	1.7837	2.38029	S100a1		0.175295	0.842356	0.586111	0.204912	0.430373	0.253468	-0.272039	-0.388415	-1.03494	-0.568055	-0.17157	-0.0817289	0.233255	-0.517125	0.212756	-0.00463963	0	0.883351	-0.813211	-1.69815	-1.06492	-1.40842	-0.733185	-0.981345
319781	1.95946	2.3818	9530051G07Rik		0.651988	1.66878	1.86317	0	1.80781	0.764603	0	0.933614	0	0	0	0	1.60303	1.24898	1.86001	0	1.85048	2.00351	0	0.476851	0	0.576866	0	0
27373	2.15864	2.38267	Csnk1e		1.10603	1.37718	0.821604	1.19943	1.15223	1.39862	0.373412	0	-0.591723	0.112696	0.367709	0.132283	1.17785	1.12177	0.803852	1.14955	0.946737	1.28672	-0.0558338	0.0740023	-0.587488	-0.260433	0.434757	-0.634002
66643	1.16836	2.38323	Lix1		0.302423	1.48914	0.0985697	-1.52006	-1.7646	0	0.125254	0.128369	-1.12604	0.455083	-0.559506	-1.7646	0.838431	0.706774	-0.252515	0.201155	0.718142	-0.176127	-0.401	-0.0653598	-1.7646	-1.7646	-0.917855	-0.568232
16452	2.33949	2.3838	Jak2		1.24811	0.44887	1.00583	1.51273	0.251845	1.22042	0.383299	-1.2957	-0.678208	-0.110025	0.0312824	0	0.508654	1.35661	1.2062	0.962876	0.536707	0.723831	-0.348308	-1.00985	-0.164698	-0.164997	-0.263823	-0.273012
269593	1.76962	2.38581	Luzp1		0.348863	0.396128	0.786061	0.460957	0.762177	0.796142	0.310848	-0.694997	-0.588429	-0.168113	-0.249637	0	-0.1175	0.632199	0.25412	-0.448114	0.217406	-0.0460839	-1.44499	-0.896664	-1.30337	-1.4374	-0.5218	-1.43062
319236	1.8013	2.38633	Trim12c		0.858172	0.0380449	0.731116	1.43897	0.245134	0.451608	0.364916	-0.268212	-0.933277	0.156887	-0.65152	0	0.0236449	0.597187	1.00601	-0.0455818	0.630853	0.950754	-0.932714	-1.05947	-0.370374	-0.592538	-0.565333	-0.84548
217371	1.99776	2.38757	Rab40b		1.08497	0.346879	2.96274	1.5076	2.80783	1.02766	0.889884	0.196675	-1.09837	2.06771	0.468158	1.22335	3.38966	2.01455	-0.0993203	-0.356143	-1.73694	1.26658	-1.37334	-0.523123	-0.116246	-1.73694	0.694772	0
14783	1.7879	2.38764	Grb10		0.883136	-0.126469	0.298988	0.693764	-0.00393295	0.709594	-0.0428963	-1.53971	-0.604889	0	-0.644443	0.257401	0.10324	1.56416	0.630865	0.170508	0.682198	0.101979	-0.896725	0.0295243	-1.34859	-0.666588	0.17703	-1.57523
100038755	2.41998	2.38806	Gm9917		-0.0872369	2.28386	-0.92849	1.98849	2.29197	2.48766	-0.984623	-1.96218	1.57774	1.46236	-1.32511	1.61812	2.23676	0.11065	-0.048038	2.10444	-0.210508	0.471114	-0.612603	-1.27662	-1.09156	1.23501	-0.651926	-0.472932
21391	2.39153	2.38954	Tbxas1		1.26191	1.34275	0.62552	0.944286	0.763059	0.451387	-0.0206251	-1.00494	-1.03067	0.0646305	-0.335454	0.168367	0.964824	0.207625	0.983225	1.23607	0.262602	1.27832	-0.294893	-0.467757	-0.376427	-0.54447	-0.644496	-0.279687
233328	1.18287	2.3898	Lrrk1		0.465831	0.978128	1.11305	-0.511206	0.48912	0.0162344	0.539868	-0.286507	0	-0.0742307	0.551676	0.366596	0.487883	0.367033	0.526154	0.718156	0.507545	0.326936	-0.665874	-0.963396	-0.574967	-0.786212	-0.747043	-0.87014
102866	2.60279	2.39061	Pls3		1.43173	0.805962	2.27561	1.69953	1.13469	1.56953	0.627102	-0.239428	-0.480839	0.63991	0.141212	-0.0512447	0.368591	0.870752	1.16165	0.480772	0.836634	1.0004	-0.170838	-0.246063	-0.50928	-0.954069	0	-0.945221
383103	4.24998	2.39259	Tvp23a		2.66513	2.2147	-2.72442	2.76464	2.7872	2.09897	-1.35814	-2.21653	2.24679	0.673011	-1.81996	-0.243704	2.46365	2.51413	-1.70768	2.4372	-1.03912	2.31874	-0.81958	-0.986068	-0.561414	2.72114	-0.10697	-0.811622
232566	1.19624	2.39533	Amn1		0.271296	-0.466799	1.01977	0.441159	-0.180933	0.360827	0.213709	-0.454731	-0.0988212	0.577921	-0.130508	-0.21326	0.454515	0.765482	0.0522361	0.830178	0.562894	0.689936	-0.906907	-0.421689	-0.415351	-0.781106	-0.703868	-0.977177
66548	3.65068	2.39599	Adamtsl5		1.01028	2.56949	1.69552	1.77029	0.768221	0.907883	-0.0737782	-0.614984	-1.21816	-0.496857	-0.564161	0.480637	1.49355	-0.476491	0.195936	0.716721	-0.277545	0.447963	0.0918455	-2.31276	-0.914099	-0.765281	-1.06244	-0.500871
18550	1.63951	2.39635	Furin		0.174473	1.58284	0.530997	0.456687	0.546019	0.618294	0.0826368	-0.656795	-0.333715	0.302548	-0.575563	0.810611	0.279847	-0.0672493	-0.270531	0.408516	-0.476898	-2.10627	-0.980646	-1.41054	-1.85682	-2.85485	0	-2.69477
74153	1.85451	2.39949	Uba7		0.784161	0.905241	0.72576	0.82282	0.429344	0.333016	0.143132	-0.89685	-1.01476	0	0.273473	0.149119	-0.576452	0.110467	0.0558681	0.0808468	0.575186	0.301257	-0.802772	-1.22035	-1.1432	-1.52579	-1.06339	-1.2737
71086	2.25439	2.40125	4933412E12Rik		0.265304	-0.0985079	1.30544	0.826148	0.502421	1.42421	-0.0203896	-0.654704	-1.31749	-0.158065	-0.660756	0	0.940715	1.24563	0.927044	-0.400168	0.500946	1.27318	-0.171604	-0.448503	-0.781759	-1.16345	0.483397	-1.01344
20652	1.62625	2.40236	Soat1		0.784234	-0.362888	1.28061	0.79263	1.12113	1.28105	0.50409	-0.213477	0.441323	0.0482082	0.293221	-0.385909	1.12467	1.36224	1.47846	1.72566	0.755991	0.768067	0.023016	-0.299637	0	0.0583382	-0.208086	0.0547543
218518	1.96014	2.40266	Marveld2		1.17603	1.02098	0.338848	0.495562	0.959862	0.374076	-0.0570631	-0.749172	-0.716338	0	0.0488052	0.0133672	0.623933	0.635263	0.851163	0.627863	1.0362	0.19795	-0.304458	-0.484283	-0.549504	-1.17211	0.265582	-1.37065
29816	2.75009	2.40277	Hip1r		1.03502	1.82784	1.6244	1.41458	-0.0665541	1.18118	-0.101859	-0.853282	-0.895945	0.210397	-0.118516	0.0188136	0.705955	0.641412	0.982428	0.483716	-0.551394	0.884042	-0.568242	-0.753653	-1.14514	-0.542605	-0.661289	-0.771098
57813	1.31192	2.40309	Tk2		0.970373	-0.323174	0.808023	0.116526	0.201741	0.538182	0	-0.231877	-0.73046	0.603068	0.467131	-0.146271	0.933007	1.40325	0.74552	1.12002	0.606983	0.496985	-0.163684	-0.975739	-0.648796	0.130879	0.0247183	-0.650945
58867	3.27963	2.4044	Syngr4		0.373525	2.58296	2.87689	2.68229	2.22449	0.678785	-2.08582	1.51076	0.552747	0.648441	0.511596	0	1.68714	-0.0998679	-0.0331619	2.29498	0.764659	-0.0823042	-0.722215	-2.08582	-0.465125	1.07601	1.22036	-2.08582
78252	2.41626	2.4056	Nxpe2		1.49595	1.21057	2.33832	0.653439	0.593265	1.31789	0.372755	-0.559642	-1.07807	0.650115	-0.182723	0.770349	0.584182	0.90714	0.553475	0.21419	0.34773	0.0224638	-0.398612	-1.58959	-0.450153	-1.1747	-0.492436	-0.863687
219132	2.44869	2.407	Phf11d		1.76779	1.32436	1.95127	-0.552195	1.4504	0.615926	0.648167	0.118372	-1.31584	-0.0349069	-0.0476289	-0.562654	0.0042367	-2.46529	0.653239	-3.91844	-0.0950604	0	-0.946495	-2.23742	-1.9781	-4.29924	-1.00051	-2.96298
69537	1.78354	2.41309	Dnase1l1		0.395911	0.454282	1.34189	0.581839	0.491427	0.1019	-0.199111	-0.0260706	-1.20248	0.462914	0.0290179	-0.705469	0.871618	0.813459	1.51058	0.400352	0.428266	1.02307	-0.944006	-0.402664	-0.52576	-0.342176	0.46514	-0.828467
13860	1.77227	2.41347	Eps8		1.13007	-0.105995	1.14656	1.20876	0.363452	0.0362492	0.709555	-0.775502	-0.88496	0.00866222	0.480863	-0.713098	0.490676	1.32755	0.486597	-0.0220461	0.918695	0.233193	-0.599595	-0.678441	-0.553971	-1.09191	-0.237841	-1.03023
74347	2.14311	2.41547	Tldc1		1.40774	1.90039	-0.251936	1.27021	1.15388	0.456849	0.169201	-0.233725	-0.991117	0.16116	0.0694036	0.163955	0.973352	0.370624	1.02586	0.751113	0.615858	0.752344	-0.755117	-0.830904	0	0.0846877	-0.695471	-0.947885
230726	1.95589	2.41573	Rhbdl2		1.46823	0.178902	1.3887	1.62382	1.31542	0.938392	1.21462	-1.09567	-0.872314	1.00234	0.305907	0.551623	-0.73651	-0.25767	-1.37001	-1.90564	0	-0.456652	-1.34975	-1.35103	-3.56235	-2.55322	-0.959596	-2.5853
80283	2.45222	2.41675	Abtb1		1.38701	0.88839	1.96082	1.1723	1.34033	0.894657	-0.284877	0.235882	0.0303869	0.427142	0.0953174	-0.624882	1.38345	0.924739	1.3723	2.0094	-0.373181	1.57531	0.18566	-0.217062	0.0086422	0	-0.735174	0.0115538
329659	1.17856	2.41685	E130311K13Rik		-0.160087	-0.361173	0	-0.104743	0.870199	0.374485	-0.154147	-0.546702	-0.244594	-0.305768	0.324971	0.122767	1.04665	-0.24858	1.37567	0.868281	0.156438	0.245887	-0.49547	0.269131	-0.13027	-1.54333	-0.94239	-1.35211
403201	3.56381	2.41757	5330416C01Rik		1.81689	-1.36009	2.30121	0.800635	1.31499	2.55336	0.668343	-3.41718	-1.80534	0.646496	-0.860298	1.19445	0.837199	-3.76583	1.94503	1.42232	0.850177	2.55961	0.241624	-3.76583	-0.560179	0.717922	-0.526769	0.100387
56876	3.59828	2.42002	Nsmf		1.31599	2.94716	2.0588	1.54185	1.66202	1.94114	-0.559551	-1.22851	0	0.609632	0.441457	1.12009	1.392	1.10518	0.562955	1.71052	0.670203	-1.15861	0.00883102	0.610774	-1.45397	-1.58526	-0.366362	-0.581874
22288	2.1547	2.4213	Utrn		0.836282	1.41304	2.00357	1.10881	0.329677	1.77839	0.652407	-0.467814	0.0862551	0.0337381	0.726968	-0.206696	1.30624	0.940781	1.20225	-0.350099	0.75086	0.946849	0	-0.486705	-0.435972	-0.185055	-0.351272	-1.3988
100270707	1.41436	2.42303	Gm14379		2.65199	0	0	0	0.222842	0.764603	0	0	0.638565	0	0	0	3.188	0	1.05266	2.3808	2.98798	0	1.94857	0	0	0	0	0
20345	1.74417	2.42599	Selplg		0.571774	0.318406	0.753058	0.765138	1.07158	1.17687	0.0382385	0.088172	-0.337911	0.0247574	0	0.0283051	1.0594	1.19336	1.31548	0.905729	1.52692	1.00092	-0.277943	0.371574	-0.195108	-0.421737	0.1762	-0.322605
56794	2.01243	2.42648	Hacl1		1.30971	1.30141	0.976723	1.09491	0.424683	0.475809	0.277421	-0.350622	-0.739691	0.0679202	0	0.274602	1.49327	1.23855	1.30243	0.827468	0.683328	1.17083	-0.10718	-0.402625	0.22779	-0.182819	-0.79673	0.304235
100415915	1.89543	2.42953	A530072M11Rik		0.553972	0.467954	0.889015	0.0761366	-0.144634	1.54729	0.183795	-1.74175	-0.293773	0	-0.104665	-0.189009	1.17159	-0.133289	0.262762	0.663051	1.54248	0.0847223	0.680624	-0.539552	-0.647248	-3.0753	-0.184153	-0.32713
67220	1.73447	2.43007	Plekho1		0.163733	0.408284	1.16502	0.177583	0.657281	1.1451	0.190318	-0.284654	-0.505356	0.100953	-0.55122	0	1.37781	0.981328	0.938079	0.34167	1.31763	0.669768	-0.0512795	0.1875	-1.11314	-0.399327	0.240923	-0.924381
75578	1.80991	2.432	Fggy		0.374401	0.586265	1.53258	1.1768	1.17388	0.923748	0.39795	0.441708	-1.09845	0.38803	-0.124419	0.627334	0.944017	0.564433	0.753042	0.306741	0.850423	1.74043	-0.414058	-0.555624	-0.453361	-1.74512	1.34495	-0.710574
19225	3.75017	2.4333	Ptgs2		2.05203	1.93916	3.11165	1.2859	0.0648923	1.13717	0.0067668	0.243169	-0.814841	-1.41304	-0.367891	0.494909	-0.402913	1.73987	-0.538253	1.37485	0.410127	-1.20888	-1.37931	-2.43599	-0.86588	-0.635531	0	-1.00597
402774	5.40101	2.43385	D030025E07Rik		3.35243	5.9418	2.05582	2.56647	0	3.93453	1.11225	0	0.638565	0	0	1.50086	2.188	0	3.05266	4.18815	0	4.52708	0	0	1.94262	2.57687	0	1.73694
21416	1.63025	2.43434	Tcf7l2		-0.324381	1.0626	1.14103	0.522252	0.488133	0.761372	0.31567	0.403969	-0.556769	-0.100727	-0.0813417	-0.560341	0.259802	1.05178	0.817315	0.385487	0.733867	-0.0987101	-0.544243	-1.35619	-1.00206	-0.702236	-0.0428267	-0.904106
16859	2.34787	2.43546	Lgals9		1.39846	1.22309	1.30257	1.26039	1.29745	1.25187	0.292981	0	-0.651829	0.377048	0.18449	0.143018	1.05851	0.968988	0.940611	1.11959	0.818894	1.42012	-0.124088	-0.0742407	-0.29154	-0.447672	-0.257976	-0.182952
52898	2.19132	2.44109	Rnasek		-0.0878653	-0.0511255	1.00332	1.26355	0.0144238	1.90163	-0.861828	-0.179725	-0.331806	-0.514718	-0.596183	-0.262624	2.1868	-0.611444	0.283342	1.735	0.386808	1.2371	-0.541771	-2.22193	-0.287402	1.26766	-0.376227	-0.3479
26457	2.46387	2.44182	Slc27a1		1.08207	1.31141	2.15631	0.805872	1.1061	0.889833	0.226324	-0.563732	-0.295762	0.30808	-0.28953	0.160675	-0.314804	0.0869331	0.814938	1.36108	0.385431	0.655992	-0.571829	-0.678027	-1.11754	-1.38537	-0.0820603	-0.903365
100039968	2.09555	2.44254	Gm12942		0.739102	0.791259	1.22749	0.766872	0.832634	0.286932	-0.11801	-0.0214906	-0.747608	-0.503461	0	-0.369133	1.02537	0.912975	0.834168	0.527616	0.330987	0.953704	-0.705485	0.0317287	-0.810503	-0.708159	-0.0726838	-0.880383
381110	1.64926	2.44384	Rmdn2		0.316591	-0.431842	1.47404	0.916215	-0.231877	1.22163	-0.322128	-0.273363	-1.04966	-0.00487041	0.252651	0.331217	1.65195	0.478699	1.50065	1.16918	0.274281	1.78956	-0.0514846	0.312994	-0.375032	-0.820307	-0.0598884	0.123141
75785	2.36569	2.44452	Klhl24		1.21241	0.105186	1.70768	1.32054	1.03347	1.52873	0.0612898	-0.377474	-0.132972	-0.645919	0.127533	0.421995	0.771555	1.535	1.34671	1.13428	0.666138	0.934995	-0.183146	-0.0485253	0.228636	-0.177991	-0.75114	-0.416468
73182	1.42823	2.44573	Pear1		0.725719	0.43388	0.659636	-0.336449	0.484496	1.11507	0.432194	-0.384556	-0.456999	0.836142	-0.429787	0	0.50747	0.767661	0.589213	0.00260925	0.541937	0.36363	-0.861244	-0.587004	-0.931728	-1.27875	-0.55792	-0.752446
76773	1.9474	2.44777	Wdyhv1		0.485321	0.314388	0.76154	0.623196	0.778682	0.831639	-0.58759	-0.302567	-0.485771	-0.263474	-0.110259	-0.224875	0.700708	1.08617	0.992796	0.498438	0.904127	1.20638	-0.308217	-0.0886912	-0.477051	-0.6404	-0.360862	-0.484953
71586	1.45278	2.449	Ifih1		0.973607	-0.248679	0.171278	0.378534	0.639235	0.63556	0.849042	-1.12195	-0.892576	0.479828	0	0.00231934	0.615036	1.24598	0.785265	0.680374	0.633549	0.414552	-0.366084	-0.545875	-0.917334	-0.535806	-0.0323157	-0.98097
544963	1.70038	2.45115	Iqgap2		0.340164	1.00032	0.628516	0.159068	-0.420187	-0.0382071	-0.425053	-0.593939	-0.275667	-0.94649	-0.0837908	-0.600515	0.0392303	0.411092	0.904062	1.45599	0.221629	0.851302	-0.807359	-0.878789	-0.556573	-0.901419	-0.324213	-0.409076
73748	1.14185	2.45146	Gadl1		0	-0.236951	1.81887	-0.236951	0.400929	1.52765	-0.236951	0.763778	0.624006	1.4484	-0.236951	-0.236951	0.366083	1.42707	0.931183	-0.236951	2.22234	3.08849	-0.236951	-0.236951	0.322342	0.661844	-0.236951	-0.236951
102774	1.47681	2.45149	Bbs4		0.593888	0.0366888	0.964294	0.153019	0.453248	-0.0789928	-0.00526905	-0.227172	-1.02669	0.191173	0.361501	-0.546274	0.661258	1.23783	1.03527	0.0966272	0.829343	1.12144	0	-0.245439	-0.0957909	-0.607766	-1.24477	-0.5864
380629	-1.05481	2.45192	Heca		0.103384	-0.0266652	1.15293	-0.93633	-0.0320306	0.846765	0.474519	0.337704	-0.0568809	-0.283114	-0.275336	1.37309	1.00712	1.18359	0.853636	-0.0345421	1.34768	1.97645	-0.281217	0.538835	-0.712183	-0.925934	0.431411	-0.480459
16971	1.58818	2.45204	Lrp1		-1.16868	0.500104	0.209069	1.66083	0.639128	0.595926	-1.16868	-0.235062	-1.16868	0.828617	-0.96358	1.13953	1.75629	-0.504655	-1.16868	1.21212	1.35987	0.834837	-0.805074	-1.16868	0.036979	-1.16868	0	-1.16868
330599	1.14873	2.45205	Gm16938		-0.150991	-1.11032	0.298769	0.69717	0.180706	0	0.262758	-1.45248	-0.168124	-0.388798	-0.200548	0.662252	1.14586	1.52703	1.3806	-1.31342	-0.628428	0.531692	-0.215134	0.449213	-0.880876	-0.924702	-1.36942	-2.17967
234796	1.76248	2.45506	Klhl36		1.19319	1.12752	0.981684	0.00813675	0.93397	0.265163	-0.0950093	0.319842	-0.945764	-0.194024	0.123268	0.395695	0.807201	1.55886	1.31268	0	1.23522	0.974704	-0.382477	-0.31057	-0.66818	-0.144966	0.172222	-0.551934
72318	3.0524	2.45578	Cyth4		1.64338	2.07339	1.95706	1.99447	0.987703	1.95862	0.756413	0.338219	-0.304124	0.205284	-0.286156	0.24531	0.826835	0.997543	0.434541	0.564741	1.71556	0	-0.896059	-0.380193	-0.890507	-0.45932	0.323228	-0.935015
19141	3.17235	2.45845	Lgmn		1.104	1.24407	2.74179	0.877725	1.91743	0.97376	0.736444	-0.304688	-1.25181	0	0.882402	-1.19688	0.712656	1.17574	1.23757	-0.316938	0.878848	1.0337	0.280579	-0.707813	-1.55348	0.201061	0.0316582	-1.31694
319765	1.28473	2.46142	Igf2bp2		-0.886488	1.22763	-1.4917	-1.0767	0.076684	0.287903	-0.685145	0	-1.44705	-0.647173	-1.06847	-0.183625	1.30487	2.00206	0.705979	0.390756	2.54811	0.556737	0.428011	0.816119	-0.873389	-0.143987	0.873565	-1.38876
270118.chr9.2	1.29819	2.46149	Maml2		1.03185	-1.03882	-0.818889	0.784873	1.1591	2.8899	1.29311	0.350713	-0.332067	0.67436	0	-0.237115	0.702792	0.789315	1.87904	0.995127	-0.164098	-0.704083	-0.343994	-0.530306	-0.694586	-2.13073	0.0136209	-0.613106
68180	2.05238	2.46439	Hyi		-0.0890055	0.209558	0.619679	0.503549	0.957951	0.580003	0	0.0120482	-1.01997	-1.32866	-1.30143	0.195961	0.903861	-0.579472	0.546128	1.0759	0.95748	-0.181087	-0.709966	-1.07859	-0.850211	-1.66663	0.557451	-1.33663
20481	1.59179	2.46692	Ski		0.193146	0.130129	1.01004	0.171555	0	1.27934	0.0816684	-0.763557	-0.277453	0.0812755	0.120141	-0.481746	0.193884	1.07907	0.685413	0.154883	0.74422	0.667492	-0.587544	-0.652499	-1.1265	-0.97328	-0.0169353	-0.934548
622665	2.23172	2.46978	Ccdc17		0.654116	0.734383	1.46822	-0.721564	1.63525	-1.10839	-0.867663	-2.45854	-0.912504	0.421977	0.580028	-1.05021	1.22189	1.26809	1.32941	0.749639	0.855225	-0.410051	0.0141678	-0.226221	0.0696244	0.227431	-1.32581	-1.57127
13601	3.59865	2.47038	Ecm1		2.68384	1.92638	2.60195	1.24199	2.07063	0.655101	0.314487	-1.54156	-0.511081	0.268296	0.64161	0.923401	1.58922	-1.22763	1.85252	1.28823	-0.191808	1.86507	0.52352	-1.45039	-0.189596	-0.282571	-1.2362	-0.0175729
78779	8.90876	2.47163	Spata2l		1.50039	2.48225	1.48918	1.3274	3.04613	1.98497	1.02002	-2.30545	-3.23907	-0.504807	-2.03397	-0.0377707	2.31007	0.00991869	1.959	1.46366	2.88006	0.764448	-1.2905	-1.02525	1.38163	1.86136	0	0.627156
103406	1.60769	2.47337	Zfr2		1.46054	0.19193	2.86437	0.352654	1.33095	-0.127285	-0.891888	0.264118	-0.891888	2.27533	1.01365	0.19393	-0.288854	0.772134	0.160768	3.18935	0.221623	2.69659	0.0566771	0	-0.891888	-0.315022	0.95486	-0.891888
22064	1.15614	2.47487	Trpc2		0.265897	-0.129818	0.594557	0.723933	0.45824	0	-0.166534	-0.300297	0.359388	-0.184315	0.583495	0.365166	1.28571	1.65177	-0.425066	1.48013	0.611943	-0.256268	0.212532	-1.34665	-0.45482	-0.243428	-1.03815	-0.625379
21807	2.86432	2.48053	Tsc22d1		1.44494	1.06109	1.64202	1.18042	1.07559	1.25201	0.14159	-0.756563	-0.873915	-0.0875072	0	0.123323	0.592896	-0.00396061	1.28936	0.104893	0.358703	0.749567	-0.418669	-0.282041	-0.860444	-1.41969	-0.583512	-1.20806
93834	1.16559	2.48269	Peli2		0.152827	1.47628	-1.40587	0.330343	-0.238844	-0.812561	-1.04988	-0.169619	0	-0.942441	0.141002	0.19671	0.440907	1.23886	0.72342	-0.196369	0.355107	1.2337	-0.628599	-2.10031	-0.897577	-1.26333	0.684622	0.129401
232984	2.84142	2.48453	B3gnt8		1.04164	1.90883	1.69561	1.14356	1.23293	1.58425	-0.562662	0.0242648	0.407148	-0.576703	0.73166	-0.45658	1.41649	1.17486	1.24355	1.05221	1.45101	1.42338	-0.0876427	0.357731	0	0.427865	-0.592306	-0.221992
16985	1.74451	2.48477	Lsp1		-0.257905	0.55332	0.430404	0.153613	1.02239	0.178	-0.28927	-0.634712	-1.09276	-0.837115	-0.119671	0.236432	1.29462	1.35676	0.792938	0.070158	1.32663	0.843987	-0.168151	0.656396	-0.626724	-1.46838	0.681321	-1.26806
140483	1.70182	2.48595	Hnmt		0.812226	0.776763	0.716878	0.856415	0	1.11177	0.250323	-0.161221	-0.974737	0.276076	0.393569	-0.112446	0.813702	0.463318	0.772933	-0.634605	0.697693	0.493641	-0.37169	-0.636247	-0.536726	-1.491	-1.70922	-0.531228
71722	1.35402	2.48623	Cic		-0.175588	0.370845	0.753777	-0.0209723	1.5896	1.49909	0.341943	0.176247	0.788088	-0.236512	-0.121818	0.445314	0.430629	0.777019	0.355985	0.530319	0	-0.262	-2.22384	-0.636661	-1.38179	-0.788184	-0.0777287	-0.943613
67971	2.26849	2.48893	Tppp3		0.959941	2.36262	2.33462	2.01716	-0.791133	2.55798	0.553953	-0.665324	-0.697339	0.831315	1.40835	0.919839	0.26713	-0.671882	2.02964	0.629854	0	1.31147	0.728139	-1.44402	-1.54529	-0.437109	-0.0297236	-1.59896
59010	2.71612	2.49641	Sqrdl		0.864901	1.72043	1.76007	1.25932	1.56498	1.21915	0.0891871	-0.020504	0	-0.154849	0.426674	-0.600935	1.37951	1.05648	1.04703	-1.50831	0.897804	0.879209	-0.907753	-0.182776	-0.602834	-1.41534	-0.228451	-0.830241
20440	4.34506	2.49647	St6gal1		4.04431	1.08382	5.55422	4.28894	3.39277	0.764603	0.304895	3.30285	0	2.80465	0	0	0	4.30788	2.95955	4.55072	0	0	0	0	0	3.89879	0	0
97775	2.6745	2.49714	D930048N14Rik		-0.972293	1.4241	-0.0584626	2.28226	1.39807	0.802326	0.453649	-0.765629	-0.475716	-0.928057	-0.555547	-1.36831	1.36322	1.83925	-2.90962	1.34452	0.102324	2.15338	-1.59867	0	0.0913751	0.100016	-2.32198	-0.299339
26427	4.12772	2.50098	Creb3l1		1.26159	1.73997	1.97309	0.171337	1.32797	0.967032	-0.353273	0.0275192	-2.68257	0.0911984	-0.794108	-1.11984	-0.258667	1.12425	1.36088	0.381591	1.0654	1.29709	-0.709602	-1.42924	0	-0.159304	-0.889422	0.223161
11430	2.13638	2.50138	Acox1		1.4504	1.07071	1.07349	1.45005	0.71464	1.42877	0.405438	-0.459934	-0.516244	0.691818	0.140583	0.355407	0.549435	1.39453	0.853024	1.42662	0.803473	0.286308	0.028657	-0.367121	-0.750393	-0.354095	-0.137098	-1.04292
17122	2.62388	2.50372	Mxd4		0.499889	1.27964	1.51038	0.0924435	0.518203	0.934432	-0.949084	-0.977477	-0.32911	-0.41784	-0.9307	0.0889974	0.515066	1.80738	0.932979	0.87779	0.737197	1.8758	0	-0.0192022	-0.170658	-0.511102	0.0553975	-0.552663
545474	1.62277	2.50672	Scrt2		1.4846	0.778924	1.10142	1.12022	1.01106	0.13778	0	0.306792	0.596704	0.370471	0.098846	0.07043	1.06367	-0.4603	0.410726	0.923898	0.372046	0.376691	-0.941292	-1.14997	-1.62682	-0.0499563	-1.19511	-0.304921
76311	1.35384	2.50684	1110019D14Rik		0.616258	-2.10166	1.99274	1.56686	0.728527	-0.420875	0.163811	-1.11436	-0.224985	0.271247	0.888956	-0.225191	1.06141	1.22001	0.885842	0.950205	1.33686	1.95417	-0.0145202	0.610292	0	-1.02365	-0.209446	0.09062
387173	2.15818	2.50931	Mir155		0.987967	0.113135	1.34896	1.44378	0.32616	1.59039	0.469988	-1.54803	-0.31326	0.644931	-0.513669	0.411528	-0.293649	0	0.349745	-0.314253	1.31275	0.784903	-0.705261	-1.28233	-1.27599	-1.83439	-0.114474	-0.911816
102294	2.08027	2.51093	Cyp4v3		0.833524	0.978411	1.32218	0.474537	0.807199	0.429264	0.0256109	-1.17032	-0.569156	0.108485	0.126851	-0.0169644	0.170698	0.998415	0.832453	0.892553	0.947535	-0.11774	-0.84667	0.314822	-0.966356	-0.489038	-1.12425	-1.13391
229534	2.83203	2.51226	Pbxip1		0.992384	1.06842	1.40697	0.989789	1.54804	1.35429	-0.645657	-0.289515	-0.421751	-0.229387	0.30772	-0.372528	1.41147	0.947143	-0.101909	0.399263	0.255078	0.954559	-1.11365	-0.894033	-0.950128	-0.357918	-0.025383	-0.767211
24083	5.23144	2.51387	Gm16515		2.04044	1.92102	2.05818	0.882968	1.75939	2.81396	0.238776	-1.01292	-0.275551	-2.08675	0.21698	0.0721664	-0.63301	2.23533	1.83898	1.26023	1.66754	1.50444	1.21973	-0.643716	-0.0710301	0.148178	-0.166903	-0.592214
71660	1.49803	2.51468	Rarres2		0.987966	1.60422	-1.12345	0.58052	0.421317	1.10058	1.31072	-0.745055	-0.677534	-0.251691	0.251568	0.184757	0.801508	0	1.45276	1.3448	1.23799	0.201988	-0.344813	-0.687245	-0.628292	-1.12345	0.182726	-0.342121
13631	2.17321	2.51658	Eef2k		1.00482	1.92243	1.0548	1.31976	0.676573	1.5443	0.274829	-0.155133	-0.0389271	0	0.53588	0.187068	1.03136	0.983975	0.561732	1.55838	1.04991	0.915234	-0.296124	-0.0749211	-0.762194	0.208478	-0.0406356	-0.922789
243371	2.24489	2.51987	Lrrc61		1.90883	1.89705	0.895443	0.252638	1.33082	1.91302	1.81914	-0.479661	-0.449554	-0.176217	0.492084	-0.0078392	1.70133	-0.0726247	1.58229	2.08335	1.91187	0.516845	0.656969	-0.215708	-1.02773	0	0.59181	-0.282371
76223	2.11151	2.52876	Agbl3		0.685296	0.437405	1.32194	0.741621	1.18013	1.21395	-0.710164	0.0742073	-0.749537	0.273401	0	0.222763	0.328589	0.554637	1.66949	0.869312	0.88919	1.03635	-0.0972548	-0.237126	-0.605389	-1.15701	-0.0311384	-0.555099
434156	1.35793	2.52909	Eid2b		0.256263	0.884275	0.253166	0.827408	0.549369	-0.0787954	0.306986	0.743658	-1.07555	-0.508235	0.304213	0.272167	1.08156	-0.478937	-0.00938272	-1.76216	1.46979	2.11431	0.23445	-1.42795	-0.668117	-1.45918	-2.1893	-0.10646
12385	2.03261	2.52975	Ctnna1		0.960053	1.01759	0.6707	1.50354	0.547158	0.153413	0.252482	-0.47915	-0.86486	-0.18471	0.464209	-0.475543	0.55024	0.76077	0.825498	1.31588	0.545971	0.0710878	-0.264901	-0.758711	-1.35654	-0.33861	-0.113452	-1.13232
320407	1.32924	2.53153	Klri2		-0.0335426	0.720215	0.45775	0.880939	1.34467	-0.685531	0.789289	-0.336879	-0.685531	0.7268	-0.0881169	-0.184675	0.917503	0.785846	0.689053	1.50262	1.09095	1.48791	0	0.439018	-0.685531	-0.685531	-0.685531	0.051408
11676	3.38655	2.53433	Aldoc		1.66601	1.08466	1.88839	1.21867	1.62543	2.12655	0.152266	0.0891075	-0.919321	-0.472365	0	0.201122	1.49391	0.767048	0.943529	0.544194	1.60682	1.01753	-0.789026	0.00719261	-0.956821	-0.283582	0.364812	-0.0191727
14788	2.55745	2.5352	Gpr162		1.03298	1.45375	1.56326	1.24555	0.720157	0.372698	0.305904	0	-1.31343	-0.27817	0.122519	-0.576668	1.53055	1.21779	1.00014	1.00138	0.734097	0.684982	0.143016	-0.345507	-0.783812	-0.10594	-0.12386	-0.667566
18514	1.77877	2.53531	Pbx1		1.09474	1.74237	-0.209352	0	0.342084	-0.932766	-0.519633	-0.902434	-1.50015	0.201099	-0.399292	0.172222	0.503261	0.187734	0.484459	0.315248	-0.930469	1.41414	-0.839709	-1.79688	-1.22516	-1.01734	-0.705709	-0.493802
107350	1.86949	2.537	AW112010		0.412373	0.703252	1.02177	0.970077	1.03729	0.306034	-0.295915	0	-0.29505	-0.328638	-0.0553279	0.00986481	0.691531	0.0467553	0.598089	-0.492811	0.105603	0.789494	-1.20312	-0.883608	-0.946025	-1.67312	-0.389428	-1.2248
16668	2.32094	2.53701	Krt18		0.705604	1.42527	0.902469	1.19552	0.887972	0.658597	0.31963	-0.784433	-1.26218	-0.0200806	0.138055	0.0962057	0.264665	0	-0.18431	0.135646	0.11747	-0.0715284	-1.04656	-0.591885	-2.04662	-1.90884	-0.263736	-1.9392
380674	1.05386	2.53739	Rdh18-ps		0.403502	-0.0188174	1.0601	-1.75118	0.70517	0.605384	0.359801	0.0691385	0.157418	-0.600667	0.11168	0.452668	0.259391	0.182875	0.156471	1.16268	-0.230132	1.42926	-0.954046	-0.911187	-0.182382	-1.64125	-0.702085	-0.708584
56868	1.52854	2.54378	Psg23		-0.300029	1.63523	1.11171	-0.542845	0.902582	1.34919	-0.0153661	0.603085	-0.107002	0.0610437	0.0672128	-0.126066	0.682381	-1.7514	1.47549	1.33884	1.12402	1.20191	-0.341322	-0.590644	-0.884922	-1.29798	-0.195211	-0.700505
74552	1.07529	2.54582	Nipal3		0.618396	0.206345	0.937336	-0.110979	-0.480601	0.849655	0	0.507704	0.257049	-0.0781193	0.251674	0.453457	0.866423	0.876186	1.06969	1.64977	0.731996	1.19819	-0.941292	-0.172956	-0.252164	0.368187	-0.634303	-0.063993
77128	2.66531	2.54725	Crebrf		0.676605	0.44047	0.428682	0.565688	0.272184	1.28928	-0.157826	-0.959558	-1.81167	-0.873512	-1.01036	0	0.424107	0.673963	0.324189	0.94295	1.23436	0.761393	-0.774683	-0.266575	-0.67629	-0.923989	-0.1346	-0.956562
75602	1.79685	2.54997	1810062O18Rik		0	-2.36627	-0.851017	1.006	0.71522	1.10763	-1.71229	-1.24081	-2.36627	-1.04972	0.831448	0.0763989	0.757947	-0.687889	0.0286436	0.0595059	1.98371	0.613	0.712589	-0.834145	-2.05801	-0.930756	-0.852004	-1.38562
235527	1.99734	2.55066	Plscr4		0.525445	1.51175	1.33497	1.1856	1.00283	0.705658	0.677403	-0.159601	-0.525733	-0.00194502	0.156276	0.131367	0.925724	1.06266	1.08714	0.589956	1.10482	-0.262664	-0.275234	-0.35102	-0.67511	-1.63183	0	-0.664398
67313	5.10926	2.55799	5730559C18Rik		3.45934	4.72767	0.0558178	2.56647	2.54477	0.764603	0	0	0	0	0	0	4.77296	3.83395	0	0	0	0	0	0.476851	0	0	0	0
237010	1.48553	2.55871	Klhl4		0.799673	0.707941	1.91911	1.84717	-0.198839	0.49418	0.952716	-0.3548	-0.415385	1.16807	1.17594	-0.383169	-3.18788	0.99817	0.0518179	-0.588182	0	-0.0869613	-1.61996	-1.19859	-2.05474	-3.79901	-0.441666	-1.83158
67441	2.1292	2.55947	Isoc2b		0.572579	1.05752	1.08075	0.0720234	0.950788	0.977976	-0.0852156	-0.452773	-1.63349	-0.000321388	0.598175	-0.256626	1.14421	0.672076	1.01326	0.388849	0.844888	0.741728	-0.578302	-0.0256333	-1.47686	-0.539069	0	-0.710202
230073	1.87234	2.56001	Ddx58		1.5403	0.126012	0.668461	1.58403	0.814085	0.942283	0.670761	-1.28781	-0.292451	-0.0265465	0.702117	0.480056	0.975853	1.73408	1.10759	-0.2744	1.68172	0.653173	-0.0139647	-0.308168	-0.492609	-0.621472	0.0932255	-0.915901
215814	2.16222	2.5601	Ccdc28a		0.848278	0	0.977143	0.703866	0.975526	1.78032	-0.0071764	0.244075	-1.38471	-0.086524	-0.143818	-0.0118055	1.63786	0.165166	1.89755	0.276219	0.332256	1.8457	-0.0813136	-0.298845	-0.116674	-0.682038	-0.327434	-0.476162
13822	2.70003	2.56634	Epb4.1l2		1.25328	0.692201	1.03617	1.58989	1.49865	0.929379	0.117369	-0.749607	-0.684011	-0.329783	0.0717912	-0.0240283	0.708916	0.703267	0.621609	1.35018	1.05135	0.390682	0	-1.35198	-1.00872	-0.258358	-0.0726361	-0.640603
240261	2.31056	2.5685	Ccdc112		0.597992	0.607014	0.474317	1.18997	0.35011	1.07021	0.235317	-0.758248	-1.39463	-0.412116	-0.630161	0	-0.430163	0.598645	-0.286644	-0.832974	-0.504648	-1.11715	-1.36474	-1.31293	-1.74508	-3.54379	-0.81448	-1.95746
13819	2.32554	2.57353	Epas1		1.33436	-0.349291	1.73819	2.3964	2.4527	2.95599	-1.29814	0.874901	-0.0575784	1.0947	1.15665	1.45241	0	-0.354049	1.3076	0.947687	2.85033	-2.01456	-2.01807	0.574257	-0.590023	-2.01807	-1.43436	0.0407958
105348	2.07901	2.57366	Golm1		1.55199	0.411014	0.69613	1.37957	0.76687	0.861502	0.861944	-0.270267	-0.800788	-0.0656128	0.0560017	-0.449585	0.825132	1.40794	0.733194	1.31973	1.42372	0.538061	0.11887	-0.0156794	-0.865391	-0.290998	-0.0249891	-0.856974
76612	1.50866	2.57443	Lrrc27		0.710029	-0.475857	0.634253	0.799357	1.16284	0.418131	0.592919	-0.739343	-0.390596	0.0943828	0.273077	-0.141282	1.37147	1.79671	0	0.49986	1.76506	0.828502	0.314702	0.769215	-1.22025	-1.35365	0.154091	-0.588031
67168	2.72387	2.57512	Lpar6		1.00656	0.435684	1.39611	0.93022	0.526454	1.23236	-0.244336	-1.20248	-1.15496	-0.213602	-0.583934	0.252767	0.182707	0.266667	1.06434	-0.443037	0.179382	1.00573	-0.686968	-0.733376	-1.06591	-1.57196	-0.783865	-1.08996
78408	3.89363	2.58094	Fam131a		1.63491	1.20425	2.51123	1.71289	2.13177	1.4256	0.823871	-1.08346	0	0.828214	-1.96398	0.249314	-0.151008	0.325018	1.49501	-1.37325	-0.903565	0.66451	-0.975402	0.0123155	-1.54839	-1.76214	-0.53806	-3.339
68283	1.37639	2.59038	9530077C05Rik		0.0827434	0	-0.420318	1.09033	0.33167	1.93232	1.28819	-2.12748	-0.0562112	1.02366	-0.656329	0.779608	0.711861	1.8026	0.5538	-0.510378	1.28603	0.151869	-0.468677	-0.883808	-1.04809	0.422659	-1.16996	-1.09534
22113	1.95957	2.59065	Phlda2		0.61201	-0.10055	0.952645	0.366835	0	1.75185	-0.0475965	-0.176754	-0.858272	-0.779651	-0.869647	0.491466	1.57332	0.786315	1.47647	0.997259	1.11195	1.80962	0.482822	0.143289	-0.563675	-0.891955	0.497666	-0.153099
20679	2.2716	2.59155	Sox6		0.687003	-0.00892258	0.476494	0.0973535	0.660617	1.67186	0.0719762	-2.91401	-0.624101	-0.458017	-0.631304	1.03762	-0.337704	1.27696	1.21065	0.99522	0.557437	1.3847	0.323329	-0.512796	-0.077188	-2.27076	-0.461721	-0.156493
54195	3.50849	2.59161	Gucy1b3		1.50317	1.261	0.802367	0.637455	1.35272	1.19236	-0.220651	-0.843398	-1.81652	0.0276361	-0.986953	-0.276157	1.73291	-3.77701	1.88485	2.03005	0.658427	1.00751	0.449868	-1.79766	-1.24943	-0.615184	-2.1818	0.687847
103841	2.4123	2.61419	Cuedc1		1.14583	1.24904	2.71292	1.15342	-0.791287	2.92982	0.716275	0.17507	-0.815125	1.25981	-0.886023	0.327274	0.149344	1.21033	0.698502	2.10221	-0.484568	0.327432	-1.79983	-1.78419	-0.996495	0.123177	0.418594	-0.276178
232784	1.04522	2.61515	Zfp212		-0.0538893	-1.34598	-0.435383	1.43585	0.600398	0.273402	0.094048	-0.418183	0	0.618672	-0.535404	0.332419	1.0512	1.97119	-0.155438	0.831572	0.871338	1.38564	0.0421391	-0.479018	-0.893692	-0.115968	-0.285371	-0.633967
210417	1.16523	2.61678	Thsd7b		-0.637899	0.378893	0.350893	-0.045345	0.517918	1.28207	0.0150076	0.0587648	-0.06636	0.122444	0.374641	0.0183234	1.31315	0.696063	1.2222	0.0909084	0.56059	-0.286373	-0.926284	-0.397999	-1.28989	-1.28989	-0.858176	0.0320145
28077	1.43891	2.61914	Med10		0.289379	-0.151786	0.543452	0.0364628	0.78763	0.596849	0.00658131	-0.0589046	-0.583211	-0.243724	-0.0576811	-0.110946	1.03854	0.983615	0.691837	0.727837	1.17168	1.07072	-0.398533	0	-0.721826	-0.964546	0.0470171	-0.612454
75600	1.99923	2.61958	Calml4		0.633917	1.48078	1.49718	0.22647	1.42716	0.968924	1.50922	-2.25438	-0.379507	0.89676	1.24592	-0.780251	0	1.38292	-0.550378	-2.60303	1.56937	1.40048	-0.239431	-0.903791	-0.812416	-2.60303	-2.17132	-0.406663
16998	2.43862	2.62146	Ltbp3		0.589622	1.46406	0.72119	1.83337	0.676017	0.434353	0.155217	-0.904977	-0.0245848	-0.438751	-0.548961	-0.235715	1.05621	0.0227323	1.02142	-0.0583892	0.887259	0.619824	-1.37877	-1.13226	-1.08719	-0.871779	0.89501	-1.21817
100503212	1.63925	2.62221	LOC100503212		0.151133	-0.500856	-0.500856	0.743687	2.52934	2.84871	0.804039	0.847796	0.137709	-0.500856	-0.295759	0	1.10218	2.48509	0.5518	1.4649	-0.500856	2.50266	-0.500856	0.391033	0.441766	-0.500856	-0.0691446	-0.500856
433637	2.07185	2.62303	Gm5547		-0.790059	3.46368	1.9662	0.454483	1.75471	2.29647	0.099798	1.55859	0.848506	-0.377728	0	0.710797	-0.790059	-0.126037	2.96304	3.05017	2.78288	1.53538	1.57354	-0.790059	0.637989	-0.790059	1.22661	-0.790059
17135	2.77777	2.62566	Mafk		1.62468	1.73806	1.93121	1.40639	1.02561	0.658516	-0.226078	0.0028944	0.393501	-0.475575	0	-0.153852	1.05216	2.02004	1.95391	1.50549	1.04616	0.940928	-0.0904074	-0.243946	-0.111419	1.28233	-0.244691	-0.429269
101631	2.92567	2.62864	Pwwp2b		1.59949	2.1269	1.91416	1.55681	1.66702	1.38026	0.850474	-0.145478	-0.394304	0.736062	-0.0947118	0	1.04721	1.21936	1.53825	0.983963	1.28058	0.390548	0.154703	-0.284345	-0.992273	-0.0804934	0.143585	-0.847172
14062	2.82257	2.63047	F2r		1.94949	1.69598	2.03347	1.45592	1.26881	1.85159	0.802743	-0.463724	-0.271238	0.216765	0.126969	0.861683	1.23337	0.408934	1.61327	1.83185	0.204562	1.4153	0.0495415	-0.72132	-0.220716	-0.32697	-0.445158	0
73389	2.18499	2.63266	Hbp1		1.07371	0.422561	1.30113	0.997352	1.07097	1.23023	-0.00500107	-0.033679	-0.505033	-0.0389395	-0.0871372	0	1.25898	1.64874	1.65454	1.22957	1.03112	1.37868	-0.000551224	0.414225	-0.0350056	-0.492431	-0.222408	0.158655
67426	3.40356	2.63596	Adck3		1.69358	1.34797	2.22331	1.77372	1.09567	1.53453	0.049336	-0.355665	-0.637132	0	0.217326	-0.207366	1.40076	1.46861	1.36963	0.502649	0.681944	0.0157428	0.199367	0.401024	-1.26186	-0.930912	-0.289935	-1.06831
100042498	2.88035	2.63601	Mir22hg		-0.0108862	2.30443	2.18062	0.81115	1.13662	1.17448	-0.756529	-0.293642	-0.15437	0	0.0196314	-0.376144	0.439731	1.29291	0.676459	-0.616498	0.850044	0.974512	-1.45681	-0.29805	-1.01752	-0.696062	-0.301967	-1.00256
22412	1.98281	2.64148	Wnt9b		1.47999	1.19193	1.24639	0.587119	0.943931	-0.214748	0.232434	0.276191	-1.01886	-0.245092	0.0837264	-0.0190639	0.623683	1.20823	0.773745	1.10188	0.797125	1.60913	-1.29382	0	-0.0367298	-1.40248	0.511254	-0.0724871
380920	1.66328	2.64211	Gm1587		0.239657	1.40845	1.86588	1.24725	-0.997294	2.93723	0.892563	0.351358	-0.358729	0	0.908243	0.503562	-0.394259	1.47408	1.37729	1.70543	2.11622	0.00622034	-0.0487282	-0.520443	-0.791638	-0.997294	0.171383	0.0615736
110557	2.35048	2.64338	H2-Q6		0.805549	0.820015	0.908795	1.22331	1.34482	0.639356	-0.55731	-0.286316	-0.830999	-0.406143	0.223572	0.201291	1.07307	-0.391613	0.838544	-0.27847	0	-0.0716567	-1.00657	-1.21976	-1.35915	-1.1959	-1.10147	-1.36157
74734	2.13486	2.64552	Rhoh		1.37569	0.358676	0.950454	1.08021	1.51624	1.37842	0.0231161	-0.139074	-0.230999	0.0840797	0.357718	0	1.01389	1.52315	1.33552	1.37667	0.961074	1.10034	-0.227054	0.132911	-0.424909	-0.0877905	0.0245123	-0.528319
109246	1.90736	2.64578	Tspan9		0.634569	0.19193	2.32043	0.575046	0.915917	3.24195	0.686025	-1.54324	-0.0309312	2.20227	0.251808	0.724445	-1.87382	-1.4909	1.09937	1.5478	2.20652	1.65595	-3.11325	0	-1.0488	-0.899984	0.276788	-0.491984
233890	2.76179	2.64721	Zfp768		1.90294	2.85745	2.20142	1.43321	0.84761	1.32524	0.763652	0.449857	-0.0903049	-0.094146	0.188945	0.556257	0.0261676	1.05063	0.826287	1.06696	1.10549	-1.57335	-0.535192	-3.89879	-0.75454	0	-0.0978496	-0.638293
21769	2.09926	2.64898	Zfand3		0.12118	0.722935	1.0719	0.414173	0.419954	0.848505	-0.471026	-0.5383	-1.0096	-0.0310144	-0.740749	-0.029953	-0.227335	0.894765	-0.0352092	0.657342	0.319668	0.739492	-0.494781	-0.857561	-1.23769	-2.63201	-0.257795	-0.604045
100503198	3.29353	2.65133	Gm19590		1.22496	0.754082	1.62458	0.914806	1.36955	1.88859	0.33424	-0.0127931	-1.04481	-0.396573	0.0242243	-1.44555	-0.625773	0.236989	0.885859	-0.224575	1.31911	0.00819683	-0.845839	-1.10343	-1.06268	-2.69147	0.278853	-1.41592
67087	1.55031	2.65286	Ctnnbip1		0.151334	0.467686	-0.0960331	0.00280571	-0.148177	0.697364	0.021338	0	-0.990988	-0.515745	-0.880521	-0.354464	0.209294	0.326426	0.251492	0.867757	0.56692	0.698584	-0.499622	-0.250313	-1.91744	-1.1503	-0.524271	-1.18287
214579	1.52832	2.65651	Aldh5a1		0.128444	1.7959	-0.0999939	0.896634	1.97392	0.871825	0.351552	0.743084	-0.356327	0.989873	0.695754	-0.528865	-1.87471	0.0931726	-0.143633	0.0729804	0.785789	1.45651	0.520069	-1.88541	-1.04969	-1.90087	-0.273439	-3.47774
58238	8.95478	2.65667	Fam181b		1.67541	1.3417	3.89867	3.58989	1.48073	3.09288	-2.06404	-0.715391	0.574522	-2.06404	-1.27398	1.64627	3.12395	3.92191	-2.06404	2.31675	1.85682	-2.06053	0	1.78204	-1.12142	-2.06404	1.36767	-1.3271
106740	1.33108	2.66435	LOC106740		-0.993192	1.64809	1.4981	-0.230713	-1.42234	1.02631	0.119146	-0.126604	-0.836691	-0.773418	0.490654	0.177603	1.48142	0.925732	2.16236	1.05754	0.309633	-0.056704	0.0403507	-0.168329	-0.77656	0.253614	-1.62851	-0.323279
16599	2.15711	2.66483	Klf3		1.18545	0.553148	1.63557	0.00932836	0.905167	1.69336	-0.495382	0	0.0147853	0.210132	-0.31333	-0.0887728	1.00525	0.574788	1.37089	0.456783	1.33124	1.48915	-0.672302	-1.07585	0.636216	-0.283952	-0.098959	-0.761309
226527	2.08573	2.66633	BC026585		0.588874	1.04434	1.05811	0	0.899258	0.511721	0.316789	0.192795	-1.33052	0.117014	-0.317106	-1.23996	0.826591	0.571275	1.45612	0.613341	1.41886	1.95317	-0.164913	0.100338	-0.588935	-0.392222	-0.0733728	-0.530653
328657	2.79949	2.66934	Gm1968		1.88789	3.31972	1.00222	1.02101	-1.22353	1.54108	-1.22353	0.125125	0	-1.22353	-0.317991	1.27733	-0.620493	0.0254575	2.84408	1.15727	1.49089	-0.220013	-1.22353	-1.22353	-0.602834	0.353339	-1.22353	0.0983745
102791	2.38701	2.67161	Tcta		0.907928	0.578765	1.27889	1.32078	1.45915	1.93349	0.033205	0	-1.2852	0.738041	0.349615	0.112127	1.06456	0.906906	1.49717	0.853547	0.544662	1.40755	-0.186189	-0.220323	-0.450177	-0.96161	-0.0918145	-0.321757
72386	2.64373	2.67184	2610035D17Rik		0.745314	1.99366	1.06884	0.582406	0.964061	0.92086	-0.372839	-0.208787	-1.80784	0.320536	-0.0713859	0	0.489201	0.93846	1.00111	0.349425	0.761882	1.95704	-0.930802	0.0857701	-0.205563	-0.766448	-0.283084	-0.909768
653030	1.40672	2.67225	Gm11648		0.436635	-0.69225	1.28874	0.234009	1.44677	-0.163468	0.454826	-0.0489049	0	0.147225	-0.607497	-0.349213	1.14889	0.775479	1.85553	0.926655	2.00798	-0.00701952	-0.149431	-0.206108	-0.669948	0.122726	0.0706801	-0.96874
26897	1.2132	2.67227	Acot1		0.147156	-0.23815	1.18702	-0.662388	1.03212	1.23354	0	-0.558279	0.924279	0.628783	-0.309516	0.341159	1.61667	2.3704	0.528195	1.73976	0.935797	1.23174	-0.827121	0.367427	-0.312233	0.506437	1.1126	-0.932952
21873	1.53815	2.67254	Tjp2		0.213869	1.96147	-0.670104	0.626873	0.552062	0.771894	0.0126257	-0.474132	-0.224861	0.289987	0.125277	0	0.254181	1.15513	0.34535	0.558012	-0.398071	0.239624	-0.928666	-1.34593	-1.75731	-0.461646	-0.650106	-1.21138
11565	2.83573	2.67465	Adssl1		1.04964	1.57819	1.32524	1.32923	1.46379	0.989435	-0.222828	0.0970154	-0.492042	-0.357209	0.205317	-0.517051	0.905387	1.1116	0.83972	1.0144	0.949458	0.278899	-0.416507	-0.421095	-0.609047	-0.100882	-0.558662	-1.31045
18613	2.68984	2.67524	Pecam1		1.72183	0.950911	1.69007	1.79588	1.38509	2.03711	0.677585	-0.369219	0.176923	0	0.388677	0.141823	1.35372	1.4774	1.83008	1.69081	1.03982	1.05061	0.300857	-0.10686	-0.152132	0.532268	-0.428785	-0.220905
213006	3.34062	2.67665	Mfsd4		0.959065	1.35744	2.20924	1.52943	1.39913	1.78525	1.45796	-0.812017	0.284852	-0.90009	-0.648476	-0.583361	0.398001	1.23808	1.85209	0.423059	0.666162	0.785589	-0.440267	-0.840095	-0.950889	-0.340109	-0.199343	-0.388902
232934	2.13474	2.68186	Mypop		0.629839	2.06167	-0.451759	0	0.715266	1.25703	-0.52461	0.10411	-1.19094	-0.247249	-0.164976	-0.328649	1.35849	1.00444	0.923591	1.13625	2.09136	1.49594	-1.8295	-0.130261	0.25062	1.55472	-0.982756	0.607874
77613	1.92994	2.68327	Prss36		0.945749	1.02764	1.76184	0.813615	-0.183836	1.18574	0.0998492	-0.572601	-0.389603	0.0760412	0.807406	-0.161663	1.51828	1.50527	1.65497	0.606384	0.534651	0.632459	-0.117077	-0.236806	-0.275024	-0.566778	-0.296896	-0.599351
17777	1.83753	2.68331	Mttp		0.537714	-2.83781	1.41959	1.71523	2.15919	0.650329	0.290157	-1.57298	-0.113139	-0.701943	0.726411	-0.250848	-0.733632	1.64928	0.885915	0.0441291	2.71544	1.16935	-1.55803	-1.22239	0.0913818	-0.344762	1.59754	-1.37733
74762	1.53109	2.68447	Mdga1		0.624351	0.167212	1.11224	1.80571	1.38424	0	1.09283	-0.322842	0.653572	0.910762	-0.711509	-0.216442	0.54625	1.40192	1.44725	2.2171	0.651471	1.51506	-0.353694	-0.60968	0.158653	-0.0946274	0.283779	-0.153195
94094	1.5952	2.68514	Trim34a		1.06448	-0.323627	0.332818	1.02485	0.387197	1.27969	-0.141625	0	-0.806613	0.301503	0.468297	-0.0985775	1.50791	1.47585	1.34197	0.490242	0.401425	0.985796	0.401147	-0.617054	-0.701135	-0.0873542	-0.144248	-1.19813
12702	2.24003	2.68559	Socs3		1.65762	1.79346	1.35518	1.50543	-0.918368	1.88213	0.879891	0.207441	0.333855	-0.835795	-0.458067	0.167	-0.258069	0.715457	0.17018	1.47662	0.84677	0.376876	0	0.402754	-1.32787	0.0206184	-3.77989	-0.539201
22411	2.08935	2.69012	Wnt11		5.14384	0.083818	0	1.24454	3.68227	3.57196	2.76433	0.348652	0	2.73426	0	1.50086	2.60303	1.24898	1.37458	0	0.528549	2.81087	0	0	0	0	0	0
664805	2.79765	2.69147	Skor2		1.64853	1.87872	1.33615	1.71752	1.15525	1.04493	0.684761	-0.856445	-0.303498	-0.792766	0	1.14376	1.24593	1.59643	1.28052	2.3132	1.00152	1.56395	-0.075959	0.534789	-0.0989766	0.37177	0.319724	-0.620161
14086	4.81458	2.69202	Fscn1		-0.292752	1.46101	-0.30396	1.10716	2.2781	2.62722	-0.0548836	-1.94474	0.693824	-1.53241	-1.94474	-1.94474	-0.341707	2.41972	2.10792	2.89549	2.46645	-0.356264	-1.58114	0.269076	0.319809	-0.367874	2.18741	-0.207802
214459	2.07449	2.69428	Fnbp1l		0.161221	0.688209	0.978449	0.0168099	-0.557431	1.601	0.345652	-0.992737	-1.50428	0.0944009	-0.66615	-0.705182	0.163798	0.286714	0.321239	-0.0584407	0.591813	0.123705	-0.931243	-1.73638	-0.964932	-2.1103	-0.579887	-0.827828
68695	2.14666	2.69852	Hddc3		0.459857	1.03109	0.0516195	0.137658	0.650107	0	-1.30646	-1.02127	-0.613332	-0.482333	-0.32209	-0.536766	0.755237	0.954328	0.829243	1.0156	-0.319248	-0.0341077	-1.31647	-0.197366	-0.794877	-2.13883	0.378983	-1.3234
20847	1.77585	2.69885	Stat2		0.962977	1.487	0.743815	1.2096	0.555636	0.2349	0.582546	-0.444086	0.404317	0.160162	0.0233169	-0.503386	0.15822	1.4908	1.49537	1.46491	0.997934	-0.341764	0.2973	-1.53246	-0.931037	-0.382521	-0.112639	-0.667233
668224	2.45969	2.69904	Gm9054		0.651988	0	0	2.24454	2.54477	2.34957	0	0	0	0	0	0	4.30347	0	0	2.70272	0	1.58848	0	0	0	0	0	0
14049	3.1104	2.70391	Eya2		2.41044	1.89149	1.72068	2.28968	2.03052	0.604187	0.925839	-0.641839	-0.653954	1.14431	-0.238328	0.588367	0.978671	1.28497	0.923459	0.969914	0.44281	1.0316	0.229987	0.184331	-0.749646	-0.620075	-0.278043	-1.7454
230828	-1.03657	2.70855	Il22ra1		0.0819345	0.671306	0.767177	-0.458267	-0.588219	0.664034	-0.573281	0.0781583	0.331545	0.785694	0.426456	0.400287	0.502466	0.978491	0.225106	0.358229	-0.0780308	0.550644	0	-0.986288	-1.6498	-1.68553	-1.46955	-0.297062
18412	2.51047	2.71167	Sqstm1		1.30512	1.31171	1.34828	1.26072	1.38967	1.34882	0.330278	-0.214294	-0.426269	0.168552	0.138309	0	0.973281	0.991258	1.4018	1.30485	1.06164	0.807932	-0.0418339	-0.412859	-0.790112	-0.0490408	0.0491743	-0.849647
14863	3.4754	2.71545	Gstm2		2.64218	2.64068	2.64346	1.74969	1.76951	2.80107	0.901831	-0.996309	-1.31047	1.89626	1.7155	1.2567	-0.530422	-5.59289	0.869159	-0.92669	-0.0254202	0.487442	-1.83697	-1.57172	-2.29977	-2.01602	-5.59289	-1.04859
69376	3.13735	2.71669	Zpbp2		1.45137	4.52705	0.177124	-1.20062	-1.20062	3.56398	-0.895727	0.810995	-1.20062	-1.20062	-1.20062	1.10759	3.10285	2.4634	3.24435	2.98753	0.649855	-1.20062	2.33291	0.708225	1.42007	-1.20062	-1.20062	0.536317
105171	2.99189	2.72046	Arrdc3		1.64847	0.866173	1.63864	1.28758	1.54456	-0.112005	0.509531	-0.172445	-2.19319	0.156285	-0.426176	-0.486942	0.796815	1.70137	1.38847	0.810849	2.38501	0.179102	-0.0384669	-0.0855036	-0.382827	-0.0622425	0.564186	-1.39664
20199	1.62235	2.72525	S100a5		0.579976	0.204451	0.176451	0.850602	1.06594	0.263747	-0.141513	0.191751	-1.75538	0.211036	0.446744	0	1.20909	-0.0137115	-0.826711	-0.12006	0.349621	1.19454	-0.445375	-1.13948	-1.05704	-2.62443	-0.962229	-0.657002
68943	3.68481	2.72702	Pink1		1.70664	1.57591	1.9967	1.67898	1.03916	1.51276	0.24509	-1.08735	-1.03939	-0.355319	0.295232	0.162354	1.71543	0.555802	1.26547	1.77685	1.13314	0.860597	0.795503	0.196124	-0.629955	-0.508311	-0.357853	-0.872155
27280	3.17131	2.7288	Phlda3		1.77369	-1.29698	3.45638	1.32318	1.71652	1.84324	0.339137	-0.916667	-0.327193	-0.553427	0.0206985	0.263018	1.68167	-0.842304	2.10927	0	1.23522	0.497188	-0.514692	-0.488907	-1.34506	0.196071	-0.949084	-0.906891
21687	3.72021	2.72891	Tek		1.82229	1.83865	2.14622	2.35849	1.69996	1.39668	1.92001	-1.87725	-0.832454	-0.131751	0.195127	0.616302	0.492605	1.91766	1.49019	0.891855	1.07459	0	-0.440071	-1.05141	-0.42641	-0.912075	0.539017	-0.532084
378700	4.57312	2.73105	Bpifb3		5.07825	2.08382	2.64078	3.8295	5.0302	0	1.88986	0	0	3.11277	0	0.500856	0	3.91195	0	2.3808	5.92943	0	1.3636	0	0	2.16183	0	0
22228	2.67309	2.74114	Ucp2		0.985931	0.942575	1.85795	0.908732	1.40372	1.76116	-0.0379715	-0.198345	-0.409822	0.0892887	-0.263303	0.169156	1.13481	1.14133	1.63621	0.871993	0.996205	1.31717	-0.0971851	0.0666199	-0.257867	-0.574734	-0.2562	-0.511556
192136	1.62283	2.75105	5033411D12Rik		1.20693	0.928309	0.853397	-0.811431	1.19622	-0.139367	-0.23245	-0.119334	-0.127464	-0.027319	-0.976598	0.526172	0.464599	-0.313948	1.38743	1.44842	1.5282	1.28604	-0.293858	-0.718907	-1.7343	-0.0261011	-0.669207	0.48323
53627	2.52742	2.75421	Porcn		2.18429	5.07556	2.91005	3.65132	3.49211	-0.0526559	-0.0526559	-0.0526559	1.90784	-0.0526559	3.28172	4.20309	3.87231	-0.0526559	0	2.32814	-0.0526559	4.03832	-0.0526559	-0.0526559	0.889965	-0.0526559	-0.0526559	0.684283
102693	1.13741	2.7651	Phldb1		-0.0587263	-0.590371	1.05066	1.21421	0.811688	0.722683	1.11613	-0.947025	0	0.438582	0.338263	1.0897	0.307357	0.311761	0.246364	1.12309	0.339787	0.13668	-0.988658	-0.818826	-1.51744	-1.09732	-0.82744	-1.08925
234356	2.3883	2.76596	Csgalnact1		1.09379	1.07531	2.20377	1.26432	1.49079	1.43476	0.828818	-0.891808	-0.912683	0.548662	0.814496	0.639338	-0.1568	0.817477	0.48045	0.216572	-0.587001	0.33679	-0.779559	-1.6733	-1.6768	-0.893461	-0.474201	-2.20186
68774	2.45747	2.76738	Ms4a6d		-0.165596	1.07861	1.13662	0.848746	0.655605	1.00016	0.448909	-1.08398	-1.60765	0.345719	-0.345174	-0.986703	-0.195726	0.73389	-0.0697031	0.188214	0.359468	0.511641	-1.13693	-0.668538	-1.7235	-1.71375	0	-2.0406
194655	2.91712	2.77005	Klf11		1.26354	1.70987	0.76933	1.72658	1.47182	1.75802	0.379844	-0.0471039	-0.209318	-0.187624	0.231683	-0.735592	0.455591	2.23118	1.09554	0.629775	0.805362	0.524865	-0.406277	-0.267938	-0.710614	-1.31166	0.848532	-1.22921
83490	1.79017	2.77063	Pik3ap1		0.665961	0.403203	1.41114	1.29328	-0.496246	1.10285	0.431635	-0.104157	0.279878	-1.26828	0.298922	-0.298404	0.628688	0.925304	1.45054	1.5918	1.48723	0.659934	-0.78358	-0.295187	-0.635424	0.857778	-0.360694	-0.860686
12512	2.23765	2.77229	Cd63		0.543572	0.465088	0.723682	0.468977	0.867249	0.909305	-0.322246	-0.361399	-0.90904	-0.720983	-0.232543	-0.447805	0.784595	0.423783	0.694199	0.579026	0.0625496	1.13216	-0.843658	-0.674437	-0.940828	-1.20633	-0.55739	-0.927524
665005	1.70476	2.77306	Gm7444		1.97392	0	3.37775	0	0	0	0	0	0	0.734259	0	0	3.41039	0	4.33806	2.96576	1.98798	0.00351379	0	0	0.942621	0	2.93421	0
11423	4.22924	2.77365	Ache		2.12269	3.26934	2.28624	0.34961	0.810512	1.46121	-0.108003	0.521283	-2.92263	0	-0.371865	0.698415	0.977709	0.00553036	1.87959	2.05093	-2.30828	1.02728	0.229159	-4.60791	-0.00452232	1.05689	-2.23801	0.366428
66257	-1.00417	2.77929	Nicn1		0.547294	0.461818	0.0256019	-0.574995	-0.189519	0.611328	0.131721	0.165424	-0.104621	0.307637	0.0117445	0.405684	0.844897	1.01441	0.879482	0.377546	0.996021	0.973298	-0.536553	0	-0.562535	-2.06579	0.0658917	-0.663646
66300	2.14584	2.78113	Prr24		0.553807	0.794953	0.75909	1.03945	1.07575	1.02899	0.220388	-0.66936	-0.366508	-0.230171	0	-0.311572	0.82403	0.85722	1.33694	0.557053	1.35275	1.12301	-0.707357	0.36948	-0.816695	-0.480673	-0.272192	-0.895579
434064	2.00627	2.78258	Gm5577		1.1474	-1.20618	0.599543	2.1634	0.356655	-0.810267	0.201668	-0.544008	-1.50648	0	-0.283522	-1.64419	1.13208	-0.459964	1.06935	0.903173	0.604378	1.545	-0.283945	0.441787	-1.83151	-0.351863	-0.128374	-1.91061
242584	1.86454	2.78263	Wdr78		1.70436	1.48412	1.83859	0.537926	1.94507	1.52747	1.4828	-0.0584037	-0.961136	1.43154	1.65602	0.0938001	0.780941	1.64928	0.552491	0.558702	-0.293544	-0.403542	-0.236098	-0.345242	-1.32693	-3.40706	0.649147	-1.34819
544817	1.40128	2.78634	Arhgap27		0.45534	-1.36437	-0.0981865	0.813428	0.686119	1.63834	0.101015	0	-0.47402	-0.727734	0.19114	0.119782	0.462969	0.564984	0.53408	0.769109	0.367524	0.747972	-0.722014	0.0626106	-1.97188	-0.678676	-0.501903	-1.61171
109978	2.26215	2.78957	Art4		1.8788	1.90412	1.80743	1.52957	1.53162	1.89041	1.32886	0	-0.379441	0.941721	0.529042	1.05559	1.28467	1.17426	0.762898	0.802814	1.45472	1.36736	0.364592	0.196506	-0.645132	-0.968182	-0.450373	-0.530952
106639	2.23361	2.79059	Vmac		0.944305	0.641659	1.2595	0.229804	0.461861	0.508857	-0.267325	-0.322132	-1.16972	-0.18045	-0.563662	-0.406968	0.432177	1.23733	0.69503	0.724511	0.740161	0.078413	-0.746713	-0.430972	-0.713663	-0.635811	-1.34487	-1.10377
72433	2.16883	2.79428	Rab38		1.10482	1.03686	1.12874	0.818945	1.06152	1.10226	-0.0693092	-0.280105	-0.53309	0.204292	0.229839	0	1.11083	1.11686	1.12061	1.19735	0.841606	1.23597	-0.132919	-0.274249	-0.411449	-1.01167	-0.273327	-0.168
22097	1.09274	2.7958	Tsix		-0.277581	0.242476	0.596666	-0.157515	-0.0832896	0.560255	-0.387044	0	-0.0355716	0.37251	0.12677	0.0366139	0.17367	-0.123325	0.610601	0.318589	0.469456	0.481653	-1.38884	-2.61293	-0.47941	-1.26448	-0.45307	-0.770203
78749	2.81338	2.79619	Filip1l		0.320008	0.858753	0.936287	1.71197	1.52134	0.732183	-0.577778	-0.416982	-0.416576	-1.29816	0.0368624	-0.200648	1.14047	1.1473	0.543798	1.33706	1.15791	1.81658	0.491054	0.0293932	0.039484	-0.755114	-0.742728	-0.819748
246728	1.47689	2.79669	Oas2		0.813234	0.438324	0.82805	0.559758	1.05352	0.485979	-0.499799	0.128921	0.0355055	-0.149506	-0.097096	1.38546	0.512037	2.23321	-0.0412767	1.64649	0.681151	2.00618	-0.593093	0.623248	-0.824104	0.0352078	-0.43857	-0.667216
72269	2.46583	2.80015	Cda		3.87335	-0.363603	3.69222	2.88094	3.4442	2.401	1.94129	1.7924	0.274962	-0.363603	2.01142	2.45918	1.23943	-0.363603	2.14848	3.33912	3.11914	3.09934	0	-0.363603	2.25709	-0.363603	-0.363603	2.50262
14605	2.02288	2.8007	Tsc22d3		0.896884	0.935976	1.1758	0.851259	-0.0069418	1.50165	-0.0470185	-0.570491	-0.802724	0.295138	0.0550399	0.326212	0.806902	1.23354	1.10875	0.584664	1.33119	1.0187	-0.533056	-0.429758	-0.250169	-0.853616	0.162355	-0.926742
320965	1.48731	2.80235	4831440E17Rik		0.673858	1.59667	0.391796	0.51639	0.205184	-0.101053	-0.200866	0.290351	0.910412	-0.0564346	-0.732031	-0.3648	1.76122	0	0.945446	0.837068	-0.22163	1.67391	-1.01663	-0.772134	-0.885067	-0.523255	0.33159	-1.05833
240185	1.53025	2.80563	9430020K01Rik		-1.4664	2.03582	0.200468	0.742829	0.407021	1.88907	0.345708	-1.3547	-0.47982	0.910618	0	0.704399	0.665222	0.788494	0.56654	1.2135	1.11798	-0.56233	-0.803691	-0.405467	-1.1008	-0.747969	-1.42364	-0.65898
19130	1.83622	2.80834	Prox1		-1.01859	3.05709	0.385238	0.158925	-0.377348	0.2095	-0.780723	0	-1.67058	0.741751	0.534517	-1.67058	2.25438	-0.421595	-0.617924	1.51757	0.317401	-1.66707	0.0149511	-1.45676	-1.67058	-1.67058	-1.5019	-1.27068
71972	1.69387	2.81778	Dnmbp		1.55761	-0.0304623	1.37153	2.15016	-1.25401	1.60968	0.721129	-0.180666	0.26125	0.0823216	-0.0130196	-0.0284624	1.93354	1.1347	0.053853	1.7113	2.15723	0.304271	0.364799	0	0.00891304	-0.00689936	-1.34999	-0.689285
19659	2.17369	2.82457	Rbp1		0.19868	0.717098	0.934319	0.0820923	0.689695	0.452849	-0.0948839	-1.49512	-1.61591	-0.648423	-0.152316	0.360524	1.05761	1.08112	0.342251	0	1.29338	0.473855	-0.467226	-0.183099	-1.33801	-1.97385	0.5727	-1.3505
52639	3.12044	2.82541	Wipi1		1.22725	1.24025	1.74043	1.18867	1.59078	1.25807	0	-0.779366	-0.820658	0.148659	0.299472	-0.453132	0.744204	0.517389	0.569974	0.582086	1.15952	-0.60255	-1.80189	-1.1996	-0.885836	-1.25159	-0.0120821	-0.869125
56055	1.11614	2.82585	Gtpbp2		-1.14246	1.52942	0.04001	0.679573	0.27085	1.01112	0.617169	0	-0.341443	0.658153	0.388336	0.11521	0.950602	1.06687	0.723774	0.945335	0.293969	1.25797	-0.394012	-1.03262	-0.746337	-0.375126	-0.874947	-0.330531
20530	1.10374	2.82631	Slc31a2		0.766096	1.13036	0	0.715971	0.937543	-2.37868	0.428401	-0.0264444	-0.103837	1.01052	-1.14377	0.151991	-0.370322	1.133	1.49434	-0.238923	0.924427	0.767124	-1.45775	0.277387	-0.664607	-0.865974	-1.54164	-1.0313
100169874	2.12251	2.83144	Gm11110		1.08754	0	-0.542573	0.539236	-0.276013	1.85071	-0.515889	-1.88717	-0.959826	-0.82349	0.148079	0.182572	0.197288	0.212472	-0.398894	1.36737	0.122803	1.72705	-0.0421433	0.293497	-0.927072	-3.82888	-0.514603	-0.761916
24046	4.64376	2.83457	Scn11a		1.23695	0	4.30375	2.8295	3.54477	4.7646	1.30489	1.67058	0	0.412331	0	0	0.603034	4.33645	0	4.28769	0.113511	0	0	0	0	0	0	0.321901
234686	1.47435	2.83929	Fhod1		0.913633	1.07023	0.0695357	0.362596	-0.0853677	0.456393	0.456116	-0.0170441	-0.453708	0.544298	-1.10311	0	0.213687	0.906559	0.538861	0.430137	0.569067	1.26516	-0.0619645	-0.266575	-1.68752	-2.73134	0.481052	-0.843351
13009	6.18951	2.8433	Csrp3		0.958488	3.04239	1.80289	1.55104	2.89191	2.26375	-1.19596	1.01772	-1.50086	-0.0885246	-1.50086	0	4.85707	-1.50086	2.79973	2.6873	-0.650378	4.91205	0.862747	-1.50086	1.51215	0.660973	-0.0691445	2.59364
100504059	1.24305	2.84336	Gm20039		-0.890222	0.193684	0.896077	0.479939	0.731258	0	-0.400815	0.458518	0.333393	-0.352272	-0.122101	-0.389278	0.423393	0.562384	0.931909	0.838585	0.0369647	1.63123	-0.153073	-0.287752	-0.336555	-1.7727	-1.50282	-0.568232
23962	2.20971	2.85315	Oasl2		1.65242	1.10353	1.64243	1.60451	0.0356474	0.979955	0.854665	-0.270259	-1.23002	0.266008	0.53496	0	1.73445	1.75156	-0.255554	0.125696	0.504631	0.577947	0.00212336	-0.608967	-1.39474	-1.35283	-0.271637	-1.01056
383295	2.78018	2.85447	Ypel5		1.30115	1.27827	1.75932	1.26477	1.43021	1.60747	0.0368338	-0.0571814	-0.59505	0.102095	0	0.303439	0.900135	1.32379	1.43935	0.984519	0.712587	1.76903	-0.381596	-0.247963	-0.490012	-0.740289	0.44239	-0.532464
66610	2.00869	2.85987	Abi3		0.932845	1.12203	1.17216	1.10807	1.07077	1.09673	0.217791	0.020051	-0.437231	-0.1785	0.0536585	0.78928	1.47332	1.38709	1.29498	1.22811	1.5376	0.915951	0	0.121776	-0.251724	-0.504678	-0.0843039	-0.539722
13836	15.0622	2.86026	Epha2		2.88977	3.99298	1.34607	3.93689	3.09806	3.2475	-1.5171	-1.5171	-0.293576	-1.10477	-1.5171	0.983753	0.0859312	1.14692	0.120516	2.03362	3.66966	-1.5171	-1.1535	-1.5171	-0.311447	-1.5171	2.45893	-1.5171
27279	2.65088	2.86214	Tnfrsf12a		-0.0231495	1.0761	0.852012	0.891387	0.99774	0.499779	-0.547246	-0.533124	-1.65179	-0.544707	-0.116732	-0.751368	0.145288	0.103954	0.010962	-0.834275	0.159216	0.213367	-1.60483	-0.764327	-2.01759	-2.29845	-1.3086	-1.31024
268739	1.92282	2.8635	Arhgef40		0.391812	1.25285	0.688129	0.21156	0.433589	0.602061	0	-0.350064	-1.49522	0.288009	0.0189638	-0.541005	0.843376	-1.34265	0.999621	0.713331	0.818675	0.776622	-1.17262	-1.44543	-1.41229	-0.874106	-0.628071	-0.765188
68659	2.42569	2.86789	Fam198b		1.84533	1.11065	2.25992	2.28625	1.7769	2.0577	1.58709	0.0810137	-0.392339	1.09775	0.859698	0.43316	0.948045	1.61484	-0.453332	1.15576	1.93209	0.825788	-0.870362	0.155143	-2.21174	0.47959	0	-0.649361
71265	1.42594	2.8696	4933431G14Rik		0.576897	0.23112	0.919327	-0.830549	0.147752	1.68951	0.551732	-0.726439	-0.699561	0.659168	-0.133029	0.0107272	0.527943	0.4634	0.64053	1.04267	-0.487648	1.66635	-1.71149	-0.183202	-0.579929	-2.08319	-0.112865	-0.601186
74747	4.39095	2.87556	Ddit4		2.06867	2.31993	2.40741	2.21762	1.01149	3.04802	1.84357	-1.32213	-0.224861	-0.0885246	0.057878	0	1.10218	1.0807	1.38188	1.29498	0.945231	-1.0823	0.692822	-2.67078	-0.590656	-0.093914	0.175968	-1.93384
269529	1.79816	2.87778	Fbxo10		2.04178	0.566715	-0.461285	0.727439	-0.29426	0.2475	-0.627246	0.831549	-1.5171	-1.5171	1.00992	-0.431285	-0.914069	-0.268118	1.78348	1.44866	2.45439	2.87873	-1.1535	0.18214	-0.311447	1.64473	-0.670354	-1.45824
14254	2.66949	2.88144	Flt1		1.85465	-1.25785	1.85711	1.63984	1.1542	0.253015	-2.03677	-2.35558	-0.288061	1.5301	0.407754	-0.255845	0.846333	1.32236	-0.25926	1.03913	0.532661	-2.92663	-1.24109	-2.92663	-1.39904	-0.349759	-1.30729	-1.38233
114871	1.10911	2.8857	Psg28		-0.76714	0.162189	0.688778	-0.0921242	1.67045	-0.835098	-0.916295	0.396649	0.038864	-0.339373	0.398945	0.351816	-1.31859	0.829856	1.21849	0.0441291	1.33484	1.83677	-0.558026	-0.385884	-1.49358	-1.34476	0.416973	-1.86276
214854	1.59905	2.88774	Neurl3		0.419476	-1.13907	1.40581	0.828712	0.923141	1.6708	0	-0.489029	-0.120409	-0.352452	-0.0639839	1.07146	0.860457	1.16817	1.37623	1.0748	1.19853	1.44478	-0.406782	0.0117369	-0.542942	-0.566965	0.237583	-0.78932
407788	1.21181	2.88852	BC051142		1.51196	0.358827	0.138181	0.519551	0.0828136	0.0396115	0.164865	0.208623	-0.0864269	-0.724992	0.0650675	1.36083	-0.724992	-0.724992	1.12951	1.97773	2.9968	0.863485	-0.361389	-0.724992	-0.724992	-0.724992	-0.724992	-0.40309
16542	1.90509	2.89044	Kdr		2.63325	0.817149	2.24858	1.56284	-2.04383	0.819862	0.561788	-0.458585	-0.820749	-0.4393	1.38137	0.234187	2.33637	-0.280718	2.21225	0.921482	0.785442	1.05877	-0.095711	-0.37478	-0.838621	-0.689802	-0.249995	0.0947611
52850	1.63479	2.89457	Sgsm1		0.228727	2.89676	0	0.208305	1.8805	-0.452207	-0.0818402	-0.95062	0.537232	-0.167049	-0.229771	1.39952	1.31222	0.720231	2.18162	0.924798	0.561353	1.26064	-0.322692	-0.612204	-1.79335	-0.224906	0.763794	-0.0498829
14629	2.18717	2.89562	Gclc		1.55188	-0.326611	1.16654	1.16006	1.53091	1.74194	0.0458403	0.159179	-0.099143	-0.178586	0.393389	-0.27035	1.11781	1.83772	2.2424	2.21326	1.45654	0.779118	0.128118	0.161259	0.0488758	0.524113	-0.191369	-0.227372
18631	1.70941	2.89922	Pex11a		-0.0120337	1.4198	1.04891	-0.797991	-3.36446	1.57007	-0.474605	-0.208455	0.274103	-2.95213	0.126037	-1.54168	0.5605	0	0.595085	0.923224	0.718676	-0.360948	0.0866039	-0.887611	-1.28434	-0.787595	-3.36446	-0.54006
12406	1.19926	2.90463	Serpinh1		0.651988	0	2.22574	0	0	0	1.30489	0	0	0	0	0	3.188	0.664022	2.37458	0	0	3.00351	0	0	0	0	0	0
12503	1.38519	2.91172	Cd247		1.74101	2.91932	2.37071	-0.0059309	-1.62528	-1.8577	-0.0184163	-0.824982	1.48278	0	0.288566	-0.206318	0.508032	1.52075	2.2023	1.4753	2.20093	1.00785	-0.286209	-0.0425909	0.642711	-0.0667134	-0.97768	0.394408
20346	-1.1104	2.91238	Sema3a		-0.155817	-1.13902	0.962258	-0.393338	0	-0.45824	-0.59602	0.826249	-0.0817776	-0.640586	0.351488	-0.137025	0.965154	0.196067	1.11522	1.15795	0.850027	1.48111	-0.537312	-1.22284	-0.348808	-0.645976	-0.0541658	-0.678549
228608	3.5103	2.9131	Smox		1.74072	0	2.18337	1.32802	1.02847	1.86899	-0.352109	-0.557379	-0.776078	-0.61354	-0.425524	0.00462532	1.03142	1.50467	0.584995	1.05274	0.750008	0.204896	-1.03624	-0.568079	-1.06295	-0.393295	0.00211811	-1.06816
16598	3.11335	2.91612	Klf2		0.692442	3.35309	0.954252	0.284995	4.25198	1.12698	0.86891	0.389105	-1.73602	0.700712	2.48395	-1.87373	0.965415	0.611366	0	-2.95955	-1.62364	0.744407	-2.95955	-2.95955	-2.95955	0.424675	-0.112798	-2.95955
51789	-1.06264	2.91747	Tnk2		-0.532675	1.06908	1.67205	0.583441	0.561742	-0.0981317	0.120232	-0.0811238	0.739304	0.782257	0.927324	1.29347	1.17326	1.12322	0.0379181	1.13191	0.2864	0.342413	-0.44718	-1.20531	-0.756615	-1.6078	-0.878483	-0.277799
320394	2.05409	2.9179	Cenpt		0.293125	0.749766	0.879017	0.559688	0.931621	0.976392	0.337983	-0.580416	-1.30025	-0.0871258	-0.211575	0	0.490679	0.697543	0.460065	0.222775	0.349935	0.940187	-0.643754	-0.696617	-1.16496	-1.53746	-0.687362	-1.37826
338523	1.91774	2.92257	Jhdm1d		1.76711	-1.67815	0.377919	2.36321	0.662504	1.65945	0.977154	-0.605965	0.517698	-1.66057	0.896297	-0.60904	-1.64437	1.36672	0.582765	1.44567	1.09877	0.92604	-0.183356	-1.23782	0.0603549	-3.56933	-0.237152	-0.340535
235041	4.14316	2.92301	Kank2		1.85631	1.80271	3.02769	2.34195	1.20477	1.4835	0.0237887	-0.0844572	0.494962	0.39426	0.187025	-1.60303	0	0.645951	2.69755	1.86522	2.33491	-0.59952	-1.60303	-0.711146	-0.660413	1.29576	-1.60303	0.94126
16924	2.42626	2.92995	Lnx1		1.56892	0.690405	2.02604	1.5292	0.770536	0.727334	1.36205	-1.2963	-1.81374	-0.101376	1.02581	0.463586	2.54304	1.67115	1.65597	0.928489	1.09119	0.288172	-0.0775266	-0.338026	-0.00718546	-0.138475	-1.0206	0.454557
414066	2.40977	2.93059	BC037032		0.400724	1.34069	-0.447987	0.469431	0.152418	1.11164	0.738262	-2.97988	0.136033	-2.97988	0.258712	0.2403	0.391994	-0.982911	1.40385	0.863879	-1.42514	0	-2.60145	-2.97988	-2.01914	0.370985	-1.73986	-0.0861323
16416	2.06841	2.93273	Itgb3		0.562562	0.99112	0.372415	0.762237	0.717834	0.810748	0.110436	-0.652063	-1.55063	0.384736	-0.392731	0.0260391	0.500477	-0.634245	0.0874529	0.576562	-0.530964	1.11721	-1.11121	-1.77924	-1.34811	-1.53728	-1.35652	-1.06462
12183	2.06389	2.93289	Bpgm		0.612123	0.816743	0.774195	0.811458	1.0401	-0.0611372	-0.217515	-0.852406	-0.786423	-0.305606	0	-0.116777	1.03974	1.13584	0.465462	0.415239	1.06469	0.457881	-0.672146	0.0785313	-1.26305	-1.52189	-0.0453453	-1.31119
434402	2.28838	2.93356	Gm5617		0.211887	1.40136	0.97	0.354275	0.625772	1.13398	-0.0346799	-0.443435	-0.975185	-0.437859	-0.57753	0	0.938059	-0.375992	0.740562	-0.135657	0.996329	0.69142	-0.372631	-2.14813	-1.33186	-0.939586	-0.669704	-0.999295
234624	2.82462	2.93843	A330008L17Rik		1.34709	-0.221076	1.21035	0.939647	1.23988	2.78164	0	-1.30489	-0.0813676	0.429364	0.070127	-0.804039	1.62007	1.16648	1.4482	0.0759008	1.54558	1.86854	-1.30489	0.908922	-1.09924	0.271972	-0.136218	-0.246027
74931	1.14011	2.9405	4930481A15Rik		0.940601	-3.087	1.56994	-0.263311	1.1675	1.17875	0.163823	-0.146602	-1.11722	0.715636	0.186281	0.569503	1.45212	1.41074	0.677697	0.288486	1.40468	1.17057	-0.422552	0.326283	-0.353728	-1.44195	-0.636014	-0.404132
13079	6.92878	2.94305	Cyp21a1		3.97392	4.47614	5.824	5.49247	2.80781	0	0	0	0	2.41233	1.90554	1.50086	5.35792	3.98595	0	0	0	0	0	0	0	0	0	0
545645	3.23472	2.94732	Gm13283		1.437	1.7339	1.79503	1.08018	0.592819	0.990189	0.213291	-0.586226	-1.21385	-0.440085	-0.232282	-0.273558	1.48758	1.39657	1.328	1.4317	1.0608	1.40744	0.550715	-0.00116992	-0.494757	-1.44547	0.146336	0
68552	2.30449	2.95475	Smim14		0.643094	0.540947	0.980351	0.272664	1.02612	1.02449	-0.375084	-0.387204	-0.93212	-0.451926	-0.234561	-0.358129	1.07614	0.947621	1.11823	0.74989	0.781631	1.61266	-0.442083	-0.164497	-0.834935	-0.829929	-0.108451	-0.712152
20723	2.22845	2.95574	Serpinb9		1.26154	1.17935	1.72705	1.45959	0.878195	0.717636	-0.190087	-0.154694	0.0398712	0.505088	0	0.0869451	0.543788	1.43832	1.7702	0.926918	0.611563	2.18243	-0.217279	-0.365297	-0.156632	-0.470101	-0.645457	-0.0531201
50780	1.8016	2.95769	Rgs3		1.04863	0.05515	1.94226	1.42644	2.05358	-0.305885	1.07768	-0.43426	-0.161834	-0.441839	0.00714779	1.07761	0.999672	0.550465	0.676065	1.8739	1.60661	1.07438	-0.546421	-0.395698	-1.0454	-0.581085	0.765613	-0.802726
264895	2.68372	2.95808	Acsf2		2.11436	1.04214	1.38253	1.14943	1.28245	1.87231	0.691314	0.408261	-0.18447	-0.710264	0.370747	-0.277785	1.04679	1.75985	1.86625	1.65579	1.43344	-0.119081	0	0.134943	-0.515841	-1.07624	0.290501	-0.5783
381260	2.76196	2.95931	Gm973		3.16946	0.793931	2.93586	-0.289887	-0.289887	3.05968	0.0150076	0.0587648	-0.289887	-0.289887	-0.289887	1.38089	3.89811	-0.289887	3.89205	2.09091	3.82362	-0.286373	1.07372	1.92393	-0.289887	0.286979	-0.289887	1.03201
100040529	1.13102	2.96256	Gm2824		-0.138579	-0.291712	0.317717	-0.130988	1.0697	-0.19589	-0.011742	0.29505	0	0.91127	-0.170434	-1.45964	0.812466	0.510884	1.41409	0.00526512	1.24048	1.26541	-1.96049	-0.746677	0.567091	-1.96049	0.586695	-0.638591
73707	2.65701	2.96529	Gucy2g		2.82191	0	3.69967	0	0	2.34957	0	0	0	0.412331	0	0	2.60303	0.664022	3.7531	2.96576	0	0	0	0	0	0.576866	0	0
72536	1.71786	2.96645	Tagap		0.911322	0.273536	1.16547	0.990969	1.24442	0.945999	0.48135	-0.101515	-0.149263	0.463851	0.153588	0	1.29925	1.56389	1.36501	1.58412	1.71074	1.26977	-0.47348	0.0959234	-0.160946	0.334167	-0.170246	-0.245061
29811	3.09122	2.96662	Ndrg2		0.865579	-0.135551	1.59286	0.387743	0.518047	1.07416	-0.914474	0	-1.42468	-1.57877	-1.12675	-0.421532	0.968628	0.83107	1.2118	0.00942326	-0.640193	2.61776	-0.127068	-1.13484	-0.683564	-0.523858	-1.87255	-0.0725541
399591	1.82876	2.96873	Tmsb15l		0.0449891	0.727838	0.879061	0.420219	1.21985	0.908984	0.263556	0.451827	-1.28866	-0.064971	0	-0.385988	1.00982	0.627163	0.98715	0.364712	1.28455	0.329583	-0.426214	-1.22525	-0.411606	-1.10258	-0.801964	-0.848492
214290	1.56236	2.97188	Zcchc6		1.1528	0.328073	0.978953	0.782623	1.04094	0.303231	0.729145	-0.235751	-0.342401	-0.140018	0.247985	0.465318	1.04918	0.614186	1.66993	0.949871	0.891476	1.11147	-0.487133	-0.980519	-0.623485	-0.0528822	-0.566806	-0.431331
226154	1.43724	2.97986	Lzts2		0.0561895	0.349043	0.0797596	0.509767	0.0123343	0.866978	-0.111198	-0.2325	0.310699	0.619675	-1.75748	-0.0949431	0.601979	0.633423	0	0.629719	1.43091	0.3008	-0.339111	-1.03322	-2.16355	0.0387831	-0.556405	-1.80114
104943	2.98193	2.99324	Fam110c		2.08234	2.21488	2.27078	2.00313	1.54006	1.26685	1.42512	-0.224507	-0.74371	0.131236	-0.00588322	1.33833	1.6358	1.1427	1.99108	0.317981	2.19626	2.17294	0.953314	-0.566335	0.122941	-0.408986	-0.134428	0
100503178	2.19233	2.99947	2810013P06Rik		0.0197611	0.137378	0.401505	0.487135	0.960473	1.29325	0	-1.69732	-1.25129	0.214352	-0.508683	-0.252339	0.493864	0.492515	0.986575	0.334819	0.304575	1.50421	-0.507875	-0.755894	-1.20142	-1.42847	-0.534095	-0.963938
13033	3.04109	3.00266	Ctsd		1.67349	1.62225	2.16838	2.06819	1.93965	2.00868	0.58645	0.220366	-0.252193	0.620771	0.484245	0.193468	0.87311	1.32504	1.05216	1.2085	1.26256	0.836964	-0.31992	-0.251566	-1.00885	-0.297966	0	-1.08083
78600	1.24632	3.00336	Pde6h		2.23695	0	0	0	0.222842	0	0	0.348652	0	0	0.205097	0	1.60303	2.66402	1.05266	1.96576	0	2.81087	0	0	0	0.576866	0	0
12298	1.99051	3.00869	Cacnb4		-1.44673	2.99668	1.74686	0.923269	0	1.23001	-0.443566	1.28273	-0.430126	-0.707224	-0.250113	0.0395641	-0.39099	0.751792	1.17854	1.99768	1.07085	1.35747	-0.734257	0.356713	-2.0514	-2.00212	1.16345	-0.301855
110197	2.70309	3.00904	Dgkg		1.23252	0.51731	2.01913	1.3372	1.17571	1.7006	0.109945	-0.242104	-0.531054	0.0210814	-0.232129	0.249044	0	1.18498	1.13863	0.423097	0.632579	1.47848	-0.547554	-1.44196	-0.576581	-0.168612	-0.968439	-0.974908
244238	2.48562	3.01149	Mrgpre		1.19847	1.71276	2.21968	1.54334	-0.322243	2.17993	0.668616	-0.917051	-1.01135	1.05613	0.490895	0.36308	0.579901	1.46046	0.761327	1.04927	1.42462	0.283872	-0.40319	0	-1.06457	0.172644	-1.17638	-1.51193
171209	2.92691	3.01206	Asic3		1.97392	0	3.14328	0.244542	0	3.93453	0	0	0	0	0	0	0	0	1.63762	3.3808	4.14326	1.00351	0	0	0.620693	0	0	0
16190	2.81405	3.01857	Il4ra		1.49204	0.831952	1.8404	1.76712	0.847745	1.46992	0.110909	-0.781908	-0.136336	0	-0.395844	0.496472	0.0418396	0.88	0.480969	0.973171	1.36662	0.299579	-1.28375	-0.749925	-1.32793	-0.272674	-0.302679	-1.58405
66808	1.1937	3.02086	9030624G23Rik		1.23695	0	0.377746	0	1.54477	0	1.62682	0	0	0	0	0	3.06247	2.57091	1.86001	1.96576	2.85048	3.17344	0.363603	2.35132	0	0	1.6541	1.54429
75111	1.46436	3.02093	4930512H18Rik		0	2.40575	0	1.24454	0	0	0	0.348652	0	0	0	0	2.188	1.24898	3.54451	0	0	2.58848	0	0	0	0	0	0
194126	3.22359	3.02675	Mtmr11		1.17912	1.96106	1.12807	0.563786	0.694089	0.373353	-0.845347	0.202206	-0.752685	-2.85068	-0.0285213	0.0424914	1.61442	-0.0991964	0.935148	0	2.25694	2.10889	0.702746	-1.49936	-0.706426	-0.273815	-0.0497365	-0.943817
15410	1.27267	3.02704	Hoxb3		0.075376	0.77024	-0.842722	-1.654	0.64623	0.451025	-0.00868332	0.450111	-1.25998	-1.48621	0.476481	-0.812722	-1.29551	2.1578	0.476044	0.804183	1.98756	1.4269	0.272417	-1.00665	-1.89854	-1.89854	1.34053	-0.839673
15212	2.13119	3.02848	Hexb		0.675072	1.06106	1.16422	0.846371	0.791708	0.877771	0.115778	-0.299681	-0.71398	-0.0754404	-0.0298767	-0.130535	0.906634	1.13541	1.26879	0.630615	0.78271	1.0032	-0.520395	-0.31946	-0.760379	-0.865847	-0.575072	-0.823036
382034	1.56265	3.02985	Gse1		0.51603	0.294214	0.283384	0.00341797	0.655227	0.944915	0.262346	-0.613322	-0.279999	0.10595	-0.220318	-0.421418	0.329489	0.881278	0.865293	0.633245	0.1371	0.519109	-1.19481	-1.45542	-1.07748	-1.22487	-0.373935	-0.903453
13043	2.77177	3.03555	Cttn		1.72136	1.29543	1.51251	1.80763	1.39388	1.35123	0.846633	-0.41401	-0.727233	-0.0296774	0.357239	0.224228	1.32185	1.13885	1.60682	1.67949	1.30735	1.00226	0.224341	-0.539948	-0.769516	0.0289898	0.00324821	-0.502253
319786	2.03119	3.04599	B930059L03Rik		0.54982	-1.71879	-2.74679	1.14237	-0.994803	0.961995	-1.91275	-2.80261	-1.57908	-1.06835	-1.59751	0.0201759	0.385389	1.90581	1.95049	1.16315	0.533296	2.20091	-0.439005	-0.103364	-0.0119896	-0.640779	0.951031	-1.25831
53376	1.9272	3.04749	Usp2		0.359938	0.494281	0.896957	0.608779	0.935265	0.625187	0.00452566	-0.666322	-0.494044	0.353622	-0.222437	-0.733994	1.00444	0.954242	0.19121	0.730154	1.12618	0.305777	-0.783363	-0.152644	-1.41569	-2.0622	0.136423	-1.05626
56338	2.49159	3.04998	Txnip		1.39669	0.580818	1.1279	1.14819	1.35853	0.833221	-0.0974045	-0.453818	-0.714586	0.275887	0.160217	-0.627357	1.20275	1.73956	1.42512	0.847071	1.43801	0.721745	-0.156366	0.163624	-0.784076	-0.901788	0.203922	-0.803857
67893	1.98116	3.05319	Tmem86a		1.87728	0.257025	1.35102	0.137641	1.61237	2.37391	1.32138	-0.75825	-0.368801	0.343565	0.708693	0.444581	0.858703	1.03517	0.98389	1.8928	1.34221	0.176721	-1.85021	0	-0.834131	-0.530035	0.375436	-0.533461
67393	2.71884	3.05455	Cxxc5		1.26357	1.42008	1.53466	1.14039	1.22222	1.61035	0.462955	-0.212842	-1.00499	-0.0461159	0	0.334316	1.6015	1.1032	1.39832	0.987573	0.983858	1.32812	-0.136997	0.140644	-0.83022	-0.634581	0.214595	-1.01662
18019	1.76074	3.06073	Nfatc2		-0.0310435	0.253072	0.868928	0.274208	1.24232	0.675864	-0.521849	-0.958532	-0.822947	0	0.422529	0.267045	0.977837	-0.166724	0.647616	0.371079	0.953304	0.793354	-1.85047	-0.449755	-1.02313	-1.66892	0.121317	-1.23583
16905	3.59089	3.06144	Lmna		0.899179	1.70065	1.38571	1.28135	1.69425	1.99036	0.861189	-1.7649	-1.47499	-0.701226	0.171267	0.794116	1.92082	-0.850073	2.11387	1.762	-0.783912	1.59376	-0.665065	-1.28878	-0.809338	-0.259157	-0.266809	-0.639652
20720	4.22608	3.07236	Serpine2		1.21457	2.77646	3.20648	0.293328	0.805965	0.330448	-0.566681	-0.367786	-1.52677	-0.569045	-0.818373	0	0.799464	0.044652	1.93608	2.44504	-0.0446315	2.08762	-0.428783	-2.27345	0.568055	-0.082581	-1.27595	1.04485
320135	1.53979	3.07455	BC049715		1.01858	0	0.50167	-0.0916271	0.978075	0.776403	-1.57459	0.684932	1.09743	0.7564	-2.12884	0.611374	0.619464	0.225597	0.481566	0.997701	-2.24377	0.639663	-0.357991	-3.5001	-3.09436	0.871413	-1.12359	-1.79738
235320	1.61799	3.0751	Zbtb16		0.688406	0.0047586	2.10604	-0.0975518	0.688104	1.42251	-0.359128	0.208192	-0.566026	0.877592	0.126037	0.360395	0.746367	0	1.53838	1.0387	0.74717	-0.0755458	-0.656563	-1.60221	-1.18535	-1.08716	0.270189	-1.46765
71870	5.64125	3.07724	Ccdc19		2.1906	2.09191	1.84819	2.78315	3.01521	1.9247	1.14307	0.771785	-2.16183	-0.42757	1.21319	-1.66097	1.44121	-2.16183	-0.109173	1.6784	-2.16183	3.39627	-1.21326	0.0519874	-2.16183	0	-2.16183	-2.16183
12168	1.87697	3.08406	Bmpr2		1.66034	-0.492794	0.216171	1.4049	-0.35377	1.18799	-1.27172	0.509005	-0.52301	-0.579319	-0.00228167	0.0397205	1.52892	1.78785	1.59152	0.389146	0.793239	0.163867	-1.79797	-0.684724	-0.540882	-1.58471	0.894627	0.21922
11826	2.38738	3.08712	Aqp1		2.85777	1.81871	1.14765	1.6384	1.51716	1.5735	1.03979	-0.749345	0	0.358729	1.03784	1.3336	0.312393	-0.433974	-0.460378	-0.132238	-1.48198	1.0348	-0.274962	-4.098	-2.30738	-1.52113	-2.44389	-0.273594
13996	1.52354	3.09545	Etohd2		0.82967	-0.100301	0.26612	0.723575	0.7464	0.00671911	-0.0586839	0	-0.628777	-0.328901	-0.297198	0.141206	0.740991	0.165614	1.04038	0.590645	0.325013	0.851752	-1.29619	-1.37926	-1.18623	-0.440335	-0.488463	-1.27602
17130	3.68452	3.09629	Smad6		2.26156	-0.554541	1.00242	1.86922	0.962995	3.12624	0.592535	-1.1522	-2.96029	1.40624	-0.507263	0	0.642747	1.16317	0.912548	2.3274	-0.624383	1.90121	0.490778	-0.898474	-0.947277	-1.38342	0.501171	-1.22335
80288	1.02107	3.09691	Bcl9l		0.0522876	-0.29349	0.119082	1.30781	0.0381794	0.57994	0.705194	-0.37658	0.360792	0.619985	-0.587249	0.901155	0.588296	0.566822	-0.225116	-0.218905	1.25078	-0.596187	0.17894	-1.29277	-1.24204	-3.18466	-2.75295	-0.125796
16193	1.60865	3.09863	Il6		2.06478	-1.25828	-0.0536151	1.8843	2.18818	1.90794	0.640872	0.269592	0.259945	1.07024	0.411439	-0.0338836	1.33133	0	1.71955	2.10909	-0.113105	2.12739	0.091898	-1.12828	-0.955866	-0.279801	-0.116834	-0.226644
19143	2.61767	3.10104	St14		2.45884	2.536	2.09559	2.40985	1.63506	1.83037	1.95562	-0.129901	-0.839988	1.64344	1.2657	0.741121	1.64804	0.458488	1.04442	1.87187	1.49846	0.694886	-0.57063	-1.0017	-0.488626	0.761279	-0.239487	-1.04117
97064	2.26185	3.10162	Wwtr1		2.21169	2.4771	2.37808	2.69949	2.3083	2.6133	1.43136	0.517442	0	1.9177	1.81581	1.94063	-3.25792	-2.08146	0.272072	-4.06512	0.0627689	-0.157003	-3.49735	-2.79914	-5.44592	-3.86905	-1.51171	-1.90163
20750	4.61321	3.10862	Spp1		1.07035	2.27128	1.10439	1.33448	1.05792	0.799933	-1.19676	-0.773047	-1.26751	-0.271898	-0.747625	-1.33942	0.332417	0	0.130363	-0.150018	1.19388	0.127957	-1.68812	-1.26577	-1.2931	-1.65411	-0.811439	-1.47052
277414	3.29235	3.11731	Trp53i11		1.19096	1.29985	1.98676	2.5331	1.4638	2.25741	0.668575	0	-0.214041	0.0613866	-0.281991	0.18325	1.91761	2.29935	1.04047	1.87462	2.44297	-0.289361	0.28622	0.816211	-1.11391	-0.0374513	0.65336	-1.16057
227545	1.48458	3.12246	Proser2		1.49224	0	1.2484	0.491704	0.933137	0.338576	0.288533	0.390303	-0.853958	0.796997	-0.263134	0.725013	2.00428	-1.7286	0.620116	2.88997	-0.321207	1.62353	-0.732719	-2.8823	-0.0951295	0.74874	-1.94074	0.134147
14864	3.51166	3.1283	Gstm3		0.195157	1.18338	1.47731	0.28521	2.1704	0.390234	-1.53896	0.126286	-1.32077	-0.131963	-0.432307	-1.87351	0.380668	1.73444	2.03192	0.158429	1.77867	-0.218852	-0.858763	0.154949	-1.22316	-0.967428	-1.11258	0
54426	2.9148	3.12947	Hgfac		1.47402	0.311575	2.14204	1.66844	1.77533	1.82156	0.546591	-0.75254	0	-0.68886	-0.214728	1.04211	0.98978	1.0818	0.753784	1.02008	0.288974	1.0205	-1.02475	0.352008	-0.955407	-0.455613	-1.29007	-1.34677
19273	3.09541	3.12961	Ptpru		1.04422	2.20187	2.08746	1.52129	2.16256	0.778321	0.422949	-0.152204	-0.862291	1.46167	-0.855186	0	2.33922	-2.32226	1.17071	0.87994	-2.32023	0.0172315	-2.94461	0.905606	-3.30821	-1.73134	-1.46146	-1.57127
27261	2.40194	3.13396	Dok3		1.59955	1.69533	1.09415	1.38475	1.92599	2.87165	-0.206972	1.36928	1.34171	0	0.600121	-0.117926	2.45374	2.33349	2.34077	2.63143	1.68776	1.61503	1.23421	-0.0350161	-0.943641	1.7495	1.22797	-0.0587206
74190	1.83532	3.14548	Exoc3l4		1.45638	1.6667	1.52556	2.14312	1.66199	1.52293	1.49537	0.163669	-0.625303	1.36204	1.08355	1.24118	-0.672061	0.538674	-0.447652	0.150095	0.624867	0.17963	-1.18357	-0.859645	-2.58831	-2.4503	-1.07079	-1.3935
19649	2.16937	3.14573	Robo3		1.38177	1.76497	0	0.624226	1.37164	0.971819	0.367721	-0.490675	-1.67207	1.14211	-0.252084	0.315754	1.1549	-0.151845	1.18346	0.83955	0.0531063	0.403376	-0.440676	-1.09682	-1.79182	-1.49276	-1.09042	-0.52533
11732	3.37601	3.16383	Ank		1.71916	1.54323	1.38589	0.653853	0.754282	1.86531	0	-0.750071	-1.54219	0.17683	-0.772027	0.277261	1.10131	0.440427	1.75714	1.46243	0.921195	1.23971	-0.100282	-1.02968	-0.788225	0.0313435	-0.223263	-0.937713
15413	2.76426	3.16806	Hoxb5		2.06827	-0.0848584	1.34657	1.29826	2.63913	2.86895	0.943573	0.501903	-1.53011	0.658692	-0.378618	1.13953	0.434357	-0.282262	0.620945	-0.372843	0.418766	0.249875	-0.220111	-2.75364	-2.75364	-2.75364	0	-0.431738
214111	5.53882	3.1798	Slc24a1		3.66008	3.59441	3.64888	-0.576866	2.64598	1.18774	-0.576866	-0.576866	0.199202	-0.576866	-0.37177	1.24592	4.19609	-0.576866	4.20371	2.38889	-0.576866	1.80516	1.3717	-0.576866	-0.148818	0	1.35735	-0.576866
52055	1.27557	3.18044	Rab11fip5		1.12386	-0.598888	1.25692	0.754481	0.192213	0.711947	0.587423	0.295996	-0.603569	0.712347	0.0248904	0.316603	-0.150062	-0.456805	0	-0.234797	-0.154158	1.34634	-1.80453	-0.325154	-2.28441	-1.91319	-1.32138	-2.01616
54613	4.99015	3.18989	St3gal6		2.66437	3.7275	-0.351123	0.41491	0.696602	2.6092	0.55003	-1.05829	-2.74566	0.886091	-1.09166	-0.693541	2.0643	-0.105489	0.797718	2.65479	0.780952	2.40065	0.108665	-2.10002	0.567389	0	-0.734418	0.71027
54153	3.22259	3.19016	Rasa4		1.7945	1.54365	1.45251	0.474306	1.47512	1.91965	-0.390019	0.14808	0.0932331	-0.622976	-0.378143	-0.319751	1.38606	2.16356	2.47382	1.70348	0.644291	1.03362	-0.28436	0.843878	-0.78844	-0.405077	0.646733	-0.649661
107449	3.08618	3.19145	Unc5b		0.949365	-1.40306	3.01031	4.62284	1.81978	4.49082	1.14976	-1.40306	2.09348	0.124745	0.971958	0.798232	1.78493	-1.40306	3.24951	-1.40306	3.12549	0.60045	-1.03946	-0.70382	1.53956	-1.40306	-1.40306	-1.08116
74154	1.32501	3.19851	Unkl		1.16503	-0.0759783	0.0953827	1.09516	0.329561	0.955714	0.165857	-0.125253	0.530115	0.231473	0.325947	0.00071907	1.25358	0.879517	1.2348	0.995118	0.55944	1.28209	-1.29001	-1.1285	-0.513201	-0.106492	-0.821659	0
12795	2.90227	3.20216	Plk3		1.3714	0.93346	1.29119	1.88142	1.63838	1.89709	0.225335	-0.166501	-0.452778	0.169354	-0.0996308	0.114082	0.932749	0.566024	1.93827	1.59837	1.14849	1.54977	-1.06276	-0.0765715	-0.0217986	-0.298019	-0.867129	-0.0143218
71816	2.45623	3.21109	Rnf180		1.11049	0.368313	2.28183	1.0402	0.694177	0.300473	0.0251784	-0.669038	-1.01116	-0.158341	-0.175934	0.00611877	1.55439	1.03151	1.6828	1.66468	0.606243	2.09702	0.245477	-0.992123	0	-0.230406	-0.170288	-0.314383
21961	2.36046	3.21557	Tns1		0.762393	1.39312	1.92365	-0.867445	2.14387	0.482691	0.232436	-0.0919583	0.356652	-1.89717	0	-0.196094	0.321122	1.73966	2.24648	-1.90112	0.449577	1.47649	-1.91831	-0.930592	-0.573756	-1.38312	-0.675427	-0.297046
14064	2.68969	3.21595	F2rl2		0.379733	2.398	0.156634	-0.492116	0.101267	0.811626	-0.716881	-1.01936	-2.35748	0.102079	-1.03876	-0.179102	0	-1.18002	1.6361	1.43487	-1.19297	2.29698	-0.981028	-3.33263	-0.508854	-0.532835	-2.41233	0.651181
224796	1.1889	3.2165	Clic5		1.36171	-0.708965	0	0.674151	1.75199	1.55678	0.627588	-0.0290942	1.34828	-0.0585244	0.219668	1.03	1.81025	2.65085	0.259873	-0.411988	-0.389765	2.43312	-0.429181	-0.900895	-0.17209	-0.478951	-1.94603	0.166548
71099	2.19682	3.21801	Tssk4		1.82462	-0.412331	2.22845	3.53265	-0.412331	3.6742	1.21449	-0.0636792	0.226234	0	2.65802	-0.412331	-0.412331	2.05905	4.03264	1.96846	2.46483	2.61739	-0.412331	-0.412331	0.208362	0.164535	3.15523	-0.0904295
14710	2.35864	3.22405	Gngt2		0.485823	0.945608	0.931454	0.226371	0.946935	1.15577	-0.134293	-0.617355	-0.893208	-0.626459	-0.226947	-0.237495	0.797107	0.142062	0.642027	0	0.77491	0.852206	-0.97116	-1.55232	-1.28302	-1.53043	-0.550707	-1.0373
68235	4.06992	3.22689	Mturn		-1.03354	3.56821	2.27718	2.72894	0.537312	3.16653	1.42672	-1.68553	-1.68553	-1.2732	0.689491	1.62268	1.50247	2.56345	1.75944	0.695265	1.701	1.90295	0	1.20636	-0.0648378	-0.108665	-1.68553	0.63637
24063	1.62396	3.22742	Spry1		1.21203	0.474607	-0.606962	1.39327	-0.527902	1.09478	0.2526	-0.320809	-0.227657	0.246549	-1.18	0.0720391	1.47378	0.981022	1.43714	1.28716	1.19326	0.874258	-0.661317	-0.311368	-0.455452	-0.289355	-1.17817	0
16832	2.02279	3.23271	Ldhb		-0.407794	0.919879	0.198294	-0.121996	0.357499	-0.138876	-0.621305	-1.25366	-1.75034	-0.553669	-0.46819	-0.643924	1.18682	1.39302	0.458166	-0.195612	1.40737	0.810349	-1.06183	0.0123615	-1.11644	-1.56411	0.308342	-1.67469
170716	2.21272	3.23758	Cyp4f13		0.796702	-0.143647	1.09826	0.907848	0.387695	0.344493	-0.576796	0.20865	-0.619274	-1.54212	0	-0.95402	1.21687	0.828875	0.847559	0.612762	1.08244	1.48571	-0.925262	-0.920539	-0.477489	-0.591705	0.46895	-1.64922
12273	2.97963	3.23917	C5ar1		0.236951	4.66878	4.83718	4.41447	0	0	0	0	1.22353	0.734259	0	2.74878	1.60303	0	5.38357	1.3808	3.97149	0.00351379	0	0	0	0	0.431711	1.73694
58242	1.63402	3.24564	Nudt11		-0.19476	3.485	2.01642	0.982756	0.598486	1.33289	0.82738	0.724296	-2.43171	2.1099	2.50131	0.239069	-0.243715	1.81727	0.620945	-2.05092	1.8782	0.893731	-1.06811	-2.43171	-1.81102	-1.85484	0	-0.10981
97086	1.91434	3.2522	Slc9b2		0	-4.04431	0.626223	0.723799	0.426465	1.24386	-0.154448	-1.37373	-2.08381	-4.04431	0.269316	0.741952	1.01816	1.95957	0.623061	1.79592	1.94368	-0.199489	-0.0957401	-0.0231342	-0.294329	-0.882477	0.0118961	-1.7838
53624	2.83243	3.2535	Cldn7		0.785978	2.11593	0.430816	1.24103	1.14533	0.761089	-0.561116	-0.654862	-1.68688	-0.328148	0.523511	0.175414	1.36506	1.62398	1.25078	-1.94465	2.11	0	-0.502407	-0.626199	-1.53482	-1.74858	0.608769	-2.00354
226525	1.47811	3.26331	Rasal2		1.83526	2.33336	2.24126	0.229873	0.864103	-0.250066	-0.192375	-0.998593	1.05221	1.55722	0.806176	1.64665	-0.120586	2.13781	0.627805	0.863626	-0.164243	1.72581	-3.10213	-0.472248	0.335412	-1.38776	-0.738108	0.197049
76633	1.90977	3.26412	1700112E06Rik		1.421	1.36989	1.57603	1.01356	1.62573	1.16749	0.642192	0.949682	-0.165001	0.143542	0.482451	0.520412	-2.31601	-1.67006	-0.893354	-4.12321	-0.887994	-1.69314	-2.47744	-4.87515	-4.00884	-3.5121	-3.33533	-3.61506
20482	2.93298	3.2767	Skil		1.19332	1.24989	1.55817	1.376	1.09538	1.73947	0.596315	-0.728725	-1.00289	-0.198917	0.232223	0	0.609706	1.04745	1.40245	0.607932	1.2705	0.941144	-0.307497	-0.472704	-1.36378	-0.860248	-0.0972452	-1.2928
100505179	1.77932	3.28115	LOC100505179		-0.713628	0.0859337	0.0519099	-0.121074	0.0459881	1.41595	-0.669143	0	-1.51132	-0.3761	-0.705325	-0.960976	0.927078	0.1771	1.05252	0.99172	0.33458	0.541682	-1.37125	-0.842962	-0.556161	-1.36443	-0.906249	-1.21947
14664	3.51636	3.28403	Slc6a9		1.70937	-1.63641	2.06351	2.22475	2.4095	2.97849	-0.093406	-1.857	0.905397	-0.360365	0.596376	-0.326288	1.69016	2.24496	1.75389	2.53971	2.099	0.17637	-0.609392	0.668085	0	0.508714	0.576553	-0.932664
228775	3.73627	3.2879	Trib3		1.97184	0.963102	1.76518	2.08906	1.66401	2.44797	-0.838905	0.108636	0	-0.226233	0.875285	-0.427216	1.0286	1.32758	0.539622	0.282799	2.41924	0.297835	-1.03395	-0.779843	-1.26785	-0.936167	1.64962	-2.03913
230757	2.19004	3.29223	5730409E04Rik		1.202	0.682024	2.03319	0.210611	0.566481	0.322421	0	-0.576252	-0.906736	0.423474	-0.202717	-0.506789	0.419818	1.81827	1.01157	0.502434	1.57552	-0.0192375	-0.721209	-0.520809	-0.792005	-1.69381	-0.329413	-0.948777
620419	2.45289	3.29465	Zfp963		1.52797	-0.129647	0.83329	1.00898	1.34043	1.61235	-1.69007	-0.321874	-0.34909	0.372351	0	0.415153	1.22388	1.15321	0.899787	0.849254	0.426401	0.365914	-0.286583	-0.247962	-0.412093	-1.96994	-2.34865	-0.137083
66734	2.15665	3.29963	Map1lc3a		0.969627	0.822032	1.47779	0.648337	0.812734	1.3078	-0.00751734	-0.33371	-0.284805	-0.00699568	-0.0443053	0.0629129	1.29062	0.878156	1.05529	1.15988	1.11384	1.01303	-0.363846	-0.0446568	-1.10676	-1.0404	0	-1.26735
16981	3.78877	3.30662	Lrrn3		2.68285	2.48567	2.58599	1.12702	1.81314	2.62283	0.980917	-0.505841	1.61415	-1.61209	1.30996	0	2.16358	2.29782	3.01692	2.18927	0.789534	1.53369	1.83104	1.0573	-0.0817962	-1.44755	0.281763	-0.00207615
69548	2.34111	3.30978	2310015A10Rik		0.444213	-1.44589	1.33347	1.03677	0.0150676	1.69433	-0.902881	-0.181052	-2.5297	0.342059	-1.15468	0.141077	0.395259	-2.5297	1.6625	0.938555	0.953042	2.60309	-2.5297	-1.63782	-1.58708	-0.952837	-0.361027	0.730798
68070	1.82696	3.31161	Pdzd2		-1.49171	0.677088	-0.087878	0.837812	1.07915	0.0359445	0.125494	-1.79504	-1.95259	-0.316328	0	-0.227803	0.459338	0.105289	0.172662	-0.347863	1.38485	2.27486	-2.72866	-1.25181	-0.786037	-2.72866	1.84601	-0.666909
17131	2.36905	3.31322	Smad7		0.233054	0.698051	1.36618	0.797146	1.11317	1.84856	0.118859	0	-0.252438	0.449775	-1.02539	-0.700488	0.217267	0.651713	0.744132	0.393577	0.990049	0.0652051	-1.02216	-1.04642	-2.31762	-0.946405	-0.910988	-1.06387
14871	2.43	3.32203	Gstt1		1.01589	1.15173	1.90431	0.939648	0.936326	2.1285	0	0.26615	-0.781807	0.329829	0.0660109	0.510472	2.46395	-0.466843	1.1628	0.375461	0.492841	2.1681	-0.295957	-0.676041	-0.819857	-1.6915	-0.573623	-0.139112
100503337	2.15628	3.32259	Gm9895		3.82191	0	3.30375	0	2.22284	3.08653	0.889857	2.80808	0	0	0	2.08582	0.603034	0	2.86001	1.96576	2.69847	2.58848	0	0	0	0	0	0.321901
14245	3.51149	3.32334	Lpin1		1.88663	1.04442	2.4678	1.26286	0.656202	1.15489	0.294647	0.0695877	-2.01554	-0.895998	-0.0566893	0.204304	1.27086	0.653775	1.01326	1.11901	1.42903	0.934373	-0.203038	-1.47681	-0.278523	-1.49227	0	-0.524847
20505	1.25603	3.3306	Slc34a1		0.651988	0	0	0	2.54477	0	0	0	1.22353	0	0	0	0	3.98595	0	3.84023	0	3.32544	0	0	0	0	0	0.736939
56490	2.72565	3.33235	Zbtb20		1.28103	0.787331	2.40382	1.20352	1.29533	1.45738	0.601251	-0.882323	-0.516863	0.386376	0.0807977	0.0795546	1.39815	1.19595	1.38837	0.862505	0.819165	0.880978	-0.580297	-0.467366	-0.264168	-1.07766	-0.230443	-1.25419
216858	3.47923	3.33753	Kctd11		1.49041	1.50721	1.86003	0.837855	1.5207	0.690491	0.569584	-4.16158	0.231877	-0.0488043	-0.0257411	0.548734	0.34835	0.787849	1.99786	-1.19582	1.51672	1.97122	-0.21301	-0.362796	-0.18333	-0.26278	-1.1449	-2.83967
20166	3.52218	3.33974	Rtkn		1.71886	-3.24162	2.01578	2.41095	-0.102599	2.34605	0.438884	-2.39183	0.0135624	-0.453679	-0.0328825	-3.32544	1.44752	2.5674	1.11953	1.05535	1.78807	0	1.24761	0.473337	-0.897394	-3.32544	1.04487	-1.00354
217125	3.51575	3.34468	Samd14		0.95558	3.55215	-1.00982	0.1175	0.379593	1.86889	-1.02378	0.124312	-2.69011	0.901278	-2.08796	-0.242858	1.45068	-2.40162	0.925614	2.49838	-0.314701	1.81234	-1.70204	-3.75872	0.246213	0.24819	-1.63393	0.119758
69479	5.23287	3.35211	1700029J07Rik		1.0313	2.2474	2.41495	1.81148	-0.108344	1.83197	-0.485723	-0.194039	-1.3447	0.3766	-0.159256	-3.28976	1.27185	1.33284	1.22782	-0.409822	2.33412	1.72069	-1.25709	0.145664	0	0.371211	-1.48444	-0.768277
16000	1.26771	3.35957	Igf1		1.47326	-0.264834	-0.348652	-0.10411	0.459153	0.415951	-0.348652	0	-0.348652	-0.348652	-0.3362	0.959559	2.83934	3.85969	1.51136	0.0321437	0.179897	0.97679	-0.348652	-0.348652	0.593969	-0.348652	-0.348652	-0.289785
22379	1.82677	3.38303	Fmnl3		1.10588	0.131081	1.10936	1.4354	1.14762	1.81187	0.674086	-0.0191226	-0.163008	0.271734	0.411057	0.350673	1.91752	1.20983	0.723503	1.72289	1.49384	0.194367	-0.234039	-0.0692611	-1.17335	-0.310282	-0.00869131	-1.49232
22359	2.02167	3.38709	Vldlr		1.02297	0.751713	1.22233	1.38644	0.767086	1.05887	0.860365	-0.493287	-0.875744	0.558289	0.0665245	0	1.02621	1.10785	1.0714	1.30796	1.133	1.10142	-0.498112	-0.630982	-1.2356	-0.684879	0.354676	-1.11755
100504674	1.09159	3.39173	Gm20346		-0.442873	0.252615	0.438912	0.202713	1.12732	0.487412	-0.0666082	0.0111654	0.507685	0.694968	-0.580989	0.741321	1.25302	-0.0640292	0.292333	0.932371	0.531431	-0.0600679	-0.973105	-2.96276	-1.63798	0	-0.300092	-1.81312
20540	2.16228	3.39399	Slc7a7		1.74329	1.80105	1.25021	2.34472	1.30521	0.560444	1.201	-0.54235	-2.02503	1.09451	1.41841	1.18304	-0.475595	2.19026	1.23873	2.27179	1.24289	1.46921	-0.0269694	-1.96435	-0.793849	0.235204	-0.29328	0.202631
14816	2.96523	3.40147	Grm1		1.42846	-0.139709	4.32414	4.19094	-0.223527	4.34843	1.25129	-0.223527	0	1.1888	1.441	0.862291	-0.223527	3.96406	3.15106	3.32719	-0.223527	3.58734	-0.223527	-0.223527	0.397166	2.9383	-0.223527	0.320767
100038410	2.86726	3.40221	Gm10536		3.51172	1.80605	1.77805	1.96677	2.62314	-0.599701	1.02712	-0.599701	-0.599701	1.13456	1.6054	-0.599701	2.32526	-0.599701	2.35985	0.781095	-0.599701	3.3107	-0.599701	-0.599701	-0.599701	-0.0228344	-0.599701	-0.599701
330812	1.55168	3.41289	Rnf150		-0.25247	1.38323	1.27474	1.32714	0.555423	0.860144	-0.298394	-0.355667	0	0.631255	0.578977	0.789042	-0.201889	-0.655474	1.24773	1.35548	1.41541	1.55849	-0.198463	-1.572	-0.386064	-3.13495	0.112215	-0.726947
76432	1.34526	3.41465	2310001H17Rik		0.484396	0.248175	0.854693	-0.447265	0.0477133	0.296692	-0.314753	-0.0836358	-0.741884	0.0982251	0.248147	-0.288984	0.541115	0.49643	0.805952	0.810125	0.480176	0.489799	-1.01662	-1.15648	-1.19187	-2.04305	-1.18977	-0.409044
20893	2.31099	3.42013	Bhlhe40		1.04089	1.20965	1.52849	1.69571	0.627863	0.588619	0.39354	-0.200813	-1.03794	0.0996342	0.151163	0.0345774	1.08382	0.294828	0.977002	0.717404	0.77147	0.831623	-0.746705	-0.737857	-1.68983	-0.766574	-0.104108	-1.92308
13025	2.67678	3.43147	Ctla2b		-0.0525236	0.486707	1.2864	0.26942	0.953199	0.891757	-0.0618448	-1.16694	-2.0232	-0.249849	-0.571451	-0.614741	0.188715	0.0247192	0.641248	-0.0584536	0.195574	0.519758	-1.51386	-1.18296	-1.74161	-2.30254	-0.67435	-1.74608
80281	4.71983	3.43937	Cttnbp2nl		1.54553	2.52602	1.2058	2.08011	2.21985	2.24172	0.383614	0.137303	-0.812167	-0.570676	-0.751438	0	0.187068	2.53845	1.62313	-1.84253	1.04535	-1.21981	-0.274756	-1.74647	-2.90219	-0.324527	-1.08632	-2.02695
330350	-1.01848	3.46227	9130221F21Rik		0	0.547307	-0.373778	-0.407446	0.570854	-0.472348	-0.195091	-0.151333	1.06458	-1.23695	0.470646	0.0712597	1.68801	1.09004	1.20802	1.41686	0.539526	1.03958	-0.650956	-1.23695	-1.23695	-0.660084	-0.068274	0.0849508
74377	5.93131	3.46956	Hsf2bp		3.85853	1.63043	3.36797	1.53962	2.25488	2.87681	-1.79235	1.1583	-0.651322	-1.36298	1.66244	1.10405	2.09075	-2.43322	3.25919	2.23775	1.53983	4.24612	-1.14868	-0.0354288	-0.154621	0.939056	2.12455	-1.55295
74589	2.58616	3.47214	Kbtbd12		0.841582	0.641143	-0.386857	0.479939	-1.21983	0	-0.459708	0.169011	-3.54108	-3.7646	0.669312	-0.941819	0.645786	1.45401	-0.711947	0.316632	1.64659	-2.76109	0.183962	1.00993	-1.82198	-3.7646	-3.7646	-2.02766
14284	1.62669	3.47239	Fosl2		0.460883	-0.139709	1.29172	0.690867	0.294771	0.988535	-0.348317	-0.0489049	0	0.429812	0.277026	-0.934176	0.563931	0.190517	0.137882	-0.494808	1.21482	0.642483	-2.31936	-1.23648	-1.5387	-1.78416	0.0945272	-1.73657
21810	2.03058	3.49221	Tgfbi		0.0098834	-0.10155	0.95137	1.04679	0	0.463758	-0.49345	-0.979161	-1.11339	0.322382	-0.334937	-1.16256	0.785706	1.98983	0.801055	0.33629	0.992845	-0.0980225	-1.46331	-0.192301	-1.72079	-1.3914	0.314578	-1.56391
234155	2.13821	3.49761	Mboat4		1.65199	5.17128	0.193321	0.244542	1.22284	0	0	0	0	0	1.90554	0	0	0	2.37458	2.70272	3.1724	3.32544	0	0	0	0	0	0.736939
67815	2.26592	3.4977	Sec14l2		1.50092	0.168987	1.34393	1.57764	1.39547	0.849772	0.975026	-0.478716	-0.468911	0	-0.272329	0.00106192	1.29307	1.45885	1.1691	1.51036	-0.0523815	0.434457	-0.492335	-0.520443	-1.66965	-0.399365	-0.795064	-1.14814
53859	1.61928	3.50155	Map3k14		0	0.884342	0.243365	1.89922	1.02337	1.77158	-0.0100586	0.823775	0.382505	0.345305	0.553109	-0.444864	-0.489527	1.22354	1.44736	1.8732	1.76818	1.85849	-0.0768814	-0.307588	-0.886905	-0.323049	-0.409311	-1.16298
75695	2.5183	3.50214	Rilpl1		1.44039	1.47229	1.75818	1.47431	1.73601	1.94893	1.27498	-0.30352	-0.803041	0.731538	0.415164	0.5203	1.5495	1.53362	1.5566	1.27882	1.26279	2.05178	0	0.400452	-1.27812	-0.504149	0.600569	-0.835063
57394	4.14567	3.51665	Tmem27		2.4083	0.580261	0.976758	0.952489	-0.206714	0.183043	-1.44659	-0.495943	-3.75148	0.361286	-1.73903	-0.343739	-1.56349	0	-0.0549726	0.799235	0.331653	2.48085	-2.80292	-3.75148	-0.738474	0.525821	-2.31977	0.194907
27528	4.00254	3.52547	Nrep		3.22539	-2.29698	3.06734	1.86375	2.75597	2.47127	0.383531	0.967856	-2.3808	1.20146	-2.3808	1.28998	3.71409	-1.13181	2.62606	0	1.84819	-2.37728	-0.695265	-2.3808	-2.3808	-2.3808	1.16639	0.443606
100434	2.53797	3.53039	Slc44a1		1.67721	1.20932	2.27372	2.01446	1.09648	1.1578	0.962262	-0.335825	-0.834967	0.767216	0.550993	0.257274	1.05327	1.31897	2.00144	1.78559	0.685231	1.51398	0.0893311	-0.578112	-0.760392	-0.896665	0	-0.414664
218454	1.76894	3.53413	Lhfpl2		0.972512	-0.440683	1.00525	0.693073	0.826097	2.07018	-0.0676036	0	0.681104	-1.00908	-0.063065	0.647731	-0.0913925	2.02126	1.36572	1.25115	2.09778	1.15875	-0.423933	-0.158682	-0.373294	0.42676	-1.26272	-1.333
18400	1.95183	3.53923	Slc22a18		0.74715	2.19279	0.942393	1.22423	0.865492	0.96668	1.03947	0.38723	-0.796788	-0.438059	0.974858	-0.0169597	1.80511	1.91673	0.695306	-0.224482	1.69806	1.89009	-0.919747	0.841199	-1.34073	-1.44345	0.81638	-1.11345
67701	2.35205	3.54491	Wfdc2		0	-0.442639	2.33672	0.45505	1.01831	0.238145	-0.484597	0.0445867	-2.47286	1.10827	0.617239	-2.61056	2.53601	-0.640043	0.848127	0.969815	1.48322	-3.11142	-0.747817	-2.21953	-1.90576	-3.11142	-0.0947463	-0.789519
57330	-1.02109	3.55241	Gigyf1		-0.42389	0.446061	1.47684	0.673899	-0.807232	1.90445	0.734252	0.862898	1.25765	0.967219	-0.301416	-0.069787	0.57296	1.53506	1.7505	-1.64928	0.385187	0.728327	-0.344543	-2.13819	-0.199928	-3.03007	-1.59836	-0.338939
66116	1.86307	3.56147	Cml1		0.646173	0	0.228339	-1.0092	0.0565619	-0.904178	-3.94885	0.304362	-2.29325	-0.086525	0.160807	-0.50496	1.90388	1.73221	1.51316	0.586484	0.522733	1.9396	-1.30518	0.496126	-0.311122	-1.67688	0.659094	-0.658823
320253	2.74693	3.56758	2017-03-03		1.42345	0.436059	1.06394	1.26855	0.672381	0.734973	0.00565767	-1.08152	-1.97603	-0.16984	0.00349092	0.0706878	1.47152	1.33819	1.9602	0.733036	0.44321	1.97661	-0.335381	-0.824584	-0.658915	-0.590267	-0.0341611	-0.643598
232430	2.84582	3.57206	Crebl2		2.00525	3.07918	2.3072	1.07697	-2.69114	2.5329	-2.69114	0.744979	-2.69114	1.30616	1.56924	1.01917	-0.0881012	1.49645	0.570974	-2.69114	2.69539	0.634307	-0.74257	-2.69114	-2.48548	0.207659	-2.69114	0
100042332	1.47472	3.57358	2810410L24Rik		-1.57661	-1.57661	1.17965	-0.33207	0.231193	1.18799	-0.271718	0.0939676	-1.57661	0.157647	-1.57661	-1.07576	0.0264217	2.08741	1.06101	2.12611	0.951936	-0.573098	-1.21301	-0.0997616	-0.955919	-1.57661	0.0774912	-1.57661
72236	1.79864	3.57583	Tsnaxip1		2.22028	-0.431711	1.62411	1.39779	3.25056	-0.431711	1.19511	-0.0830592	-0.431711	0.565582	1.23282	0.0691446	1.75629	2.23231	0.942873	2.27101	1.09684	0.571803	-0.431711	-0.431711	-0.431711	-0.431711	0	-0.431711
72160	2.12406	3.58394	Tmem163		1.82798	2.28535	1.28244	1.61318	-0.601164	2.34269	0.258496	-0.475355	0.00720334	0.638951	0	1.80023	0.431104	-0.645411	2.45472	1.55679	-0.102813	2.39452	-0.360868	-1.93212	-0.425706	-2.05449	-0.462685	0.275503
100038497	2.94175	3.58953	Gm10603		-0.501883	4.74938	0.423319	-0.85986	1.96238	0.735214	-1.35132	0.201058	-1.35132	1.0214	0	-1.35132	0.251717	1.02052	0.327389	2.45081	-1.35132	3.55909	-1.02178	-1.35132	-1.0707	0.636975	-0.678105	-1.31963
22337	3.03409	3.59579	Vdr		2.32086	0.765867	1.83302	2.21132	1.9939	1.65398	0	-0.465257	-0.705858	0.68806	0.785266	0.869151	0.807505	1.5305	0.379611	0.603413	0.614114	0.959486	-0.431927	-0.185054	-1.69726	-0.998882	-1.55212	-1.31798
14862	3.47044	3.59592	Gstm1		0	1.68395	1.00588	0.716996	1.69372	0.783017	-1.14468	-0.24703	-0.648945	-0.600704	-0.575551	-1.67023	0.518482	1.19565	1.34225	0.210693	1.01583	0.480693	-1.57667	-0.485991	-1.03233	-0.600145	-1.09932	-1.52009
94242	3.22158	3.60304	Tinagl1		0.234397	2.04983	2.52396	1.24199	1.79694	0.658956	0.1448	-0.653902	-0.936568	-0.40381	0.196311	0.0326381	0.742499	1.43284	1.14049	-0.309814	0.260471	1.56924	-1.97337	-0.296221	-2.19545	-0.891351	0.761001	-1.66416
387565	1.68987	3.6053	Cd300c		0	0	0	0.244542	3.54477	1.7646	0	0	0	0	1.01245	0	3.77296	0.664022	3.51209	1.3808	2.77648	1.00351	0.948565	0.213816	0	0	0.846748	0
107747	2.44122	3.60539	Aldh1l1		1.71641	1.46669	2.15791	0.297565	1.17227	1.24023	-0.241464	0.0735025	-0.47241	0.78618	-0.0707798	0.250412	1.52477	0.05654	1.1495	1.31583	0.910708	-0.285525	-1.21801	-1.40821	-1.62422	-0.497567	-0.418251	-1.26286
230088	7.1253	3.60605	Fam214b		1.77282	3.32812	2.87	1.78041	0.758714	1.71551	-0.284765	0	-1.0886	-3.04909	-1.60878	1.25912	2.02426	0.702394	1.49542	2.47466	1.24764	2.27635	0.014951	-0.548394	-0.521508	0.527775	-0.501903	0.147279
98845	3.62106	3.60876	Eps8l2		1.99302	-2.37486	2.43847	2.53871	1.88829	3.98827	0.778698	0	0.583706	0.136203	0.209671	-2.37486	0.228173	-2.37486	1.49593	-0.994066	1.03633	1.23035	-1.27718	-2.37486	-2.37486	0.289468	-2.37486	-2.37486
100042056	4.22235	3.61695	9130019P16Rik		2.31432	2.79648	1.90224	-0.172074	1.92724	2.15534	1.25285	0.364995	-2.45612	0.718181	0.00571108	-1.43033	2.97301	-0.752594	3.04543	2.51262	1.21207	2.7407	-0.0530133	-0.939765	-0.389931	1.12372	0.411985	0.449606
27260	2.42696	3.62176	Plek2		0.986197	0.92858	1.12403	0.960669	0.542189	0.075387	0.0499096	-1.26528	-1.94312	-0.509331	-0.0200119	0.629993	0.592963	-0.406284	1.14854	0.66995	-0.649103	1.86772	-1.08131	-0.713912	-1.43847	-1.67178	-1.72699	-1.2839
20130	2.9922	3.63015	Rras		0.702195	1.25998	1.34137	0.425333	0.162625	1.02631	-0.237475	-1.47056	-1.37858	-0.3885	-0.780574	-0.313737	0.648169	0.570637	0.818409	0.23038	0.5114	0.282606	-1.45561	-0.837684	-2.19852	-1.31829	-0.621239	-1.66723
68797	5.56247	3.63198	Pdgfrl		3.52886	4.3128	3.8278	0.0857907	2.64905	4.09128	0.731106	2.59044	-1.48068	1.10158	-0.643315	1.3421	2.6004	0.846308	2.12041	2.7581	2.5073	-1.47717	-0.532114	-1.48068	-1.48068	1.09619	-0.312003	0.900116
14226	2.28519	3.65207	Fkbp1b		0.972415	0.108017	1.6513	1.14192	0.371828	1.63365	-1.15276	-0.217522	-0.465681	-0.00633192	-0.307307	0.874866	1.86371	1.81523	1.31143	1.86422	0.20347	2.56757	-0.079565	-0.450702	-0.663691	0	-0.595904	0.203199
67865	2.89931	3.65348	Rgs10		0.949119	2.0927	0.728397	-0.477386	1.06007	1.81676	-0.714234	-0.35801	-1.31602	0	-0.524526	-0.131805	1.70156	0.654292	1.72888	1.69674	1.19455	2.47351	-0.178205	-1.1085	-0.333896	-0.451723	0.0660868	0.240141
13168	1.91782	3.65686	Dbil5		-1.45152	1.98031	0.274243	-2.1035	1.11934	1.24606	-2.1035	-2.1035	-1.46494	1.55676	-0.438975	-0.0176852	-0.500469	0.882447	0.649592	-0.722708	1.2324	2.06994	-2.1035	-2.1035	-2.1035	0.473363	0.328208	-2.1035
67488	3.33207	3.67101	Calcoco1		2.19358	1.31152	1.56481	1.55025	1.54741	2.59056	1.15709	-0.423646	-0.396767	-0.281964	0.234418	0.0504866	1.4937	1.44972	2.57804	2.19346	1.55211	0.346694	-0.534225	-0.406478	0.23306	0.992196	-1.39503	-0.532858
619313	3.04342	3.6753	I730030J21Rik		1.05584	0.866861	1.28212	0.77134	1.63332	1.42706	-0.782002	0.0867691	-0.662457	-0.439789	0	-0.800165	1.22801	0.433391	0.293893	1.04325	0.546568	0.76254	-0.951918	-1.18262	-1.69483	-0.925067	-0.5207	-1.68438
66961	1.63796	3.67962	Neat1		0.105329	-0.30156	0.721544	0.551042	1.05589	1.24864	-0.354659	-0.294223	-0.614363	0.802247	-0.42951	0	0.726669	0.178117	1.2195	-0.535098	0.666733	1.76944	-1.10751	-0.872002	-1.3566	-1.7016	-1.30833	-0.905935
67374	2.70948	3.68121	Jam2		1.35995	0.0880704	1.67714	1.26243	0.713391	1.31474	0.0570283	-0.906483	-1.12699	0.14255	-0.466533	0.0880399	0.625433	-0.562257	0	-0.874339	-0.0868154	0.718935	-1.07794	-1.23772	-2.70921	-2.30762	-1.42303	-2.70461
192897	1.74086	3.68443	Itgb4		1.22642	1.50938	1.29767	1.82837	2.25413	-0.748431	1.02486	0.250655	0	-0.00384116	0.0612967	1.23575	1.55583	1.42401	2.15851	2.32719	2.37202	0.227446	-0.274962	-0.364806	-0.191901	-1.52113	0.905257	0.223905
231637	2.77909	3.68512	Ssh1		0.648561	1.60832	1.53302	1.48728	-0.582358	2.85847	0.12313	0.102181	-1.09069	0.084177	-0.832278	0.319091	1.40216	1.27872	0.630459	0.758459	1.74991	-0.15316	0	-1.36788	-1.20414	0.0540652	-0.413018	-2.69275
67263	2.55	3.68523	Zswim6		0.788366	1.49437	0.810325	1.20258	1.32527	0.796644	0.921898	0.759204	-1.32939	-1.0702	0.237138	-1.20407	1.1205	-0.303937	1.74005	0.0909085	0.448115	1.20548	-0.466853	-1.59064	-1.55372	-1.71302	-1.63578	-0.029386
381678	2.05889	3.68545	Zcwpw1		1.24817	-0.59623	0.803769	0.897125	0.607176	1.10897	-1.25682	0	-0.720409	-0.836779	0.619045	0.0127616	0.769545	1.03916	1.91751	1.58346	0.44981	0.939995	-0.93413	-0.27164	-1.11703	-0.554094	0.27726	-1.99192
414078	1.6003	3.69676	A430018G15Rik		0.332659	-1.98182	2.30898	2.21763	1.30776	1.09128	0.95478	-0.0165505	-1.22379	-0.331383	0.825021	0.998372	0.122355	1.79215	2.113	0.81935	2.15481	1.21982	-0.157719	-0.471835	-1.27502	-0.488776	-0.759462	0.0567279
23871	2.32153	3.70236	Ets1		1.60075	1.43074	1.62271	1.73667	0.683939	2.34599	1.54621	-0.906459	-0.0315838	0.809297	0.602062	0.110815	0	1.4842	0.704436	-0.158108	-0.446454	0.748403	-1.65447	-0.442657	-1.23232	-2.16367	-2.40836	-1.09671
242669	3.8235	3.70628	Adc		2.2193	0.461306	3.05226	1.20699	1.45831	2.42749	1.03993	0.34085	-0.524515	-0.0402558	-1.66788	0.0681684	0.565485	1.75232	0	0.758284	1.70478	1.40337	-0.088984	1.25237	-2.09493	-0.723717	-1.2522	-2.24814
60527	2.80612	3.70743	Fads3		1.13243	1.37068	1.69034	1.46761	0.975023	1.66117	0.747747	-0.550728	-1.22713	0	0.259546	0.136353	0.904794	1.31899	0.978373	-0.377986	0.910966	0.744805	-0.685258	-0.480476	-1.56693	-1.40431	-0.831862	-1.89374
330958	3.00203	3.71132	A730043L09Rik		0.768261	-0.536875	1.60505	4.32429	2.4095	1.95126	0.00612956	-0.272041	-0.620693	-0.620693	3.13387	-0.620693	1.20473	0.780295	3.84135	3.46054	0.570821	2.70475	1.74291	0.271195	0	-0.620693	-0.620693	0.438174
235493	2.14108	3.71198	Fam214a		1.79127	-0.731548	2.09306	1.18566	0.734943	0.922401	0.387555	-0.242342	-0.884775	-0.497687	0.643002	0	1.53523	2.13997	1.60731	1.74797	0.618943	2.13868	0.0417328	0.238892	-0.167949	-0.792583	-0.522701	-0.362421
320273	1.06563	3.72565	B230208H11Rik		0.915049	-0.433155	-0.446656	2.17503	0.857872	1.52516	0.287848	0.509143	1.47237	0.879483	0.603087	0.291163	1.8661	2.68511	1.15899	0.256833	-0.295853	-0.0135331	0.397182	-0.762589	-0.881781	-2.8244	-1.65573	0
55925	3.53265	3.72767	Syt8		3.92034	0	3.86111	3.49936	0	3.57196	0.502341	0	0.638565	0.997294	1.79006	0	0.603034	4.54569	1.86001	1.96576	0	3.30705	0	0.891888	0	0	0	0
68939	2.59729	3.7279	Rasl11b		1.42915	-3.22284	0.920438	1.19162	0	3.51904	-2.33299	-0.552263	0.322613	-2.81051	0.763614	0.184904	3.02405	1.8335	2.36897	1.91284	2.18835	2.61356	-0.274277	2.28376	0.0982902	-0.0610137	1.6683	-1.16398
17101	1.79703	3.74748	Lyst		0.922187	1.13597	1.62254	0.717144	0.471431	1.71567	0.357046	-0.11532	0.480924	-0.25095	0.956853	0.0826869	1.67672	-0.0353279	1.82431	0.699593	1.08384	0.966167	-1.55207	-1.49653	-0.294975	0	-1.13401	-0.74263
14263	1.86897	3.75989	Fmo5		1.80551	0.217445	0.789174	-0.177046	0.741134	1.70558	0.796074	0.102431	-0.938302	-0.536504	0.165395	0.0792675	1.79555	0.831317	1.9218	1.55395	0.958498	1.45506	0.168607	0.756457	-1.05103	0	-1.66599	-1.15601
16439	1.86958	3.77371	Itpr2		1.10143	0.93625	0.914285	0.419248	0.716156	1.16879	0.52851	0.0990782	-0.54221	0	0.304638	-0.550151	0.904652	1.07878	1.11832	0.867445	0.902965	1.88756	-1.02199	-1.20642	-0.595882	-0.691371	0.356588	-1.5771
101056118	1.72141	3.78272	LOC101056118		0.877173	0.517589	0.747218	0.908611	0.126099	-0.414603	-0.0548835	0.725839	-0.820749	-1.12253	-1.18672	0.519589	-0.204203	1.40709	1.30431	0.540391	1.22017	1.32601	-0.288356	0.148782	-1.00212	-2.49716	-2.25	-0.0339279
73893	3.06672	3.78653	Tmem202		0.779164	-2.96029	0.265456	-0.715745	0.847518	1.12624	-2.65539	0.388365	-2.96029	-2.96029	-2.17023	0	1.10218	1.7912	-1.32267	0.742436	0.738187	-2.95677	-1.59668	-0.483436	-2.96029	-2.96029	-0.79161	-2.63839
17387	3.05199	3.78802	Mmp14		2.32852	1.2007	2.0014	2.28081	1.07166	1.91864	1.13853	-0.180283	-1.44619	0.843596	0.280621	0.506958	0.459389	0.482309	0.737677	1.72365	1.05497	1.07581	-0.810416	-1.39378	-1.17718	-1.06428	-0.596457	-0.952749
20972	2.24371	3.79081	Syngr1		0.846261	0.827074	1.26247	0.113329	1.23156	0.236054	0.160261	-0.387702	-1.11825	-1.47377	-0.531257	0.872142	1.27152	0.865384	0.824767	1.6746	0	1.46614	-0.907788	-2.04002	-0.523941	-1.60879	-0.311432	-0.0406375
52357	2.27669	3.80278	Wwc2		1.19937	2.17603	0.39714	0.794451	0.710912	1.13192	-0.145196	-0.753516	-0.342041	0.368422	0.0360031	0.124512	0.122355	0.339462	0.300674	0.900116	0.67013	1.1078	-1.22399	-1.5582	-1.70387	-0.711168	-1.33695	-1.58762
13650	1.86146	3.80333	Rhbdf1		2.51965	-0.767334	1.97726	2.73916	2.10866	1.13584	0.453742	0	0.90289	1.56118	1.65162	-0.234819	-0.248118	2.53169	1.88333	0.529643	-0.100211	1.37475	-0.750584	0.0996296	-1.00807	-1.27429	-1.41944	-1.23974
75580	3.08789	3.80738	Zbtb4		0	-1.7381	2.50069	2.42263	-0.599071	-0.0573103	-0.709664	-1.15133	-1.59839	-1.82462	0.875036	-2.82191	0.951045	-0.572929	1.62306	0.366237	1.89646	1.93649	-1.87335	-0.930025	0.442636	-2.82191	0.725275	-0.915049
546100	1.30418	3.84113	Gm5914		-0.506485	0.85823	-0.0385256	-1.37336	0	1.05359	-0.358814	0.485634	-0.657412	-1.03565	-0.482071	-0.25708	1.02952	-0.953883	0.644204	1.08482	0.678828	-0.0294292	-1.34741	-3.14105	-1.67528	-1.04104	-0.864266	-1.12608
20289	3.73031	3.85513	Scx		2.53244	3.02198	2.17954	2.83221	1.8809	2.55391	2.57064	-0.385607	-1.09569	0	1.22572	1.29016	2.32821	2.81241	-1.09664	-0.353464	2.33345	1.07661	-1.37066	-1.52044	-2.73426	0.842607	1.19995	-0.99732
12521	2.27789	3.85932	Cd82		0.692756	1.19227	2.08314	0.635931	1.39595	2.46202	0.564506	-0.109935	0	-0.028553	0.472749	0.437129	1.36684	2.24713	0.879929	1.57671	2.39545	1.38	-0.336802	0.719161	-1.92982	0.135982	0.71009	-1.14263
225579	2.46492	3.86282	Slc27a6		1.64224	1.76718	1.77089	1.49495	0.783586	1.83058	1.45834	-1.95734	0	0.526673	-0.0386085	1.49111	0.601899	1.21308	-0.296402	1.4792	1.12945	1.22477	-0.385993	-0.916601	-0.685296	-2.23162	-1.05485	-1.07155
17259	2.25664	3.86296	Mef2b		-3.14465	-3.14465	1.86148	2.41072	2.72109	2.07281	-1.81538	0.927774	-0.406601	-1.1127	-2.33184	0.470472	0.485403	1.8813	2.14132	-0.0877864	0	2.47441	-1.59113	0.29766	-1.32621	-0.730257	0.127124	-1.58079
66259	6.20179	3.86452	Camk2n1		1.8664	4.10559	4.40979	1.78089	4.29524	2.56398	0.51931	1.37042	1.85298	1.04178	-0.773133	-0.785584	3.6248	1.4634	2.91093	-0.404789	-0.0871104	0.21793	-0.785584	-0.785584	-0.785584	-0.785584	-0.785584	-0.0486453
16431	1.94663	3.86914	Itm2a		1.11839	-0.62183	0.505136	0.855454	0.926001	0.903546	0.0687323	-0.470402	-1.19924	0.0232439	-0.501509	0	1.56176	1.85425	0.993158	1.12516	1.45708	0.832202	-0.244041	-0.00914097	-1.00132	-1.18736	-0.0175085	-1.4291
79565	2.54627	3.87362	Wbscr27		1.48218	0.895152	2.28278	0.480374	1.96616	1.41547	1.20592	-0.444086	-0.371764	0.223665	0.0258908	-0.207818	1.45184	1.38982	1.84408	2.15366	0.792395	1.82431	-0.318103	0.0251503	-0.389636	0.140273	-0.578618	-1.14507
100502619	1.3391	3.87428	AW046200		0.96594	-1.92416	1.44016	0.236565	0.799829	1.92655	2.29692	0.800107	-0.78445	-1.59565	2.20835	-2.00798	0.402412	1.4634	0.132142	1.54274	0.946837	1.45497	-0.0594113	-1.79416	-0.802321	-0.43111	-2.00798	-0.686075
27355	2.59711	3.87916	Pald1		0.718864	0.696976	1.01578	2.33083	1.75538	0.102126	1.02385	-0.654862	-1.81241	0.787329	-1.0906	0.105205	1.08495	2.12297	0.000233173	2.27775	1.51901	0	-0.639911	0.025878	-2.28971	-0.748575	0.395776	-1.47303
13653	3.54686	3.88263	Egr1		1.35659	2.78951	1.00696	1.32765	0.648581	-0.53957	-0.176921	-1.90368	-2.66561	1.51548	0.432115	-1.57091	1.46095	0.678254	0.25821	1.14952	0.202214	0	-1.16884	-2.27798	-1.90148	-0.641915	-0.872462	-1.13037
14469	1.54022	3.88712	Gbp2		0.753214	-0.767428	0.771613	1.16197	1.04297	0.533509	0.433471	-0.362664	-0.558178	0.240826	0.42233	-0.418777	1.17681	0.964779	1.05385	1.19251	1.22391	1.77025	-0.0927835	0	-1.70004	-0.444304	-0.393063	-1.73991
118453	2.14656	3.89041	Mmp28		0.90497	-0.193714	1.94821	0.256516	2.06079	1.77658	0.105364	0.759175	0.0979977	-0.128236	-0.994433	0.301325	1.87147	1.21656	1.53594	1.0208	1.95146	-0.636589	-0.383415	0.488825	-1.36733	-1.87059	-0.278781	-1.38859
64451	1.13543	3.89424	Dip2a		-0.924878	-1.49305	2.88834	1.36812	-0.0320957	2.18774	0.815491	-0.42086	0.52113	1.50789	0.0876617	0.383421	1.83352	1.54659	-0.716855	1.38889	0.905879	1.42665	-0.0433388	-1.36305	-2.57687	0	0.439807	-1.83993
68728	3.49659	3.89835	Trp53inp2		-1.5171	4.05857	3.34607	1.72744	3.16517	3.94794	0.372754	2.22387	0.706424	-1.10477	0.388434	1.30568	1.08593	2.73188	-1.5171	3.11162	3.18137	-1.5171	-1.5171	-1.5171	0.688553	-1.5171	-1.5171	0.679268
17068	-1	3.91124	Ly6d		0	0	0	0	0	0	0	0	0	0	0	0	3.77296	2.66402	0	3.84023	1.52855	0	0	0	0	0	0	0
30938	2.60592	3.91997	Fgd3		1.66874	2.28631	2.05662	1.77476	0.391903	1.50282	-0.219926	0.0868654	-0.0922136	0.662444	-0.0701098	1.02334	0.908289	0.876167	2.26671	1.11901	0.477659	1.67334	-0.483146	-0.995502	-0.56309	-1.85484	0	-0.607309
622208	1.58675	3.92918	Gm6297		2.53709	-0.490512	0.288842	-0.57433	2.81844	-0.57433	-0.57433	-0.225679	0.649197	-0.57433	0	0.73388	2.83606	3.65448	4.31122	3.5069	-0.57433	4.07304	0.551773	1.12491	-0.57433	1.00254	2.07977	1.77732
243653	2.35108	3.93845	Clec1a		2.96948	2.33667	2.54914	2.8931	0.584278	3.33549	2.15818	0.91954	0	0.943691	1.60318	1.64365	-1.03553	-0.067652	-0.0944829	-0.672807	0.0599091	0.686877	-1.27496	-0.839786	-1.69594	-3.63856	-3.63856	-1.90163
209645	1.62463	3.94242	Bend7		1.86902	0.493499	-1.5345	0.654223	-1.59032	3.08117	-1.28542	0.0802604	0.633208	-1.59032	-0.0632948	0.997999	0.597677	-0.126681	-0.537663	1.1124	2.97954	2.58312	-0.641754	-1.59032	0	-1.59032	-1.59032	0.146619
11636	5.53214	3.95038	Ak1		1.63131	2.34821	2.87856	1.65705	1.3831	1.8148	0.372755	-0.727879	-1.94893	-0.917145	-0.303444	0.430639	-0.0209837	0.681988	1.03551	0.329356	0.492573	0.264019	-1.02226	-0.92217	-1.67402	-3.33255	-0.713943	-1.44456
77866	2.25766	3.9698	E130102H24Rik		1.5966	1.77689	0.941537	1.35265	1.22404	-2.69924	-0.586994	0.10884	0.109246	-2.28691	-0.324222	0.12354	1.60423	0.87167	1.74573	0.266515	0.736196	2.82783	-1.01371	0	-1.2712	-0.537414	-0.68257	-0.377342
56458	2.20352	3.981	Foxo1		0.866078	1.7709	1.08212	0.560332	0.501448	1.60921	1.02536	-0.490419	-0.856676	0	-0.643817	0.516803	0.842503	0.52759	0.626578	1.35665	0.667549	0.935736	-1.256	-0.774083	-1.01302	-2.14077	-0.494397	-1.32391
77727	6.06961	3.98376	6030468B19Rik		2.52016	3.47683	2.0372	0.30536	-1.52369	2.66192	0.182848	-2.74654	-0.0490789	-1.33421	-2.74654	0.561673	2.10442	0.617924	1.35051	3.5169	0.869474	2.38626	0.42442	-2.74654	-0.218954	0.415292	0.623773	0.382719
107581	2.15917	4.00191	Col16a1		3.446	-0.492794	2.00277	3.52591	3.60043	0.772953	1.78602	-0.22796	0.383881	1.15765	2.18307	0.909744	-1.57661	3.46129	1.93548	1.97411	-1.4631	0.0118641	-1.21301	-1.57661	-1.57661	-1.57661	-0.141656	-1.57661
70448	2.42548	4.00843	2610204G22Rik		0.831204	0	1.17363	0.160724	0.139024	1.68078	0.0690732	0.942905	-1.76718	-1.99342	-0.615687	-0.319928	-1.80271	0.0656307	2.00446	1.43448	1.077	2.24162	-0.720215	0.656067	-0.615128	-1.82888	-2.40575	-2.08385
100504116	3.93952	4.01214	Gm20071		2.94282	-0.08478	2.00823	1.79841	2.75468	1.27408	1.1363	-0.819947	-0.530034	0.506767	-2.47807	1.01033	3.22103	-1.01915	1.95445	2.38212	0.125485	3.56827	1.08253	-0.428713	-0.346271	-1.91366	0.565676	-0.753587
69202	2.29647	4.01285	Ptms		0.293151	1.21683	1.75226	0.839902	1.18593	2.07819	0.876795	-0.84026	-0.36272	0.223419	0.272525	0	1.28859	1.03311	0.738214	1.37951	1.28865	1.16824	-0.825309	-0.560058	-1.73814	-0.974616	0.418649	-1.45197
14132	3.28896	4.02161	Fcgrt		1.41248	1.8665	2.06103	0.345254	1.19906	2.36081	0.374024	0.353678	-1.09966	0	0.455243	-1.14394	0.547952	0.451302	2.23223	0.331775	2.23677	1.03584	-0.597568	-0.696876	-1.7668	-1.26671	0.526732	-1.40957
319625	1.82825	4.02799	Galm		1.04578	1.53125	1.8523	0.401294	1.01518	1.24328	0.958072	0.806573	-0.0120382	0.739008	-0.625328	0	0.344749	1.22287	1.82832	1.05212	1.50365	1.03941	-0.894683	0.241285	-0.840085	-0.825809	-2.312	-0.437931
[truncated: 205 more rows]

## Sheet: GeneList
Gene ID	FC ([old-6.9-48] vs [old-7.4-48])	FC ([young-6.9-48] vs [young-7.4-48])	Gene Symbol
17523	-276.611	-268.5	Mpo
13035	-202.579	-705.087	Ctsg
17231	-68.2972	-248.531	Mcpt8
50701	-51.4661	-155.425	Elane
[truncated: 1,867 more rows]

## Sheet: DownONtologies
Category	Name	p-value	Hit Count in Query List	Hit Count in Genome	Hit in Query List
[truncated: 5,023 more rows]

[truncated: 4 more sheets: UpOntologies, ProteaseOntologies, ProteaseGenes, Polyamine pathway]
