# Supplementary material for: Rejuvenation of the reconstitution potential and reversal of myeloid bias of aged HSCs upon pH treatment
Source: Aging Cell. 2024 Sep 5;23(10):e14324. doi: 10.1111/acel.14324 (PMC11464122; doi:10.1111/acel.14324)
Supplement: Supplementary file 4 — Table S2. [file ACEL-23-e14324-s002.xlsx]

## Sheet: Cell Norm Values (2)
							9	37	45	10	38	46	13	41	49	14	42	50	35	43	7	36	44	8	39	47	11	40	48	12	30	33	1	3	23	25	29	31	4	6	26	28	32	34	2	24	5	27
						Condition	Culture	Culture	Culture	Culture	Culture	Culture	Culture	Culture	Culture	Culture	Culture	Culture	Culture	Culture	Culture	Culture	Culture	Culture	Culture	Culture	Culture	Culture	Culture	Culture	Fresh	Fresh	Fresh	Fresh	Fresh	Fresh	Fresh	Fresh	Fresh	Fresh	Fresh	Fresh	Fresh	Fresh	Fresh	Fresh	Fresh	Fresh
						Age	Young	Young	Young	Young	Young	Young	Old	Old	Old	Old	Old	Old	Young	Young	Young	Young	Young	Young	Old	Old	Old	Old	Old	Old	Young	Old	Young	Young	Young	Young	Young	Young	Old	Old	Old	Old	Old	Old	Young	Young	Old	Old
						Cell Type	HSC	HSC	HSC	HSC	HSC	HSC	HSC	HSC	HSC	HSC	HSC	HSC	Lin-	Lin-	Lin-	Lin-	Lin-	Lin-	Lin-	Lin-	Lin-	Lin-	Lin-	Lin-	HSC	HSC	Lin-	Lin-	Lin-	Lin-	Lin-	Lin-	Lin-	Lin-	Lin-	Lin-	Lin-	Lin-	LTHSC	LTHSC	LTHSC	LTHSC
						pH	6.9	6.9	6.9	7.4	7.4	7.4	6.9	6.9	6.9	7.4	7.4	7.4	6.9	6.9	6.9	7.4	7.4	7.4	6.9	6.9	6.9	7.4	7.4	7.4
						Cell #																									5000	5000	500000	5000	500000	7000	500000	5000	500000	5000	500000	7000	500000	5000	5000	5000	5000	7000
						Fraction	Cell	Cell	Cell	Cell	Cell	Cell	Cell	Cell	Cell	Cell	Cell	Cell	Cell	Cell	Cell	Cell	Cell	Cell	Cell	Cell	Cell	Cell	Cell	Cell																			MEDIAN VALUES
						Collection Date		13020	11620		13020	11620		13020	11620		13020	11620	13020	11620		13020	11620		13020	11620		13020	11620																				HSC
N.	compound	CmpdID	Pathway	parent	medRt	Run	43	32	23	41	7	11	39	31	15	33	12	18	22	21	5	20	36	6	13	44	45	27	14	42	28	30	9	37	4	16	40	34	10	8	38	19	3	35	26	25	17	29	Young-6.9
1	L-alanine	C00041	Amino acids	90.055	0.686728	+	2.38812e+06	2.18647e+06	2.21234e+06	2.45101e+06	2.30378e+06	1.07012e+06	2.37523e+06	2.45799e+06	2.22611e+06	2.13825e+06	3.04589e+06	2.31169e+06	2.79057e+06	3.14269e+06	5.3902e+06	2.11408e+06	2.61619e+06	2.68389e+06	2.13705e+06	1.15359e+06	2.38351e+06	2.50241e+06	1.10029e+06	2.22568e+06	2.12127e+06	2.28013e+06	7.89479e+06	2507354	6.75411e+06	2.60102e+06	4.95186e+06	2.49966e+06	1.22355e+07	3.5712e+06	4.15758e+06	2.02707e+06	7.05814e+06	2.8314e+06	3.88731e+06	2.17831e+06	4.15562e+06	1.97618e+06	2.21234e+06
2	L-arginine	C00062	Amino acids	175.119	0.664932	+	8.21047e+06	5.40402e+06	4.16237e+06	6.08596e+06	6.19898e+06	3.56798e+06	7.83419e+06	4.77078e+06	6.81805e+06	4.69634e+06	3.89898e+06	7.82314e+06	3.64568e+06	4.3371e+06	1.97826e+07	4.63878e+06	3.82713e+06	6.2041e+06	5.58094e+06	2.50353e+06	7.99133e+06	4.37451e+06	2.97108e+06	5.11206e+06	7.27075e+06	9.03697e+06	4.03015e+07	12174490	2.63528e+07	9.22879e+06	2.40829e+07	1.08788e+07	5.33538e+07	1.61291e+07	2.22554e+07	6.27261e+06	3.7935e+07	1.07356e+07	1.54878e+07	8.07926e+06	1.74756e+07	6.91648e+06	5.40402e+06
3	L-asparagine	C00152	Amino acids	133.06	0.667268	+	527686	511102	66641.5	577140	443063	272290	612615	137967	326877	233018	171173	519670	409925	80234.3	1.67421e+06	134362	79223.7	376030	443983	396879	374136	237434	298726	248671	471963	477508	3.33859e+06	610861	1.66482e+06	640470	1.7034e+06	819227	5.34753e+06	839340	2.03202e+06	418736	3.05219e+06	675565	642884	441972	1.05909e+06	452465	511102
4	L-aspartate	C00049	Amino acids	134.045	0.676991	+	330262	307197	309214	375817	382213	111730	273434	346419	272782	350687	274458	347883	195059	261595	797914	217954	236060	399878	231144	145568	321894	152068	154669	404542	330089	364285	3.25074e+06	532456	2.86548e+06	472330	1.30839e+06	375880	5.01121e+06	696234	1.87579e+06	291555	2.98201e+06	365826	628170	419184	736858	386164	309214
5	L-cysteine	C00097	Amino acids	122.028	0.593068	+	112980	560439	663104	275808	642000	329238	351130	700375	375280	430581	803445	409088	1.06847e+06	921119	139744	788435	1.49623e+06	488412	790648	561999	448095	1.02918e+06	323174	895807	190804	109211	1.51537e+06	109837	2.34115e+06	310796	2.19245e+06	68681.9	1.08751e+06	150400	2.29826e+06	419850	797529	72316.8	113070	278482	151929	125194	560439
6	L-glutamate	C00025	Amino acids	148.06	0.685122	+	3.54348e+06	2.06895e+06	2.13391e+06	3.36496e+06	3.64257e+06	1.53939e+06	3.43877e+06	2.48616e+06	3.19782e+06	3.54748e+06	3.34427e+06	3.44807e+06	2.16178e+06	2.26922e+06	6.68989e+06	2.12105e+06	2.30814e+06	3.03881e+06	2.90912e+06	1.1803e+06	2.91327e+06	2.38313e+06	1.58037e+06	2.81575e+06	3.00296e+06	3.61997e+06	1.78042e+07	4402684	1.14233e+07	3.9923e+06	7.87616e+06	4.04164e+06	2.50474e+07	6.80727e+06	1.056e+07	2.84386e+06	1.78282e+07	2.76214e+06	6.18311e+06	3.25739e+06	7.05563e+06	3.18148e+06	2.13391e+06
7	L-glutamine	C00064	Amino acids	147.076	0.673662	+	1.25976e+07	9.11547e+06	7.8403e+06	1.10041e+07	9.42994e+06	3.35418e+06	1.436e+07	7.41849e+06	1.09274e+07	8.99139e+06	6.00853e+06	1.29937e+07	6.74937e+06	6.62891e+06	2.84375e+07	5.80773e+06	6.59961e+06	9.4378e+06	1.07627e+07	3.12122e+06	1.11884e+07	6.36778e+06	3.8162e+06	7.92673e+06	1.27308e+07	1.58818e+07	7.78469e+07	19899020	5.29653e+07	1.5498e+07	2.47524e+07	1.49582e+07	9.59244e+07	2.91865e+07	2.58297e+07	1.22046e+07	7.05243e+07	1.47346e+07	2.49959e+07	1.58035e+07	2.83172e+07	1.37724e+07	9.11547e+06
8	glycine	C00037	Amino acids	76.0393	0.688801	+	6.10851e+06	1.96064e+07	2.77831e+07	9.87328e+06	3.1733e+07	9.6915e+06	1.13796e+07	2.84328e+07	1.64188e+07	2.20025e+07	3.93528e+07	1.25035e+07	3.43514e+07	3.39393e+07	4.83058e+06	2.85597e+07	3.21856e+07	3.32594e+07	2.9662e+07	9.75858e+06	1.7288e+07	2.87847e+07	6.88284e+06	1.99506e+07	8.97496e+06	5.52456e+06	3.32825e+07	2800463	8.29141e+07	1.40986e+07	3.58397e+07	3.77805e+06	2.96875e+07	4.64275e+06	4.46133e+07	1.26943e+07	3.79316e+07	3.40309e+06	3.10578e+06	7.72943e+06	5.51215e+06	8.66262e+06	1.96064e+07
9	L-histidine	C00135	Amino acids	156.077	0.642494	+	1.70488e+06	1.43101e+06	885005	1.76906e+06	1.43601e+06	572819	2.13289e+06	1.19654e+06	1.53524e+06	1.30768e+06	1.06388e+06	1.71737e+06	1.31396e+06	1.21461e+06	3.87161e+06	1.07692e+06	673233	1.54135e+06	1.42402e+06	446376	1.36581e+06	1.12295e+06	531482	1.29091e+06	1.75852e+06	1.84981e+06	7.39909e+06	2680280	6.18683e+06	1.56883e+06	5.38723e+06	1.56135e+06	1.43616e+07	3.40104e+06	4.89587e+06	1.32107e+06	9.53812e+06	2.09508e+06	2.95403e+06	1.76209e+06	4.57215e+06	1.58816e+06	1.43101e+06
10	L-leucine	C00123	Amino acids	132.102	1.00755	+	5.61175e+08	4.00765e+08	3.15275e+08	4.9445e+08	2.65914e+08	7.08368e+08	5.39623e+08	4.02156e+08	4.71891e+08	4.40027e+08	2.54614e+08	5.33869e+08	2.75945e+08	3.04708e+08	5.68499e+08	3.67896e+08	3.56892e+08	3.38461e+08	3.49563e+08	6.32671e+08	4.93639e+08	3.28374e+08	5.564e+08	4.64472e+08	5.4086e+08	6.49808e+08	4.55256e+08	570038800	3.40755e+08	5.2646e+08	3.8145e+08	6.07641e+08	4.50233e+08	4.98367e+08	3.4589e+08	5.40495e+08	4.43148e+08	5.68252e+08	6.22868e+08	5.71551e+08	5.48384e+08	5.10437e+08	4.00765e+08
11	L-isoleucine	C00407	Amino acids	132.102	0.967206	+	6.51928e+08	4.78727e+08	2.96265e+08	5.05781e+08	3.35117e+08	5.06612e+08	4.70396e+08	3.90671e+08	4.52603e+08	4.02838e+08	2.20969e+08	5.27842e+08	2.9999e+08	2.93288e+08	5.70737e+08	3.3633e+08	2.89658e+08	2.90444e+08	3.17248e+08	5.8403e+08	3.91227e+08	3.07194e+08	5.46333e+08	3.91395e+08	4.99721e+08	6.07538e+08	4.06042e+08	602216400	2.94452e+08	4.15419e+08	3.61011e+08	5.41218e+08	4.41986e+08	4.94875e+08	3.02641e+08	4.33957e+08	4.06594e+08	5.51968e+08	5.23608e+08	6.25476e+08	4.84656e+08	6.20302e+08	4.78727e+08
12	L-lysine	C00047	Amino acids	147.113	0.620315	+	1.44105e+07	8.70454e+06	5.36657e+06	1.24071e+07	6.96307e+06	3.95481e+06	1.25923e+07	7.5325e+06	1.04321e+07	8.37755e+06	5.10413e+06	1.18024e+07	7.21787e+06	6.5222e+06	2.10983e+07	7.90133e+06	6.4758e+06	7.89333e+06	7.87204e+06	3.91223e+06	7.46812e+06	6.14054e+06	5.32355e+06	1.01129e+07	1.16535e+07	1.43689e+07	4.2987e+07	16571890	2.31913e+07	1.27985e+07	1.87712e+07	1.35023e+07	5.29292e+07	1.97605e+07	2.3055e+07	9.68652e+06	2.98006e+07	1.47356e+07	1.85415e+07	1.17079e+07	2.60845e+07	1.18009e+07	8.70454e+06
13	L-methionine	C00073	Amino acids	150.059	0.860261	+	8.99914e+07	6.88196e+07	3.50759e+07	7.97646e+07	4.30323e+07	1.09736e+08	8.55407e+07	4.98341e+07	7.61699e+07	6.01578e+07	3.42423e+07	7.45398e+07	1.51188e+07	1.74445e+07	9.73022e+07	3.12104e+07	1.65706e+07	3.42466e+07	2.10688e+07	4.96617e+07	6.16321e+07	1.59846e+07	6.10179e+07	4.65955e+07	7.67634e+07	8.57209e+07	6.679e+07	104614300	3.66565e+07	6.84746e+07	5.33229e+07	9.30999e+07	6.27942e+07	8.68685e+07	3.67333e+07	6.01771e+07	6.66562e+07	9.77222e+07	8.93076e+07	7.70515e+07	8.7816e+07	8.0529e+07	6.88196e+07
14	L-phenylalanine	C00079	Amino acids	166.086	1.23926	+	3.00825e+08	2.32855e+08	2.60919e+08	3.4953e+08	1.62101e+08	3.42704e+08	2.47494e+08	1.59386e+08	2.29148e+08	2.22963e+08	1.18722e+08	3.16729e+08	1.43082e+08	1.30341e+08	3.13574e+08	1.8468e+08	1.76576e+08	2.60074e+08	2.18627e+08	3.67125e+08	2.93355e+08	1.99051e+08	2.95116e+08	1.70842e+08	2.86099e+08	3.0144e+08	1.77611e+08	310915000	1.08813e+08	3.59293e+08	2.71612e+08	2.67002e+08	2.70781e+08	3.53763e+08	1.615e+08	3.96764e+08	1.87467e+08	2.96965e+08	2.99722e+08	2.72454e+08	2.66089e+08	3.21681e+08	2.60919e+08
15	L-proline	C00148	Amino acids	116.071	0.70726	+	3.79907e+07	2.77571e+07	2.25017e+07	2.84442e+07	3.3806e+07	2.71365e+07	3.74064e+07	2.00988e+07	3.06339e+07	3.16346e+07	2.5326e+07	4.09186e+07	2.07273e+07	2.34265e+07	6.97462e+07	2.31488e+07	2.16109e+07	3.83045e+07	2.94059e+07	2.46568e+07	2.78408e+07	2.22545e+07	2.12005e+07	2.46119e+07	3.26627e+07	4.07802e+07	1.0993e+08	42910260	7.46314e+07	4.32681e+07	4.27966e+07	4.38633e+07	1.14342e+08	5.825e+07	3.94753e+07	3.37621e+07	1.10443e+08	4.0723e+07	4.57685e+07	4.1944e+07	5.42691e+07	4.168e+07	2.77571e+07
16	L-serine	C00065	Amino acids	106.05	0.674111	+	480440	436222	303549	511985	262664	155134	455528	267905	553548	391950	311370	506479	367107	269820	1.10806e+06	334741	247361	569607	385257	157144	595073	367595	188185	456726	608484	559665	3.7654e+06	701546	2.55317e+06	565764	1.77673e+06	520145	6.10697e+06	956676	1.69271e+06	332694	3.00262e+06	580559	1.0516e+06	475181	1.27548e+06	467199	436222
17	L-threonine	C00188	Amino acids	120.066	0.674732	+	3.67336e+06	2.67205e+06	1.71528e+06	3.08597e+06	2.1546e+06	1.35701e+06	3.8421e+06	2.19928e+06	2.95856e+06	2.97658e+06	2.17961e+06	2.78103e+06	1.85533e+06	1.88194e+06	7.21574e+06	2.19244e+06	1.74803e+06	2.47758e+06	3.02651e+06	1.12543e+06	3.30176e+06	1.95233e+06	1.58578e+06	2.38578e+06	3.13776e+06	4.07403e+06	1.30959e+07	4948010	8.21454e+06	3.37186e+06	6.09251e+06	4.14203e+06	1.69618e+07	6.63165e+06	5.362e+06	2.57602e+06	1.31314e+07	3.94553e+06	5.87442e+06	4.16894e+06	6.04787e+06	3.49215e+06	2.67205e+06
18	L-tryptophan	C00078	Amino acids	205.097	1.72303	+	9.13874e+07	6.00851e+07	4.34205e+07	7.34884e+07	4.82744e+07	1.17355e+08	7.07957e+07	5.12784e+07	5.54827e+07	6.91974e+07	3.51316e+07	8.29071e+07	4.46368e+07	4.38441e+07	8.24618e+07	4.11303e+07	4.1849e+07	4.16758e+07	3.96144e+07	1.00374e+08	5.63991e+07	4.07645e+07	8.09634e+07	5.06417e+07	5.80815e+07	8.28588e+07	6.11143e+07	76572760	3.92768e+07	7.87866e+07	3.3261e+07	8.49361e+07	6.05364e+07	8.18539e+07	2.81333e+07	7.63983e+07	6.38668e+07	1.04419e+08	9.12602e+07	7.94461e+07	9.87672e+07	9.06002e+07	6.00851e+07
19	L-tyrosine	C00082	Amino acids	182.081	0.922014	+	2.07446e+08	1.34511e+08	9.66365e+07	1.79414e+08	9.71804e+07	1.96349e+08	1.80067e+08	1.0226e+08	1.46421e+08	1.53634e+08	8.42969e+07	1.44448e+08	7.98727e+07	1.04346e+08	1.88324e+08	1.25734e+08	8.11171e+07	1.03706e+08	1.12644e+08	1.97397e+08	1.40225e+08	9.06931e+07	1.91212e+08	1.24579e+08	1.30618e+08	1.78847e+08	1.30739e+08	187628900	8.93097e+07	1.50285e+08	1.28899e+08	1.95299e+08	1.33059e+08	1.90149e+08	1.03548e+08	1.70639e+08	1.61779e+08	2.07788e+08	1.70755e+08	1.75942e+08	1.94477e+08	1.93232e+08	1.34511e+08
20	L-valine	C00183	Amino acids	118.086	0.771234	+	2.25305e+08	1.74709e+08	1.26085e+08	1.78921e+08	1.55902e+08	4.26742e+07	2.06624e+08	1.31818e+08	2.07599e+08	1.59702e+08	9.78175e+07	1.8773e+08	1.37018e+08	1.25064e+08	2.73028e+08	1.51608e+08	1.14068e+08	1.40222e+08	1.35458e+08	3.39954e+07	1.75712e+08	1.20687e+08	2.38493e+07	1.39803e+08	1.83404e+08	2.17916e+08	1.78594e+08	206909600	1.30277e+08	2.50387e+08	1.505e+08	2.28904e+08	2.07253e+08	2.31795e+08	1.40534e+08	2.2511e+08	1.88287e+08	1.95979e+08	2.33056e+08	2.27052e+08	2.48815e+08	2.10306e+08	1.74709e+08
21	L-cystine	C00491	Amino acids	241.031	0.664928	+	287699	234713	152262	219302	261160	81691	397746	213665	284451	218433	92349.1	358150	117029	68484.9	719717	140535	55280.6	243344	336706	39700.3	281718	152179	148360	166490	334299	416444	2.44842e+06	600480	1.29596e+06	333385	917939	391459	2.95163e+06	886750	432617	283233	1.78662e+06	386770	744089	354376	987603	372444	234713
22	ATP	C00002	Nucleotides	505.987	3.06249	-	1585.51	11962.5	14828.3	38739.4	79998.1	11754	4204.57	14101	15695.2	156353	29098.4	4618.77	11574.5	12680.3	4663.83	10439.2	25542	57884.2	28328.3	7887.9	9159.53	27339.6	10134.7	46358.3	5356.7	1658.63	33596.9	1293.22	87167.2	8393.19	36493.2	1099.24	46188.9	3131.66	141399	7820.05	61708.4	1193.27	1390.04	2949.33	2410.62	6479.68	11962.5
23	ADP	C00008	Nucleotides	426.022	3.15838	-	6400.8	12809.9	47790.3	30118	136669	23455.6	8568.62	36716	40666.8	47105	74160.3	20607.6	53495.9	67979.2	13908.8	29949.2	44832	94920.5	71172.4	14976.5	29749.5	46105.5	24624.4	38378.3	11015.5	6880.29	368598	4292.04	673443	39910.3	370439	7314.4	310669	8347.41	868172	10785.2	352431	4924.24	4680.55	7910.62	11784.5	14295.1	12809.9
24	AMP	C00020	Nucleotides	346.055	1.54027	-	19258.1	72238.9	0	38787.7	0	65923.6	70240.4	234913	0	146214	0	36635.7	0	117701	0	0	0	0	0	0	0	139782	42262.2	76614.7	37967.2	39410.9	3.26686e+06	14549.6	5.81807e+06	73092.5	3.54372e+06	0	5.63104e+06	43902.6	5.32076e+06	51640.6	5.37054e+06	0	0	26942	0	84805.2	19258.1
25	Adenosine	C00212	Nucleotides	268.103	0.921231	+	141027	39357.3	44498.6	139406	96706.5	160464	222020	98787.2	158823	270339	69422.2	192067	78888.5	58922.9	18788.4	47612.8	130136	474127	400062	658464	672644	606740	301652	648060	32486.7	0	60140.2	0	594096	28131.6	565230	12617.1	218756	15713.2	614993	120872	373859	14473.5	0	0	13085.3	20259	44498.6
26	Adenine	C00147	Nucleotides	136.062	0.758769	+	283631	754659	1.98882e+06	653520	6.25663e+06	814340	1.21015e+06	1.42255e+06	245566	3.38657e+06	2.00051e+06	1.2465e+06	1.41772e+06	1.80506e+06	334539	987440	3.11036e+06	3.96931e+06	615516	1.31436e+06	571916	871153	338170	1.31507e+06	459773	228415	2.68002e+06	255626	6.78341e+06	3.66793e+06	2.218e+06	336618	1.64517e+06	1.009e+06	5.36539e+06	805018	1.72536e+06	373015	178607	308763	517902	234302	754659
27	Cytidine	C00475	Nucleotides	244.092	0.732025	+	36619	0	0	0	0	220985	17846.4	0	0	0	0	16150.3	0	0	106900	0	0	0	0	194129	0	0	199674	0	31115.4	44386.1	160181	43692.6	0	34406.6	40726.4	65409.9	180207	102526	25822.1	0	90080.4	36005.9	62779.9	11550.3	72634.6	17250.8	0
28	Cytosine	C00380	Nucleotides	112.051	0.772151	+	31795.7	47832.3	47688.8	34100.9	169487	130268	43447.4	52513.9	80923.6	75390.9	123869	69561.9	107219	167502	100078	117577	131288	179977	101964	158109	45593	61845.9	129352	38783	35135.1	62311.4	157976	50451.6	389002	75970.1	100187	48916.8	264579	76099.7	256725	53443.9	110542	42628.5	87221.5	48294.1	85329.7	41183.6	47688.8
29	Thymine	C00178	Nucleotides	127.05	1.17161	+	169223	172584	112568	155639	236669	50583	151725	209898	69873.3	231159	141768	148936	332587	243770	136799	236923	253942	198660	171303	70208.9	134290	180624	108034	149378	161044	165961	235421	153070	413947	185353	175452	165136	189166	143090	267102	164102	224986	180090	134864	137027	122490	166808	169223
30	UDP	C00015	Nucleotides	403	0.940928	-	718648	2.24481e+06	2.23568e+06	1.31205e+06	1.53148e+06	580929	1.25008e+06	2.85887e+06	1.31745e+06	2.42057e+06	2.07965e+06	933838	3.29242e+06	2.48358e+06	193129	2.63537e+06	3.78684e+06	1.42174e+06	2.05113e+06	1.32438e+06	2.03489e+06	2.76144e+06	599002	2.74635e+06	852231	607395	1.18549e+06	353676	1.86847e+06	1.19025e+06	2.47241e+06	458021	777355	208236	3.15151e+06	1.09543e+06	714536	431392	247539	747109	337276	994915	2.23568e+06
31	UMP	C00105	Nucleotides	323.029	0.640923	-	0	0	0	0	0	1296.49	0	0	0	0	0	0	0	0	0	0	0	26264	0	0	0	0	0	0	0	0	659026	0	142371	0	305967	0	1.46196e+06	0	352929	0	539085	0	0	0	0	0	0
32	Uracil	C00106	Nucleotides	113.035	0.862222	+	143277	60673.5	59366.8	118825	56386.2	224654	91310.3	37034.7	204341	139094	224022	127168	64373.7	112794	172614	111325	48107.4	110364	48702.6	273141	166595	41100.9	162786	63232.6	172155	131886	155396	198315	142725	163468	77958.6	143921	148210	212186	52062.6	140917	128053	145252	141640	148815	178287	170721	60673.5
33	Inosine	C00294	Nucleotides	269.088	0.960497	+	0	32427.7	0	0	35693.6	0	27478.5	127851	121468	144949	218751	14226.8	0	0	0	0	36213.8	49415.8	0	135735	76111.4	91351.7	107145	198000	10305.5	0	0	0	376850	0	123377	0	122529	0	898110	0	0	0	0	0	0	0	0
34	Hypoxanthine	C00262	Nucleotides	137.046	0.865352	+	6.78386e+06	5.81127e+06	3.72572e+06	5.88534e+06	5.80543e+06	6.4362e+06	7.75959e+06	5.55166e+06	6.89174e+06	6.77996e+06	6.49986e+06	5.68327e+06	4.03509e+06	3.91808e+06	7.35858e+06	4.56397e+06	3.9716e+06	4.72956e+06	4.22796e+06	6.53813e+06	7.52745e+06	5.43864e+06	5.05823e+06	5.06136e+06	5.6551e+06	5.94987e+06	8.13961e+06	7398872	4.61814e+06	6.62266e+06	1.02259e+07	6.02566e+06	7.99971e+06	6.6684e+06	1.14884e+07	4.66689e+06	7.39869e+06	5.81124e+06	6.58073e+06	6.8389e+06	6.74762e+06	6.40777e+06	5.81127e+06
35	Xanthosine	C01762	Nucleotides	285.083	1.08295	+	16987	18936.5	0	13856.6	0	15415.1	11047.2	0	0	0	0	18709.5	0	0	25772.6	0	0	37054	36849	35154.1	0	0	19086.8	0	19787.6	20026.3	0	31500.3	0	0	0	29530.6	0	16772.5	0	0	0	32778.1	33543.1	27171.3	29329.3	33627.3	16987
36	Xanthine	C00385	Nucleotides	153.041	0.880773	+	2.19518e+06	1.49886e+06	1.54832e+06	2.05484e+06	1.05304e+06	1.72936e+06	2.31469e+06	1.45607e+06	1.96347e+06	1.92068e+06	1.14816e+06	1.82952e+06	1.37611e+06	1.19857e+06	1.88112e+06	1.35876e+06	1.09328e+06	1.09783e+06	1.35808e+06	2.33914e+06	1.74923e+06	1.06312e+06	1.42401e+06	1.77311e+06	2.29868e+06	2.20871e+06	1.56429e+06	2256460	790927	2.22487e+06	1.70068e+06	1.95286e+06	1.83021e+06	2.27336e+06	1.48866e+06	1.89496e+06	1.7172e+06	2.37382e+06	1.7347e+06	2.4576e+06	2.49838e+06	2.05078e+06	1.54832e+06
37	Urate	C00366	Nucleotides	169.036	0.831427	+	1.1028e+06	776519	614088	1.14662e+06	512349	900057	915244	672722	923106	902082	433553	1.08892e+06	518782	618827	976237	671439	596733	322854	537802	1.50364e+06	720925	580344	828865	785354	923153	1.13025e+06	1.00445e+06	1405061	387506	692510	1.14097e+06	1.36338e+06	1.23095e+06	1.15942e+06	748545	660125	968892	1.5128e+06	1.70518e+06	948540	1.27373e+06	736436	776519
38	5-Hydroxyisourate	C11821	Nucleotides	185.032	0.671715	+	238396	168021	0	0	131733	45947.7	110214	37822.7	295397	189499	77055	324650	0	156829	765551	0	0	221939	0	53046.3	0	0	64222.3	0	261494	0	962435	321704	796755	0	673738	0	515576	542473	441500	98608.1	0	380206	309508	0	0	120274	168021
39	(S)(+)-Allantoin	C02350	Nucleotides	159.051	0.706587	+	132278	50197	0	113201	48446.7	43364.1	163226	47958.2	141225	47492.7	0	136321	0	61501.8	227093	0	0	57880.1	0	34527	80038.6	87181.2	19349.7	83717.5	110919	151232	421316	220753	197707	143118	289114	151651	556179	252706	335499	127501	372397	146752	196761	175752	239086	168544	50197
40	Allantoate	C00499	Nucleotides	177.061	0.630723	+	144139	72506.6	107157	109967	0	41180.9	180072	60262.3	61482.8	70626.8	236331	87610.3	146865	79191.9	163548	73864.8	0	234033	112629	29144.7	107322	113591	52054	123746	101489	99160.6	359295	130254	0	117520	280354	153944	568636	190963	330986	168280	341483	126435	157268	104823	202998	61881.9	107157
41	Nicotinamide	C00153	Nucleotides	123.055	0.865036	+	5.53322e+07	4.79719e+07	3.03867e+07	5.02429e+07	4.56109e+07	6.51981e+07	5.33773e+07	3.56433e+07	5.14338e+07	4.4486e+07	2.81775e+07	5.38795e+07	3.10167e+07	3.12634e+07	7.06683e+07	3.59985e+07	3.65178e+07	3.1221e+07	3.52792e+07	7.27244e+07	4.5045e+07	3.26526e+07	5.14013e+07	3.59614e+07	4.6979e+07	4.96456e+07	5.45161e+07	59118400	4.37606e+07	4.62276e+07	4.08581e+07	5.23729e+07	6.12362e+07	5.68334e+07	3.45948e+07	5.0422e+07	5.44936e+07	6.1083e+07	5.57391e+07	5.70727e+07	5.39445e+07	5.11751e+07	4.79719e+07
42	UDP-glucose	C00029	Nucleotides	565.047	0.539892	-	0	13802.7	0	10593.1	48699	0	0	9840.54	0	21570.9	35446.7	7235.87	4924.6	5278.01	0	4687.71	19420.4	9306.06	17120.2	2249.48	8758.17	21627.1	5714.86	57676.8	0	0	88460.3	0	188533	0	46448	11034.4	134346	0	132004	0	137076	0	0	0	0	0	0
43	Phosphate	C00009	Phosphates	98.9842	0.747549	+	1.50207e+08	4.89368e+08	7.66072e+08	2.62526e+08	6.34296e+08	1.3304e+08	3.13585e+08	6.73423e+08	4.12893e+08	5.0611e+08	8.76696e+08	2.5602e+08	8.76471e+08	8.76969e+08	6.32422e+07	6.72475e+08	7.7726e+08	6.62106e+08	6.90637e+08	2.04672e+08	4.66587e+08	8.08716e+08	1.37903e+08	5.5254e+08	1.62362e+08	1.17941e+08	1.46338e+08	52212430	4.33662e+08	2.69758e+08	5.41317e+08	7.93637e+07	6.21785e+07	5.95951e+07	6.8504e+08	2.82658e+08	1.63338e+08	6.22438e+07	3.5143e+07	1.61325e+08	6.73735e+07	1.78423e+08	4.89368e+08
44	Diphosphate	C00013	Phosphates	176.935	0.608584	-	8.18056e+07	2.96041e+08	3.70258e+08	1.34527e+08	5.33533e+08	1.4508e+08	1.3644e+08	3.74026e+08	2.4515e+08	2.61135e+08	6.00771e+08	1.37068e+08	4.9514e+08	4.76947e+08	4.20191e+07	4.28037e+08	4.31664e+08	3.91806e+08	4.05145e+08	1.44204e+08	2.30475e+08	4.1686e+08	2.43384e+08	3.11681e+08	2.00178e+08	5.64772e+07	2.30705e+07	24381220	2.09866e+08	1.74765e+08	9.05053e+07	4.24846e+07	6.99878e+06	3.69917e+07	9.2476e+07	1.62243e+08	6.40324e+07	3.70595e+07	1.67424e+07	1.02601e+08	3.29216e+07	9.89175e+07	2.96041e+08
45	D-Glucose	C00031	Glycolysis	179.055	0.673725	-	2.03402e+07	2.1346e+07	1.50402e+07	2.18965e+07	1.9561e+07	6.09244e+06	2.2387e+07	1.72878e+07	2.09267e+07	1.80358e+07	1.41125e+07	2.32346e+07	1.6856e+07	1.83296e+07	3.5145e+07	1.94121e+07	1.23881e+07	2.15823e+07	2.16888e+07	6.25831e+06	2.0486e+07	1.61429e+07	8.04418e+06	2.10807e+07	2.71093e+07	2.3642e+07	7.06087e+07	21764510	5.44618e+07	2.73858e+07	4.43266e+07	2.41307e+07	7.43419e+07	3.54455e+07	3.50327e+07	1.78899e+07	7.95133e+07	2.3564e+07	2.48009e+07	2.11542e+07	3.24725e+07	2.57428e+07	2.03402e+07
46	D-Hexose-phosphate	C02965	Glycolysis	259.022	0.567667	-	8212.9	24779.3	0	115612	93097.6	5677.41	41775.8	29690.1	17250.8	62566.3	123334	47024	6701.78	5888.96	25450.3	0	14797.3	28381.8	20945.6	4307.78	32166.9	23679.9	53034.7	63125.8	44069.7	14841.7	431557	7119.28	455016	0	242207	11194.2	359253	14783.1	581454	0	460079	4355.3	15519	0	22045.3	0	8212.9
47	D-Fructose 1-6-bisphosphate	C00354	Glycolysis	338.989	1.75804	-	13955.1	36458.3	30111.1	116152	122497	27505.1	15188.3	55287.5	23417.8	54862.4	117848	30692.8	7195.63	4251.3	24647.7	4561.13	7278.47	55279.9	43048	1867.69	28221.5	17558.9	28125.1	68724.6	14538.3	4537.26	53484.2	13075.2	61627.3	8839.78	157981	12480.6	47094.9	7947.35	216396	7613.8	16706.2	1749.67	390.276	22115	3649.7	5185.51	30111.1
48	1-3-Bisphosphoglycerate	C00236	Glycolysis	264.952	2.8389	-	17854.6	196777	95138.7	51263.5	184533	25636.4	27088.4	87677	99502.3	67848.8	134737	29472.8	200880	130590	29966	80653.8	175071	144039	84849.3	22501.1	90445.5	108336	80300	72271.5	125029	15894.6	169625	14420	401158	86416.8	146775	22702.8	153852	26890.1	229124	83572.3	202604	19688.1	13123.6	24138.9	28612.9	43148	95138.7
49	2/3-Phospho-D-glycerate	C00631	Glycolysis	184.984	1.66306	-	5901.75	27221	42393.2	39376.6	69379.5	25345.2	10421	27868.7	52707.7	44679.4	128584	34102.6	73086.9	54551.1	11232	38461.6	14872.5	67574.2	84706.8	6962.78	11736.8	97864.5	41267.3	38453.8	11688.6	7301.57	143630	3396.84	192497	24499.4	141814	4568.32	303444	5497.99	162958	20040.9	111898	4324.12	5251.31	11865.9	15429.7	18447.5	27221
50	Phosphoenolpyruvate	C00074	Glycolysis	166.974	3.64782	-	3534.95	9797.01	16847.8	3724.79	48827.2	7957.34	4259.83	19331.1	6658.4	13384	46680.5	6035.93	11504.8	22086.3	4688.08	17895.4	24144.9	14706.2	25807.4	4046.91	5248.21	21835.6	9951.26	18033.9	3142.24	3064.58	17011.1	1681.28	56547.3	12005	10393.4	2149.54	31513.3	3344.93	31045.4	9586.79	27665.7	1166.65	2043.57	5675.87	2399.53	3328.75	9797.01
51	Pyruvate	C00022	Glycolysis	87.0073	0.656288	-	5.68408e+06	3.27907e+06	2.87439e+06	5.22576e+06	4.04338e+06	1.044e+06	5.41985e+06	3.65849e+06	3.89403e+06	3.34542e+06	3.38436e+06	5.26679e+06	3.34364e+06	3.15049e+06	8.41911e+06	3.74722e+06	3.48741e+06	4.55278e+06	4.31506e+06	1.29915e+06	3.61631e+06	3.08558e+06	3.44473e+06	4.61725e+06	1.22854e+07	5.91704e+06	8.50889e+06	5687254	8.5982e+06	6.92044e+06	5.80668e+06	5.49327e+06	7.67763e+06	9.23579e+06	5.34863e+06	3.5834e+06	1.19846e+07	5.79553e+06	7.17775e+06	5.4462e+06	9.51724e+06	5.84198e+06	3.27907e+06
52	Lactate	C01432	Glycolysis	89.0229	0.649291	-	1.07628e+07	1.13085e+07	1.10572e+07	1.21545e+07	1.5188e+07	3.70387e+06	1.24624e+07	1.24006e+07	1.58157e+07	1.05338e+07	1.02691e+07	1.37091e+07	1.15476e+07	1.14945e+07	1.79996e+07	1.25129e+07	1.59598e+07	1.49434e+07	1.66848e+07	4.46494e+06	1.1362e+07	9.58796e+06	9.97184e+06	1.46493e+07	2.04462e+07	1.32035e+07	2.19759e+07	11080860	2.88638e+07	1.51605e+07	1.71495e+07	1.29682e+07	2.5715e+07	1.66591e+07	4.64094e+07	1.06001e+07	2.90963e+07	1.31426e+07	1.22189e+07	1.21583e+07	1.65972e+07	1.34638e+07	1.10572e+07
53	Maltose/Sucrose	C00208	Other sugars	341.109	0.692538	-	7848.17	0	0	0	25583.6	0	8282.73	109233	0	13839.7	33618.8	0	0	0	3940.43	0	0	0	0	0	22044	15936.9	0	15695.2	10313.7	5544.53	121587	10521.1	209780	0	54517.6	3058.54	117938	10497.2	298296	0	105850	4871.61	14093.8	7014.99	7780.59	19760.2	0
54	D-Ribose	C00121	Other sugars	149.045	0.671386	-	565576	433095	394068	426395	420078	137563	546867	432526	457708	336384	313410	503741	183759	281681	785111	469229	283138	535050	426167	142395	399287	294895	208493	427910	727637	614414	1.44675e+06	553885	1.19747e+06	648596	961148	640479	1.79822e+06	844240	885168	446178	1.86496e+06	555867	625270	436453	769251	538391	433095
55	Citrate	C00158	TCA cycle	191.019	0.568335	-	1.60209e+06	1.71187e+06	1.61059e+06	2.07813e+06	5.59264e+06	958693	2.27096e+06	1.89247e+06	2.01743e+06	2.01436e+06	4.18828e+06	2.40103e+06	1.9971e+06	2.17828e+06	2.91556e+06	1.90519e+06	1.90906e+06	3.00634e+06	2.82224e+06	647966	1.55818e+06	2.00721e+06	1.31742e+06	1.78728e+06	3.58085e+06	1.82149e+06	2.64049e+06	1836900	7.15021e+06	2.60185e+06	3.35867e+06	1.93582e+06	1.88951e+06	3.52799e+06	4.09064e+06	1.65026e+06	6.00002e+06	1.69676e+06	2.70872e+06	1.96457e+06	3.24367e+06	2.31412e+06	1.61059e+06
56	2-Oxoglutarate	C00026	TCA cycle	145.013	0.579626	-	540317	279348	233300	686619	616544	166720	514302	290817	362584	534830	458953	650215	318864	170504	914769	332435	226645	613904	321502	143005	340349	383266	230198	700239	834973	473008	330846	157820	248800	127032	534838	496891	189968	239243	332317	91975.4	1.11574e+06	449196	182265	210939	211263	192637	279348
57	Succinate	C00042	TCA cycle	117.018	0.580388	-	2.20735e+06	1.61486e+06	1.86192e+06	2.07048e+06	2.51923e+06	695183	2.13819e+06	1.72201e+06	1.87987e+06	1.59597e+06	1.46138e+06	1.97782e+06	1.47124e+06	1.65275e+06	3.52236e+06	1.76166e+06	1.69364e+06	2.37589e+06	1.96931e+06	600425	1.91313e+06	1.43249e+06	2.19946e+06	2.02325e+06	5.858e+06	2.27393e+06	2.26986e+06	2161470	2.93702e+06	2.45771e+06	1.77128e+06	2.35241e+06	1.69275e+06	3.23266e+06	2.21969e+06	1.3213e+06	4.16608e+06	1.96989e+06	2.31247e+06	2.12335e+06	2.78205e+06	2.67789e+06	1.86192e+06
58	Fumarate	C00122	TCA cycle	115.002	0.575828	-	46369.1	43477.1	29537.3	48552	163769	18565.3	76689.5	83072.5	55807.4	77657	65368.3	80170.9	0	0	105274	55247.8	102746	60071.8	119137	14421.8	53042.3	48386.4	25410.3	66418.4	139344	86266.8	200715	85833.3	540201	117127	227642	98106.5	228412	121851	338606	46387.2	379056	75388.9	100669	31777.2	110917	39314.6	43477.1
59	Malate	C00149	TCA cycle	133.013	0.566728	-	747993	1.02381e+06	637046	1.2885e+06	2.39332e+06	371601	1.06952e+06	986025	832757	1.31849e+06	1.28631e+06	1.16421e+06	878975	727533	1.52249e+06	811746	1.17184e+06	1.69942e+06	1.65085e+06	498696	1.09395e+06	1.0348e+06	859503	1.45305e+06	2.05683e+06	871802	1.84529e+06	1013308	6.67471e+06	1.23528e+06	2.2255e+06	956993	1.42706e+06	1.59069e+06	5.35173e+06	728636	3.26341e+06	918149	1.29396e+06	947419	1.41907e+06	1.02183e+06	747993
60	2-Hydroxyglutarate	C02630	Alternative Carboxylic acids	147.029	0.581306	-	160441	64615	99550.3	154453	189728	39869.6	157501	102052	143252	63948.5	95215.9	225490	146085	35250.6	238944	109038	104596	153154	120248	11448.8	197536	107377	70443.3	183562	297673	168520	258395	175128	768770	197151	228824	159017	225390	295438	491918	143621	532733	166990	167517	165417	293454	173231	99550.3
61	Itaconate	C00490	Alternative Carboxylic acids	129.018	0.665189	-	350169	439759	371956	589658	386090	172811	556667	432807	445355	440958	372332	379134	545753	490869	381287	380025	265800	514498	541959	150490	565407	264828	195978	387255	622549	424865	423226	272108	262673	647933	403739	296599	567810	404775	388935	363475	462860	373226	232083	415856	344028	572701	371956
62	Pentose phosphates (isobars)	C00199	Pentose Phosphate Pathway	229.012	0.654156	-	46134.2	21849	0	44192.4	55441	0	22061.2	6213.61	35782	56384.2	6130.85	42640.3	0	0	66694.5	0	0	76315.4	0	0	0	0	0	13364.4	104154	51267.8	132398	69032.3	75241.3	23054.1	201549	46349.8	271972	127577	332970	0	92007.6	79537.7	75573.6	25966.4	101148	47267.8	21849
63	Glutathione	C00051	GSH homeostasis	308.091	0.835312	+	0	0	0	96022	0	478244	32696.1	174815	228310	16315.5	126079	0	0	46064.6	0	311353	139861	29879.3	0	765137	222239	0	3.93123e+06	282824	0	5067.84	1.20199e+06	7878.06	3.77076e+06	0	2.2685e+06	0	1.39645e+06	0	5.16159e+06	0	194055	0	0	0	0	0	0
64	Glutathione disulfide	C00127	GSH homeostasis	613.158	0.846178	+	4923.31	86136.9	0	92216.7	378691	182838	40249.5	32812.1	0	380284	365987	36158.7	39590.2	103416	5664.11	0	523603	504777	185749	416822	243585	742335	327247	607097	15865.9	5981.39	344685	0	549131	21777.7	376611	0	256044	0	778292	51477.4	227964	0	0	11287.7	0	17829.3	4923.31
65	5-Oxoproline	C01879	GSH homeostasis	130.05	0.885638	+	1.60523e+08	1.56493e+08	1.14641e+08	1.87467e+08	1.07042e+08	2.05737e+08	1.88695e+08	1.32934e+08	1.65835e+08	1.74808e+08	1.03839e+08	1.89818e+08	1.18882e+08	1.05178e+08	1.73126e+08	1.3764e+08	1.1795e+08	1.13896e+08	1.2336e+08	1.93921e+08	1.55033e+08	1.38817e+08	2.04785e+08	1.41754e+08	1.56344e+08	1.7077e+08	1.1027e+08	142749200	7.32411e+07	1.44629e+08	1.33282e+08	1.53076e+08	1.03589e+08	1.45846e+08	9.85342e+07	1.46845e+08	1.26829e+08	1.85428e+08	1.42959e+08	1.36973e+08	1.44958e+08	1.69496e+08	1.56493e+08
66	S-Glutathionyl-L-cysteine	C05526	GSH homeostasis	427.095	0.691093	+	0	0	0	26855.5	0	16472.6	0	0	0	32268.7	0	18805.7	0	0	0	0	30894.1	63650.7	0	20280.4	80444.1	0	15410.1	179585	0	0	1.13797e+06	0	594879	0	709535	0	1.30845e+06	0	713205	0	959101	0	0	0	0	0	0
67	Ascorbate	C00072	GSH homeostasis	172.721	0.574889	-	312496	566484	454201	409028	641086	309061	493824	397981	472073	764632	92666.1	261857	590716	599140	688306	342717	220447	392240	594743	46557	756263	465956	293728	406771	1.28349e+06	910592	1.27023e+06	467350	3.29603e+06	771312	286758	1.23797e+06	1.49248e+06	826379	619590	720914	2.62287e+06	753585	591373	769054	1.08879e+06	588812	454201
68	Dehydroascorbate	C05422	GSH homeostasis	173.008	0.564909	-	23074.2	32243.4	58592	15017.8	218508	10396.5	46494.9	18076.3	27709	12131.6	41742.9	43792.6	23858.7	23677.5	75860.2	98568.9	97777.3	49484.2	30797.8	13453.6	48821	103200	14010.3	65960.4	69394.7	17326	63827.4	34185	129131	40172.6	85512.4	41860.5	48426.9	63641.1	67788.8	53506.1	227621	41000	43143.3	32937.4	48174	26777.2	32243.4
69	gamma-L-Glutamyl-L-cysteine	C00669	Gamma-glutamyls	251.069	0.72427	+	9048.15	0	0	0	0	26786.7	0	0	0	0	42448.2	50857.3	0	0	55209.2	0	0	0	0	0	0	0	17506.8	0	16306.2	29161.4	107282	34242	147754	21554.9	31026.9	48597.2	40437.6	20431.5	29714.1	0	127268	40575.8	53235.1	12052.1	52561.9	14497.5	0
70	(5-L-Glutamyl)-L-glutamine	C05283	Gamma-glutamyls	276.119	0.703876	+	25399.1	0	0	15519	0	0	0	0	0	0	0	16986.6	0	0	11964.5	0	0	0	0	19857	0	0	0	0	0	5443.25	60699.7	43564.9	0	0	0	21317.2	59584.7	60737.9	0	0	54674.5	23695.6	56265.5	18538.5	39726.3	14112.1	0
71	L-Homocysteine	C00155	Serine biosynthesis and one-carbon metabolism	136.043	0.73327	+	0	0	0	12464.4	0	0	0	0	0	0	0	0	0	0	17430.5	0	0	0	0	0	0	0	0	0	0	8104.05	0	25700.1	0	0	0	19397.9	0	22623.9	0	0	0	18390.5	26670.3	29470.2	29296.3	8532.55	0
72	Dimethylglycine	C01026	Serine biosynthesis and one-carbon metabolism	104.071	0.744366	+	200573	0	0	261363	786448	260853	295734	676332	507816	482043	0	346904	807556	851487	233315	703274	666527	721045	660187	264623	426078	595988	645546	455749	230088	195017	1.21594e+06	152028	2.26217e+06	384653	891265	144386	1.0704e+06	200339	873687	0	1.29158e+06	135901	164420	221312	217261	269452	0
73	Betaine	C00719	Serine biosynthesis and one-carbon metabolism	118.086	0.718045	+	459036	2.28517e+07	1.78523e+07	2.70701e+07	2.13132e+07	4.26742e+07	2.88505e+07	1.40174e+07	2.10673e+07	2.40334e+07	1.63554e+07	2.8653e+07	1.87334e+07	1.9286e+07	2.90779e+07	1.11319e+07	1.59606e+07	2.67917e+07	2.30987e+07	3.26329e+07	2.38227e+07	1.91276e+07	4.78024e+07	2.29256e+07	2.77325e+07	3.01712e+07	7.61847e+07	206909600	8.20718e+07	3.35007e+07	5.73984e+07	2.28904e+08	8.70422e+07	2.31795e+08	7.5111e+07	2.08312e+07	8.11938e+07	2.06632e+08	2.33056e+08	2.73479e+07	2.48815e+08	2.55255e+07	1.78523e+07
74	S-Adenosyl-L-homocysteine	C00021	Serine biosynthesis and one-carbon metabolism	385.132	0.687696	+	14440.9	0	0	20923	0	0	0	0	0	0	0	0	0	0	66522.9	0	0	0	0	0	0	0	0	0	0	19740.8	41283.9	33752.6	0	31988.6	0	30217.5	47531.9	21591.7	0	0	60428.3	12497	49409.2	0	32397.7	0	0
75	S-Adenosyl-L-methionine	C00019	Serine biosynthesis and one-carbon metabolism	399.142	0.63616	+	0	0	0	0	0	0	0	0	0	0	0	0	0	0	0	0	0	0	0	0	0	0	0	0	0	0	0	0	0	0	0	0	0	0	82404.6	0	0	0	0	0	0	0	0
76	Ornithine	C01602	Urea cycle	133.097	0.619995	+	262859	249153	357734	281152	248691	156154	222880	365908	256855	223110	509603	291436	443910	235378	365804	304253	274209	252709	176801	210622	236639	165762	150980	423358	310437	228971	953695	241366	870350	272126	567280	215406	1.17466e+06	266763	761752	314482	808031	255153	334498	252988	418751	207851	262859
77	L-Citrulline	C00327	Urea cycle	176.103	0.681192	+	41068.7	124640	55084.4	197027	0	0	30321.6	113505	67118.4	127598	0	42602.9	0	153301	112476	46156.8	0	62403.1	0	0	61609.7	0	92345.7	63867.1	58575.6	116772	265957	84771.3	354950	66369.2	199860	67370.9	366764	123891	343304	0	557140	50302	136756	70567.9	138397	44459.9	55084.4
78	5-Methylthioadenosine	C00170	AA Catabolism	298.097	1.32241	+	14787.4	39688.4	0	356451	384288	487238	99292.4	314871	33120.5	479381	494098	114624	130698	77789.9	21846.9	126904	249365	159636	163255	592789	154203	275217	440725	448647	19505.4	39062.7	379311	8301.73	601392	49004.8	874516	48613.8	1.05842e+06	13748.3	1.18337e+06	168629	757270	43794.9	11731.6	20460.1	22376.2	31219	14787.4
79	Putrescine	C00134	Polyamines	89.1073	0.605066	+	39087.4	276257	117583	238383	638964	139836	119156	379529	128800	394120	831729	183710	196851	341130	21697.2	241608	579986	381201	483221	235363	236021	482919	227316	628731	25282.4	22168.6	712845	17532.4	1.10929e+06	108837	725568	16137.2	588753	45043.6	1.38572e+06	58036	775705	0	9420.97	47524.7	40585.7	48861.4	117583
80	Spermidine	C00315	Polyamines	146.165	0.598038	+	1.7379e+06	8.39138e+06	3.09366e+06	1.59665e+07	3.59399e+07	1.57553e+07	4.125e+06	1.11725e+07	4.31073e+06	3.86182e+07	4.0426e+07	1.13753e+07	4.53667e+06	1.03286e+07	687499	6.59552e+06	1.67242e+07	1.07119e+07	1.4682e+07	1.38679e+07	9.27562e+06	2.31499e+07	2.34856e+07	2.58379e+07	1.23832e+06	513751	3.04685e+07	316211	7.79551e+07	1.66193e+06	5.8215e+07	528841	2.19167e+07	774949	6.61031e+07	4.3682e+06	3.15502e+07	551094	205440	1.04887e+06	342548	1.14433e+06	3.09366e+06
81	Spermine	C00750	Polyamines	203.223	0.578342	+	1.56211e+06	3.49834e+06	1.84202e+06	3.45333e+06	1.15909e+07	1.27739e+07	1.48627e+06	3.93882e+06	1.92055e+06	9.27122e+06	5.25889e+06	2.623e+06	1.55961e+06	2.90735e+06	525286	2.46904e+06	4.69213e+06	3.56704e+06	2.94136e+06	6.356e+06	1.68987e+06	3.35292e+06	1.01133e+07	3.03612e+06	552581	389618	8.66326e+06	86444.1	1.37101e+07	757164	1.16544e+07	232789	8.74672e+06	271975	1.59801e+07	2.11849e+06	4.27002e+06	336795	59909.1	597695	90862.5	857002	1.84202e+06
82	Carnosine	C00386	Arginine and proline metabolism	227.114	0.631359	+	0	0	0	0	0	0	0	0	0	0	0	0	0	0	36922.5	0	0	0	0	0	0	0	0	0	0	19877.9	105423	17538	0	0	0	20523.5	243730	41961.5	63467.4	0	38299	20860.1	35257.1	0	65305.7	0	0
83	5-Guanidino-2-oxopentanoate	C03771	Arginine and proline metabolism	174.087	0.753537	+	18762.9	46292.8	155899	31890	29324.6	382103	52737.4	45860	113836	50214.1	0	134935	0	75599	70494.7	189944	44970.3	0	73150.7	516850	162976	27229.5	227175	76761.4	119074	128581	61722.5	12962.5	0	159543	29740.6	129624	29702.9	78035.5	0	113019	0	128776	13055.1	40611.9	23377.1	45808.9	46292.8
84	Phosphocreatine	C02305	Arginine and proline metabolism	212.042	0.867902	+	0	16821.5	0	21203.3	0	0	22615.2	0	0	36147.2	0	0	55730	0	0	0	0	0	0	10779.3	0	0	0	37137.2	11596	15662.3	0	6994.04	0	0	56460.3	0	0	0	0	0	29478	0	12251.4	15810.5	10068.1	0	0
85	Creatine	C00300	Arginine and proline metabolism	132.077	0.655579	+	9.32943e+06	8.82042e+06	4.74305e+06	7.9305e+06	7.60161e+06	6.77698e+06	7.79818e+06	6.2813e+06	7.32775e+06	6.21092e+06	5.97361e+06	1.20108e+07	5.16658e+06	4.37171e+06	1.38441e+07	8.29266e+06	7.15131e+06	1.16609e+07	6.23562e+06	5.94676e+06	6.08683e+06	7.31612e+06	6.90819e+06	6.23723e+06	8.15725e+06	9.35987e+06	3.56878e+07	6052910	3.41295e+07	1.1938e+07	1.27169e+07	9.093e+06	3.16382e+07	9.80885e+06	9.75431e+06	6.06545e+06	4.32534e+07	8.9352e+06	7.51773e+06	9.23541e+06	1.00336e+07	1.09736e+07	8.82042e+06
86	Creatinine	C00791	Arginine and proline metabolism	114.066	0.69004	+	8.09014e+06	4.23058e+06	2.57107e+06	7.0717e+06	3.72489e+06	3.83817e+06	6.50363e+06	1.95855e+06	4.24167e+06	4.54734e+06	2.07885e+06	9.18171e+06	2.3311e+06	2.04622e+06	8.61978e+06	1.95287e+06	1.83251e+06	5.30631e+06	3.38852e+06	3.03525e+06	3.91687e+06	2.42336e+06	1.59198e+06	2.91683e+06	8.05029e+06	8.94508e+06	1.52959e+07	3932647	1.17266e+07	8.52325e+06	7.7344e+06	6.74798e+06	1.3178e+07	7.35121e+06	6.24093e+06	5.60221e+06	2.07384e+07	6.12705e+06	5.0932e+06	7.61676e+06	6.56818e+06	6.89438e+06	4.23058e+06
87	4-Acetamidobutanoate	C02946	Arginine and proline metabolism	146.081	0.596059	+	83399.9	251217	392951	123035	473366	143853	169714	272494	268830	296841	646549	243784	333773	466108	86067.9	463824	372993	490315	396812	196048	215935	322344	143801	198217	169994	197441	472291	88356.5	1.11954e+06	163395	464546	182466	523057	143569	585283	230438	502590	258433	112787	86727.8	121150	177828	251217
88	Pantothenate	C00864	Panthothenate metabolism	220.118	1.53013	+	9.19867e+06	6.53053e+06	3.04876e+06	4.86766e+06	4.61378e+06	2.38635e+07	7.05212e+06	4.58558e+06	6.06584e+06	6.34343e+06	3.52412e+06	4.95774e+06	3.52202e+06	4.08114e+06	9.31361e+06	4.5554e+06	4.18512e+06	4.68856e+06	3.72784e+06	1.56496e+07	3.84847e+06	3.79927e+06	1.42847e+07	4.41274e+06	6.11527e+06	7.54169e+06	6.02882e+06	8142728	4.40801e+06	6.00543e+06	3.22282e+06	8.15342e+06	4.36795e+06	8.1423e+06	3.45895e+06	6.60464e+06	6.79623e+06	9.08e+06	9.13306e+06	7.81198e+06	9.44219e+06	7.37722e+06	6.53053e+06
89	Taurine	C00245	Sulfur metabolism	126.022	0.691733	+	25312.1	134217	50042.9	174829	439274	9253.07	117606	123556	45452.4	367554	405610	166508	0	98581.7	15951.3	0	151413	134723	118948	0	138989	172892	27801.7	379190	21379.7	12244.6	6.39605e+06	15106.3	6.1174e+06	19188.2	3.74939e+06	24022.2	1.11972e+07	60978.4	8.17807e+06	0	4.44651e+06	14861.1	37509.8	20574.7	73854.3	27078.4	50042.9
90	L-Methionine S-oxide	C02989	Sulfur metabolism	166.053	0.777456	+	189043	438394	443152	323571	1.10295e+06	750937	380350	506082	485081	532211	745318	375249	676301	811137	296337	586851	551774	1.15481e+06	822332	345950	356222	612333	518734	392326	298791	204187	348097	154771	605893	400894	419427	169005	267652	184180	186617	385318	564117	119776	136579	254866	175283	285618	438394
91	5-Hydroxyindoleacetate	C05635	Indole and Tryptophan	192.065	1.2504	+	71376.9	0	0	51147.7	0	0	21585.5	28007.2	28307.8	22541.8	0	52704.4	0	0	29593.7	44864.4	0	0	0	0	52913.8	0	0	0	30211.8	59006.5	0	55266	0	0	0	63453.8	56266.8	67313.8	0	81699	33129	62277.9	52855.5	54815.7	53251.9	44739.5	0
92	3-Methyldioxyindole	C05834	Indole and Tryptophan	164.071	0.924172	+	142848	108891	56215.7	132530	100390	116781	128067	138402	140408	117014	120792	126091	127898	54688.9	132188	145704	87058.1	81968.3	137442	112601	78315.9	104838	112677	95684.2	74829.3	98104.6	99753.7	128225	135062	66393.6	134802	111935	110111	120278	63122.7	96253.3	72003.3	177224	108972	108052	126195	127191	108891
93	Indole-3-acetate	C00954	Indole and Tryptophan	174.055	1.81834	-	150021	95269.2	18645.8	98750.6	13549.8	4492.18	130956	78331	9088.54	74375	5832.5	11070.3	9790.09	12756.5	18940.9	3598.78	110065	7867.13	15270.5	47136.4	142957	36688.2	28881.9	154044	178599	71912.7	11233.1	49466.3	33893.5	11739.6	222597	71017.8	6250.29	15622.2	298874	7828.35	28848.4	58980.7	34436.7	47424.8	17682.9	67141.6	95269.2
94	6-Hydroxykynurenic acid	C08480	Indole and Tryptophan	204.033	0.699026	-	0	0	0	0	0	0	0	0	0	0	0	0	0	0	0	0	0	0	0	0	0	0	0	0	0	0	0	0	0	0	0	0	0	0	0	0	0	0	0	0	0	0	0
95	Kynurenine	C00328	Indole and Tryptophan	209.092	1.25684	+	210696	192676	66676.3	274143	105852	309410	200386	52614.6	212677	217093	51043.4	175472	0	48328.8	149537	95245.6	71328.5	132605	177776	294893	311809	67885.8	263381	87066.2	136403	229581	198510	208815	0	278285	190467	209064	225962	212553	126846	236164	70245.5	186581	189534	215405	185507	278983	192676
96	N-formyl kynurenine	C02700	Indole and Tryptophan	237.087	1.17635	+	115258	130644	306946	226789	49512.4	477852	220670	220930	126927	210037	45795	91561.9	83447.6	0	87663	247707	98980.2	423416	128457	459913	405091	79419.4	290227	127225	126075	116606	38768.2	106122	125536	296180	0	56458.5	0	36364.1	74337.7	636205	0	53834.3	68907.7	140351	46663.9	250943	130644
97	1D-myo-Inositol 1-4-bisphosphate	C01220	Inositol	338.989	1.71916	-	13955.1	36458.3	30111.1	116152	122497	27505.1	15188.3	55287.5	23417.8	54862.4	117848	30692.8	7195.63	4251.3	24647.7	4561.13	7278.47	55279.9	43048	1867.69	28221.5	17558.9	28125.1	68724.6	14538.3	4537.26	53484.2	13075.2	61627.3	8839.78	157981	12480.6	47094.9	7947.35	216396	7613.8	16706.2	1749.67	0	22115	3649.7	5185.51	30111.1
98	sn-glycero-3-Phosphoethanolamine	C01233	Glycerophospholipid biosynthesis	214.048	1.0715	-	7303.92	9227.25	4133.05	7185.1	50893.9	2519.57	0	11934.1	17613.5	6581.75	18445.6	20253.4	4805.49	5920.45	14913.9	5139.89	4349.54	4932.75	13513.2	1747.8	6276.28	15279.9	3155.95	4902.04	3616.06	24898.9	19949.6	7072.44	103412	20302.5	84132.2	18022	25038.2	13818.2	42806.3	8203.44	167880	17092.9	10054.6	10251	11506	6556.79	7303.92
99	Phosphoethanolamine	C00346	Glycerophospholipid biosynthesis	140.011	0.633277	-	10523.7	0	0	0	0	0	0	0	0	0	0	0	0	0	17119.8	0	0	0	0	0	0	0	0	0	0	0	2.42877e+06	30341.6	4.28194e+06	0	2.27053e+06	13770.5	3.30988e+06	40788.1	3.50949e+06	0	2.52846e+06	17853.2	51635.2	0	69492.1	0	0
100	CDP-ethanolamine	C00570	Glycerophospholipid biosynthesis	445.054	0.880336	-	861.304	2044.37	0	0	0	986.551	0	0	0	0	0	0	0	0	15059.2	0	0	0	0	0	0	0	0	0	0	1019.58	96331.6	1775.21	233931	0	221415	1187.91	188266	6275.46	249108	0	220678	599.84	4487.48	1831.24	5023.95	0	861.304
101	CDP-choline	C00307	Glycerophospholipid biosynthesis	487.102	0.967046	-	5891.04	0	0	4731.9	0	0	8455.16	0	0	0	0	5327.83	0	0	7804.51	0	0	0	0	0	0	0	13706.7	7589.66	23735.3	5043.19	13237.8	9107.88	0	9919.48	0	7152.79	14032	7607.49	0	0	17519.1	9991.97	8990.92	0	15991.1	6804.99	0
102	Acetoacetate	C00164	Ketone Body	101.023	0.679166	-	2.98374e+06	3.34899e+06	2.77059e+06	3.63931e+06	3.48661e+06	1.05837e+06	4.01045e+06	2.95719e+06	3.02676e+06	2.85259e+06	2.62488e+06	3.43188e+06	2.90804e+06	3.06409e+06	4.63777e+06	2.66888e+06	2.21646e+06	3.47795e+06	3.63784e+06	1.06653e+06	3.29291e+06	2.44401e+06	1.43092e+06	3.41091e+06	4.04451e+06	3.4723e+06	1.13734e+07	3028075	1.35964e+07	4.11348e+06	9.16695e+06	3.10517e+06	1.15289e+07	4.68471e+06	8.36481e+06	3.00767e+06	1.31149e+07	2.83591e+06	2.9963e+06	3.16429e+06	4.75029e+06	3.60152e+06	2.98374e+06
103	Beta Hydroxybutyrate	C01089	Ketone Body	103.039	0.655089	-	128268	199453	365825	139851	419237	81913.4	154305	352517	404467	186394	327165	194413	384296	385772	219751	306154	490566	246471	539053	88053.8	228261	149845	336382	244379	328769	117572	375132	105651	997561	254272	447976	154769	393278	174322	495758	155394	659163	129781	116691	143236	226110	143310	199453
104	L-Carnitine	C00318	Carnitine and fatty acid metabolsim	162.112	0.686798	+	3.77236e+06	3.12607e+06	2.44655e+06	4.14242e+06	4.44396e+06	2.79518e+06	3.56953e+06	2.19643e+06	3.56623e+06	4.63105e+06	4.38128e+06	4.11413e+06	2.52971e+06	2.37891e+06	4.42717e+06	1.50647e+06	2.3443e+06	4.21042e+06	2.93092e+06	2.46408e+06	2.67624e+06	3.26485e+06	1.49444e+06	3.06226e+06	3.93547e+06	3.87696e+06	5.98766e+07	2583360	6.03412e+07	4.86543e+06	3.73053e+07	3.58227e+06	5.88692e+07	3.68262e+06	5.30677e+07	4.05866e+06	3.50998e+07	3.22287e+06	3.07605e+06	4.11018e+06	3.58947e+06	4.44513e+06	3.12607e+06
105	Acetylcarnitine	HMDB0000201	Carnitine and fatty acid metabolsim	204.123	0.828963	+	1.6858e+06	1.68542e+06	1.34422e+06	1.60111e+06	1.64234e+06	3.41887e+06	1.54952e+06	1.7117e+06	1.92003e+06	2.16721e+06	1.49687e+06	1.39875e+06	967277	1.38136e+06	1.86659e+06	876495	1.62483e+06	1.25222e+06	1.53415e+06	4.32206e+06	1.74504e+06	1.34958e+06	3.79658e+06	1.10717e+06	2.03554e+06	1.53672e+06	2.38791e+07	1772589	7.68263e+07	2.57057e+06	3.35286e+07	1.98848e+06	2.34589e+07	1.83676e+06	4.46295e+07	3.7781e+06	2.82933e+07	2.18914e+06	1.53426e+06	1.94652e+06	1.43686e+06	1.90696e+06	1.68542e+06
106	Butyrylcarnitine	HMDB0002013	Carnitine and fatty acid metabolsim	232.154	1.70637	+	418175	548612	204304	458179	626296	1.0365e+06	511209	288047	623302	540146	211068	588776	436017	426547	1.05607e+06	464310	451911	411727	629989	952039	417885	447879	934079	405124	547817	638167	1.25309e+06	527493	1.27002e+06	697980	739398	607280	787785	907558	538572	544744	1.01933e+06	560164	696470	644783	686546	581601	418175
107	Isovalerylcarnitine	HMDB0000688	Carnitine and fatty acid metabolsim	246.17	1.75088	+	297132	527192	339856	370237	560501	650979	380840	515028	783687	418153	458328	298259	222700	328851	474882	1.0763e+06	226977	402920	357028	537945	272880	271560	1.39335e+06	268561	296888	351954	663859	345373	1.59804e+06	410692	386502	435523	410324	478218	325489	448438	726459	311416	390317	392146	313710	382309	339856
108	Methylmalonylcarnitine	HMDB0013133	Carnitine and fatty acid metabolsim	262.128	0.779861	+	113696	321206	411164	161873	197043	4.55153e+06	206702	285278	648768	187590	111187	709521	129815	303238	470943	735132	272486	200017	368815	7.0024e+06	219551	208555	2.94035e+06	216263	400579	549333	55978.4	142276	244588	512929	345844	953824	299754	431525	313809	362108	235783	1.14531e+06	255697	102579	200663	278893	321206
109	Octenoylcarnitine	HMDB0013324	Carnitine and fatty acid metabolsim	286.201	1.8819	+	114392	195575	282628	155607	349356	143821	108116	1.01901e+06	604332	244604	264975	54025	303915	244408	53404.9	1.05331e+06	355427	241922	362394	174453	174588	343510	1.37342e+06	95519.4	21580.8	76771.3	73380.8	58580.1	301724	50707.5	342395	41620.8	66030.6	73349.9	157276	105230	163817	41806.6	52013	63852.8	63911.4	75702.4	195575
110	Hydroxyoctanoyl carnitine	HMDB0061634	Carnitine and fatty acid metabolsim	304.212	1.76802	+	39597.5	121239	136532	105314	145361	126302	233228	94263	68609.5	145645	152260	44201.1	2.1501e+06	256176	34788.9	146541	170171	108717	240258	238123	128000	153562	66246.9	129630	28524.4	30358.2	118032	11669.4	639290	122166	193223	47840.1	112465	63574.4	277149	58355.7	215701	18706.9	17507.9	33077.1	17483.7	29104.5	121239
111	Octanoic acid	C06423	Saturated Fatty acids	143.107	1.8731	-	5.15474e+06	4.80816e+06	5.98396e+07	1.45389e+07	1.24161e+07	1.63006e+06	1.27631e+07	9.32467e+06	1.17349e+07	5.51333e+06	1.59547e+07	5.64683e+06	7.28824e+06	9.77736e+06	5.39341e+06	1.01385e+07	2.00877e+07	2.93314e+07	1.47269e+07	5.67225e+06	1.16584e+07	8.99013e+06	1.63494e+07	1.44076e+07	2.58983e+07	4.79787e+06	1.30955e+08	17510350	1.10984e+07	3.42267e+06	1.33362e+07	3.34012e+06	7.71272e+06	2.05995e+07	7.71897e+06	3.52591e+06	6.53034e+06	2.01987e+06	2.05119e+07	2.50147e+07	1.32865e+07	4.96562e+06	5.15474e+06
112	Decanoic acid	C01571	Saturated Fatty acids	171.138	2.16004	-	2.17103e+06	2.10826e+06	9.90929e+06	2.7319e+06	3.6351e+06	1.22866e+06	3.01124e+06	7.07532e+06	1.0539e+07	3.19573e+06	4.16036e+06	3.67244e+06	3.65251e+06	3.78907e+06	953030	5.45494e+06	2.15226e+07	5.99858e+06	1.34574e+07	1.61053e+06	3.66645e+06	3.35154e+06	2.25473e+07	6.90282e+06	8.2447e+06	1.52079e+06	3.70937e+06	1655766	8.51631e+06	2.14421e+06	5.77835e+06	1.31425e+06	4.25768e+06	1.50249e+06	5.95181e+06	1.83049e+06	4.48391e+06	598060	945307	2.1864e+06	1.7998e+06	2.44684e+06	2.17103e+06
113	Dodecanoic acid	C02679	Saturated Fatty acids	199.17	2.33009	-	1.44843e+06	1.88825e+06	1.01264e+07	3.55416e+06	3.28916e+06	961574	2.87319e+06	6.69771e+06	6.37579e+06	2.3358e+06	3.12249e+06	3.82353e+06	2.61351e+06	3.76326e+06	1.36867e+06	7.25583e+06	1.22902e+07	5.20697e+06	1.0663e+07	652126	4.03451e+06	2.59485e+06	2.77728e+07	8.1977e+06	7.37529e+06	1.25216e+06	2.4047e+06	1266637	3.8947e+06	1.4726e+06	3.1821e+06	685579	1.40452e+06	1.52568e+06	3.20562e+06	1.25733e+06	1.90668e+06	414706	1.12822e+06	2.86903e+06	1.62161e+06	2.20024e+06	1.88825e+06
114	Tetradecanoic acid	C06424	Saturated Fatty acids	227.201	2.57231	-	2.54098e+06	5.73817e+06	1.52752e+07	7.53259e+06	1.08936e+07	2.37306e+06	8.0124e+06	1.05401e+07	7.18982e+06	4.71712e+06	7.36793e+06	5.19079e+06	1.03997e+07	1.03108e+07	1.05801e+06	1.07275e+07	1.8122e+07	1.10464e+07	9.10563e+06	2.68591e+06	1.00193e+07	9.68571e+06	3.22746e+07	1.92221e+07	1.90851e+07	2.37314e+06	5.21277e+06	2388704	9.7027e+06	3.35074e+06	6.48127e+06	1.5731e+06	4.91264e+06	2.703e+06	9.64097e+06	3.63345e+06	3.65967e+06	1.02599e+06	2.5214e+06	4.31953e+06	2.83366e+06	2.67602e+06	5.73817e+06
115	Hexadecanoic acid	C00249	Saturated Fatty acids	255.233	2.94753	-	1.1852e+07	2.39548e+07	4.69148e+07	3.11549e+07	4.40763e+07	8.94038e+06	2.88418e+07	4.79184e+07	2.3357e+07	2.25534e+07	5.13477e+07	1.81062e+07	4.53422e+07	3.73227e+07	6.30439e+06	4.72923e+07	5.25085e+07	5.36568e+07	4.48548e+07	1.87651e+07	3.48803e+07	4.7216e+07	5.48795e+07	5.61036e+07	1.10069e+08	2.63482e+07	3.39606e+07	20817500	6.66162e+07	2.41535e+07	3.13504e+07	9.08348e+06	3.19912e+07	1.21339e+07	6.76971e+07	3.16213e+07	3.56273e+07	1.43695e+07	2.08096e+07	3.24141e+07	1.06949e+07	2.29696e+07	2.39548e+07
116	Octadecanoic acid	C01530	Saturated Fatty acids	283.264	3.49706	-	3.6043e+06	1.02804e+07	1.98499e+07	1.31643e+07	1.2113e+07	4.33291e+06	1.14349e+07	1.43263e+07	8.97236e+06	8.94998e+06	1.96477e+07	7.19207e+06	1.50865e+07	1.98783e+07	2.65068e+06	1.40214e+07	2.18736e+07	2.26922e+07	2.04457e+07	6.47503e+06	1.14595e+07	1.71937e+07	1.70387e+07	1.94605e+07	2.42148e+07	7.34525e+06	1.62677e+07	7448250	3.07212e+07	1.14737e+07	1.26583e+07	2.98949e+06	1.4541e+07	7.99901e+06	2.41811e+07	1.0948e+07	1.74809e+07	3.53234e+06	6.56591e+06	1.42708e+07	7.48208e+06	5.78709e+06	1.02804e+07
117	Tetradecenoic acid	C08322	Monounsaturated Fatty Acids	225.185	2.37376	-	274589	388897	2.42339e+06	957778	1.17494e+06	150255	1.06662e+06	1.5171e+06	1.56129e+06	446221	533780	776924	659740	1.19792e+06	265608	1.37662e+06	3.5025e+06	1.47929e+06	1.43084e+06	130251	1.99453e+06	580823	7.36044e+06	3.04965e+06	2.22646e+06	213561	481604	258303	1.07268e+06	321613	981548	90449.4	450910	453185	882861	206117	656280	65094.7	271424	497339	385355	338515	388897
118	Hexadecenoic acid	C08362	Monounsaturated Fatty Acids	253.217	2.62975	-	1.32966e+06	1.64501e+06	5.90529e+06	2.63648e+06	3.73982e+06	884182	3.25619e+06	3.52031e+06	2.26848e+06	2.17058e+06	2.38749e+06	1.97203e+06	3.76718e+06	4.51153e+06	461585	3.32591e+06	6.39108e+06	4.71883e+06	2.92291e+06	781488	4.2145e+06	3.57463e+06	1.27639e+07	1.09571e+07	7.63515e+06	746264	1.66668e+06	881669	4.28748e+06	1.21025e+06	2.09372e+06	589849	1.8862e+06	1.01711e+06	4.52604e+06	879890	2.37165e+06	447260	840538	1.64677e+06	1.02876e+06	1.25013e+06	1.64501e+06
119	Octadecenoic acid	C00712	Monounsaturated Fatty Acids	281.248	2.98418	-	1.64991e+06	2.00032e+06	3.99937e+06	2.65859e+06	4.33383e+06	831253	2.02731e+06	3.85273e+06	2.35906e+06	2.29533e+06	4.33706e+06	1.70973e+06	6.52509e+06	3.62889e+06	720082	2.61515e+06	3.47302e+06	3.14912e+06	3.57249e+06	1.29659e+06	1.82703e+06	4.27962e+06	2.70453e+06	6.47589e+06	4.99981e+06	1.62782e+06	3.51445e+06	973500	9.3556e+06	2.16995e+06	3.42533e+06	1.25005e+06	2.60381e+06	1.16923e+06	5.5905e+06	2.27548e+06	4.31324e+06	1.22165e+06	1.00253e+06	2.52032e+06	989970	1.92349e+06	2.00032e+06
120	Octadecadienoic acid	C01595	Poly-unsaturated Fatty Acids	279.233	2.6598	-	315799	532266	630798	403472	648182	219017	443046	707108	434221	320575	1.0666e+06	360048	934474	963139	106985	573575	675526	553553	675613	282292	518522	822394	709165	791024	1.74281e+06	274245	488588	221411	1.12629e+06	491725	539195	223669	503765	246263	942563	324005	487935	236029	184819	457477	167172	420014	532266
121	Octadecatrienoic acid	C06427	Poly-unsaturated Fatty Acids	277.217	2.47167	-	9300.44	15056.7	10992.4	7453.07	36907.2	9318.85	16615.9	15966.8	14810.3	12463.5	16958.3	9347.73	16152.2	16166.8	5708.49	30038.5	23797.5	32242.8	16239.5	12685.1	29594.2	19614.7	44335.3	38183.5	72381	8965.86	16355.6	7985.84	0	10069.1	19889.7	8202.75	9824.85	7430.29	36510.6	10098.9	16408	6507.32	6537.51	9160.6	4629.22	8849.33	10992.4
122	Eicosatetraenoic acid	C00219	Poly-unsaturated Fatty Acids	303.233	2.56047	-	300338	66969.3	85000.1	248970	78025.1	14959.7	184580	98574.9	55134.1	75248.1	136715	136044	85230	69833.4	91418.3	51484.3	90714.5	193050	76129.6	33386.7	107721	125743	291717	198398	1.9033e+06	258184	159865	180942	183101	120218	96189.9	186511	174661	196221	188351	83065.8	170829	257078	253013	187383	156028	164667	85000.1
123	Eicosapentaenoic acid	C06428	Poly-unsaturated Fatty Acids	301.217	2.6197	-	19275.9	46157.4	57880.8	35679	186976	24734.1	49516.8	57605.2	35389.3	47722.9	91363	34424.4	62182.4	107746	8399.89	75311.6	135041	70787.9	70030.2	24395	63750.2	71712.6	269880	152480	337692	17160.8	11430.1	11762.6	67476.6	34104.4	37217.1	9132.82	26173.6	12117.2	66875.6	22121	43806.5	10586.6	9508.39	25349.4	14597.2	20113.4	46157.4
124	Docosahexaenoic acid	C06429	Poly-unsaturated Fatty Acids	327.233	2.46735	-	98423.5	23843.9	35918	57803.7	34210.2	2621.3	55857.7	28874.3	8243.42	27074.2	45817.5	45246.1	18696.9	47586.9	51464.4	13568.8	26637	81643.1	32574.2	4807.83	64372.7	55581.9	126368	77904.3	1.03545e+06	95304.6	145802	103051	0	97112.4	62236	104750	121258	104571	101324	36617.4	96878.3	92808.2	96981.6	70393.7	89755	134435	35918
125	(8Z-11Z-14Z)-Icosatrienoic acid	C03242	Essential fatty acids	305.249	2.73707	-	51740	4752.87	0	42242.6	0	0	23202.2	31230.2	0	4814.05	0	16255.6	0	8910.54	12272.5	0	0	17340.3	0	5011.49	25522.4	16758.3	40461	36911.3	212522	44198.3	25539.8	35563.1	0	22926.6	0	36162.2	15428.4	35778.6	0	9823.49	12321	39575	33070.7	43923.3	23676.2	32329.1	4752.87
126	(7Z-10Z-13Z-16Z-19Z)-Docosa-7-10-13-16-19-pentaenoic acid	C16513	Essential fatty acids	329.25	2.57002	-	48203.1	9724.7	7946.77	41845.5	19817.7	2130.3	33519.7	9031.08	7647.02	15478.1	20640.9	14415.5	10778.6	32512.3	15412.4	7350.1	11827.4	51289	22890.3	0	30650.4	34338	45917.2	34241.4	336688	47505.4	43677.6	43934.8	28104.9	28151.9	23541	38315.1	53547	44926.1	29029.7	23570.7	33832.5	38886.8	50371.8	61536	33144.6	38263.8	9724.7
127	9(S)-HODE	C14767	Arachidonate metabolism	295.228	2.29717	-	15431.7	57727.6	70794.4	21572.3	644944	26152.8	37522.9	82656.4	49784.7	65463.8	123251	40726.2	101591	106850	15346.9	47031.8	75226	47756.5	73874.6	28245.7	52836.5	73031.1	40409	55906.5	62268.9	19255.3	70788.6	8189.82	154033	44794	90101.4	11478.5	84590.6	13801.4	207403	35776.8	66566.5	7005.44	7796.06	18937.5	23193.5	26085	57727.6
128	HETE	C04805	Arachidonate metabolism	319.231	1.91789	-	113827	40743.9	18410.7	53812.6	35898.5	8739.41	83236.9	55122.3	21824	27173.6	70604.3	42757.2	64102.3	38308.3	83702.4	28272	54737	68042.3	47408.7	12469.6	90625	49219.6	41917.4	79088.1	613825	143219	20306.8	1102.79	23451.9	4237.5	68532.8	132784	18452.2	3585.56	14902.2	11769	179156	129167	1652.28	6903.57	1785.83	3124.01	40743.9
129	Prostaglandin D2/Thromboxane A2 (isobars)	C00696	Arachidonate metabolism	351.221	2.94789	-	274193	539499	1.1622e+06	723508	961262	251295	665368	1.02428e+06	611553	545421	1.20313e+06	378664	1.05781e+06	842853	151524	1.18461e+06	1.16842e+06	1.11976e+06	1.09257e+06	446666	879632	1.13349e+06	890639	1.03041e+06	1.76461e+06	528213	843535	371241	1.57214e+06	677899	861025	211164	787324	254690	1.58607e+06	714363	1.11776e+06	277756	351127	655384	242605	490997	539499
130	Prostaglandin E2	C00584	Arachidonate metabolism	351.221	1.94582	-	73647.8	214667	345477	91434.8	379572	61114	191190	260181	202793	258761	536906	120535	383577	316849	39771	357461	307044	322196	276647	114112	185409	365898	71323.6	273259	66532	60816.4	307870	29125.4	864895	174669	402265	39539.6	313284	58504.9	461217	150246	341635	34510.5	34181.9	104462	61475.1	85155.9	214667
131	3-Phospho-D-glyceroyl phosphate	C00236	Other	264.952	2.8389	-	17854.6	196777	95138.7	51263.5	184533	25636.4	27088.4	87677	99502.3	67848.8	134737	29472.8	200880	130590	29966	80653.8	175071	144039	84849.3	22501.1	90445.5	108336	80300	72271.5	125029	15894.6	169625	14420	401158	86416.8	146775	22702.8	153852	26890.1	229124	83572.3	202604	19688.1	13123.6	24138.9	28612.9	43148	95138.7
[truncated: 32 more columns]

## Sheet: Cell Raw Values
							9	37	45	10	38	46	13	41	49	14	42	50	35	43	7	36	44	8	39	47	11	40	48	12	30	33	1	3	23	25	29	31	4	6	26	28	32	34	2	24	5	27
						Condition	Culture	Culture	Culture	Culture	Culture	Culture	Culture	Culture	Culture	Culture	Culture	Culture	Culture	Culture	Culture	Culture	Culture	Culture	Culture	Culture	Culture	Culture	Culture	Culture	Fresh	Fresh	Fresh	Fresh	Fresh	Fresh	Fresh	Fresh	Fresh	Fresh	Fresh	Fresh	Fresh	Fresh	Fresh	Fresh	Fresh	Fresh
						Age	Young	Young	Young	Young	Young	Young	Old	Old	Old	Old	Old	Old	Young	Young	Young	Young	Young	Young	Old	Old	Old	Old	Old	Old	Young	Old	Young	Young	Young	Young	Young	Young	Old	Old	Old	Old	Old	Old	Young	Young	Old	Old
						Cell Type	HSC	HSC	HSC	HSC	HSC	HSC	HSC	HSC	HSC	HSC	HSC	HSC	Lin-	Lin-	Lin-	Lin-	Lin-	Lin-	Lin-	Lin-	Lin-	Lin-	Lin-	Lin-	HSC	HSC	Lin-	Lin-	Lin-	Lin-	Lin-	Lin-	Lin-	Lin-	Lin-	Lin-	Lin-	Lin-	LTHSC	LTHSC	LTHSC	LTHSC
						pH	6.9	6.9	6.9	7.4	7.4	7.4	6.9	6.9	6.9	7.4	7.4	7.4	6.9	6.9	6.9	7.4	7.4	7.4	6.9	6.9	6.9	7.4	7.4	7.4
						Cell #																									5000	5000	500000	5000	500000	7000	500000	5000	500000	5000	500000	7000	500000	5000	5000	5000	5000	7000
						Fraction	Cell	Cell	Cell	Cell	Cell	Cell	Cell	Cell	Cell	Cell	Cell	Cell	Cell	Cell	Cell	Cell	Cell	Cell	Cell	Cell	Cell	Cell	Cell	Cell																			MEDIAN VALUES
						Collection Date		13020	11620		13020	11620		13020	11620		13020	11620	13020	11620		13020	11620		13020	11620		13020	11620																				HSC
N.	compound	CmpdID	Pathway	parent	medRt	Run	43	32	23	41	7	11	39	31	15	33	12	18	22	21	5	20	36	6	13	44	45	27	14	42	28	30	9	37	4	16	40	34	10	8	38	19	3	35	26	25	17	29	Young-6.9
1	L-alanine	C00041	Amino acids	90.055	0.686728	+	1098749	305553	220896	622559	201327	319778	541007	241602	346304	290958	218438	548623	218847	248899	3021708	208370	240196	250638	205769	311204	370927	231167	357472	286402	699813	1129919	693665	2507354	230421	494658	410595	1818813	1179026	2143008	277760	394030	567702	2369253	3873903	760293	2163900	649330	305553
2	L-arginine	C00062	Amino acids	175.119	0.664932	+	3777557	755194	415599	1545842	541729	1066203	1784397	468932	1060646	639047	279618	1856632	285908	343496	11089950	457211	351374	579377	537370	675379	1243627	404108	965277	657825	2398636	4478272	3541034	12174490	899042	1755120	1996891	7915714	5141248	9678790	1486840	1219294	3051196	8983270	15434370	2819896	9099813	2272610	755194
3	L-asparagine	C00152	Amino acids	133.06	0.667268	+	242783	71424.8	6653.94	146594	38719.3	81367.2	139536	13561.1	50850.5	31707.6	12275.8	123331	32147.9	6354.51	938548	13243.1	7273.62	35116	42749.6	107066	58223.9	21933.6	97053.3	31999.3	155701	236629	293340	610861	56796.3	121804	141241	596089	515295	503672	135755	81395.5	245495	565297	640668	154261	551485	148671	71424.8
4	L-aspartate	C00049	Amino acids	134.045	0.676991	+	151950	42929.7	30874	95457.9	33401.6	33387.7	62280.3	34050.3	42435.1	47719.1	19683	82561.6	15297.3	20718.2	447305	21482.1	21673	37343	22256.1	39270.1	50093.8	14047.7	50250.6	52056.9	108897	180522	285622	532456	97757.8	89827.2	108488	273499	482888	417797	125318	56673.6	239850	306115	626004	146307	383694	126885	42929.7
5	L-cysteine	C00097	Amino acids	122.028	0.593068	+	51980.8	78319.6	66208.8	70055.5	56104.3	98384.6	79977	68841.5	58380.2	58590.6	57619.8	97087.1	83793.8	72952.1	78339.2	77710.4	137370	45610.9	76128.9	151611	69733.6	95073.2	104996	115273	62946.5	54119.6	133146	109837	79869.7	59106.7	181792	49974.6	104794	90252	153542	81612.1	64147	60513	112680	97198.4	79112	41136.1	66208.8
6	L-glutamate	C00025	Amino acids	148.06	0.685122	+	1630321	289129	213064	854705	318324	460010	783250	244371	497467	482717	239837	818316	169535	179721	3750300	209057	211913	283783	280109	318411	453370	220148	513447	362333	990684	1793877	1564343	4402684	389715	759250	653070	2940797	2413607	4084914	705489	552800	1433962	2311298	6161786	1136924	3673980	1045368	289129
7	L-glutamine	C00064	Amino acids	147.076	0.673662	+	5796016	1273858	782829	2795056	824082	1002315	3270787	729181	1699915	1223489	430907	3083729	529312	525006	15941850	572426	605918	881359	1036302	842014	1741157	588241	1239846	1020020	4199912	7870238	6839912	19899020	1806946	2947381	2052400	10883980	9243407	17514250	1725632	2372372	5672432	12329550	24909740	5515862	14745200	4525327	1273858
8	glycine	C00037	Amino acids	76.0393	0.688801	+	2810466	2739932	2774052	2507825	2773141	2896065	2591929	2794732	2554186	2993961	2822220	2967403	2693969	2687974	2707986	2814922	2954994	3105963	2856059	2632584	2690402	2659070	2236170	2567261	2960856	2737696	2924319	2800463	2828666	2681253	2971733	2749002	2860729	2786023	2980525	2467568	3050924	2847628	3095070	2697793	2870265	2846355	2774052
9	L-histidine	C00135	Amino acids	156.077	0.642494	+	784398	199979	88364.9	449343	125493	171173	485810	117611	238829	177940	76297	407575	103046	96196.5	2170398	106144	61810.3	143940	137114	120419	212550	103736	172673	166116	580138	916675	650110	2680280	211068	298357	446695	1136074	1383906	2040900	327083	256794	767172	1753113	2943841	615021	2380791	521837	199979
10	L-leucine	C00123	Amino acids	132.102	1.00755	+	258191000	56005580	31479190	125591000	23238220	211678300	122910100	39528920	73409430	59875960	18259840	126700700	21640670	24132710	318696200	36260880	32766650	31607570	33658290	170676400	76821100	30334420	180769200	59768710	178430900	322012800	40000390	570038800	11625080	100121600	31628800	442134300	43385090	299060500	23108180	105063500	35643380	475500000	620720100	199487900	285552500	167718800	56005580
11	L-isoleucine	C00407	Amino acids	132.102	0.967206	+	299945600	66900560	29581160	128469100	29285820	151388500	107142300	38400020	70408900	54815460	15846940	125270400	23526400	23228250	319950600	33149630	26593810	27123430	30546740	157554400	60883500	28377900	177498400	50365130	164858900	301065900	35676350	602216400	10045430	79003910	29934070	393803500	42590350	296965200	20218860	84354300	32703300	461873800	521802400	218309100	252368200	203818200	66900560
12	L-lysine	C00047	Amino acids	147.113	0.620315	+	6630122	1216432	535835	3151431	608502	1181796	2868158	740388	1622870	1139962	366047	2801009	566053	516555	11827560	778777	594551	737127	757972	1055407	1162204	567249	1729571	1301343	3844511	7120530	3776995	16571890	791185	2434007	1556459	9824569	5100336	11857890	1540257	1882904	2396928	12330390	18477520	4086381	13582600	3877531	1216432
13	L-methionine	C00073	Amino acids	150.059	0.860261	+	41404160	9617318	3502220	20260320	3760592	32791870	19483650	4898315	11849330	8185872	2455713	17690190	1185672	1381595	54546900	3076187	1521367	3198150	2028644	13397280	9591321	1476622	19824130	5995962	25324390	42479020	5868408	104614300	1250559	13022420	4421390	67741780	6050940	52128130	2454076	11697460	5361306	81771670	88999720	26893190	45727230	26460130	9617318
14	L-phenylalanine	C00079	Amino acids	166.086	1.23926	+	138406600	32540780	26051930	88781090	14166030	102408600	56371810	15666390	35647280	30339260	8514245	75167810	11221020	10322920	175787500	18202580	16211650	24287290	21050850	99039780	45652560	18387870	95880490	21984160	94384680	149378700	15605540	310915000	3712229	68329920	22521320	194277100	26092810	212286400	10789510	77124450	15078430	248493300	298688800	95094360	138557100	105697500	32540780
15	L-proline	C00148	Amino acids	116.071	0.70726	+	17479170	3878964	2246725	7224876	2954302	8109068	8520074	1975560	4765546	4304632	1816277	9711019	1625515	1855364	39099170	2281613	1984119	3577105	2831400	6651696	4332640	2055824	6887830	3167082	10775480	20208660	9658845	42910260	2546098	8228672	3548573	31915990	11018180	34954720	2637265	6562800	8883149	34076040	45610700	14639680	28258790	13695160	3878964
16	L-serine	C00065	Amino acids	106.05	0.674111	+	221046	60960.7	30308.4	130045	22954.2	46358	103756	26333	86112.4	53333.9	22330.1	120200	28790	21369.6	621168	32993	22710.5	53193.3	37095.1	42392.8	92606.5	33957.6	61139.4	58771.9	200740	277342	330842	701546	87102.9	107596	147321	378470	588476	574083	113086	64670.3	241507	485798	1047977	165852	664164	153512	60960.7
17	L-threonine	C00188	Amino acids	120.066	0.674732	+	1690075	373410	171265	783840	188290	405510	875118	216172	460247	405033	156312	660009	145502	149049	4045091	216093	160489	231371	291412	303608	513827	180352	515205	307004	1035153	2018886	1150654	4948010	280244	641256	505174	3013845	1634459	3979529	358225	500736	1056186	3301528	5854168	1455079	3149224	1147449	373410
18	L-tryptophan	C00078	Amino acids	205.097	1.72303	+	42046470	8396703	4335404	18666150	4218694	35068740	16125170	5040276	8631143	9415920	2519492	19675970	3500589	3472432	46227460	4053920	3842202	3891938	3814342	27077910	8776947	3765733	26304240	6516626	19161210	41060710	5369723	76572760	1339953	14983540	2757909	61801570	5833374	49118970	1879526	14850610	5136952	87375340	90945500	27728980	51429690	29769330	8396703
19	L-tyrosine	C00082	Amino acids	182.081	0.922014	+	95444040	18797420	9648851	45571420	8492588	58674040	41013910	10051420	22777950	20905470	6045424	34281220	6263928	8264164	105573000	12392640	7447454	9684663	10846110	53252110	21822130	8378030	62123060	16030930	43091190	88627950	11487230	187628900	3046858	28581090	10687920	142104000	12821740	114104700	6917850	33169390	13012270	173872000	170166100	61408780	101267400	63491950	18797420
20	L-valine	C00183	Amino acids	118.086	0.771234	+	103660500	24414990	12589170	45446080	13624280	12752130	47062760	12956710	32295010	21731170	7015062	44553080	10745510	9905025	153057300	14942910	10472700	13094750	13042770	9170967	27344630	11148820	7748412	17989990	60505180	107988300	15691890	206909600	4444466	47618330	12479070	166556400	19971210	139096000	9388799	43757680	15144310	163990800	232252800	79247540	129561800	69102300	24414990
21	L-cystine	C00491	Amino acids	241.031	0.664928	+	132368	32800.4	15202.9	55702.9	22822.8	24411.3	90594.8	21001.7	44250.4	29722.9	6622.9	84998.1	9177.86	5423.96	403468	13851.5	5075.38	22724.9	32420.3	10710	43841.6	14057.9	48200.7	21424.1	110286	206369	215127	600480	44212.5	63402.7	76113	284835	284423	532122	28902.3	55056	143702	323640	741523	123687	514261	122377	32800.4
22	ATP	C00002	Nucleotides	505.987	3.06249	-	729.477	1671.72	1480.56	9839.85	6991.03	3512.4	957.677	1386.03	2441.61	21275.5	2086.82	1096.15	907.72	1004.27	2614.51	1028.91	2345.04	5405.58	2727.64	2127.93	1425.43	2525.57	3292.67	5965.44	1767.19	821.935	2951.94	1293.22	2973.76	1596.21	3025.92	799.834	4450.82	1879.25	9446.58	1520.09	4963.34	998.499	1385.24	1029.4	1255.25	2129.09	1480.56
23	ADP	C00008	Nucleotides	426.022	3.15838	-	2944.95	1790.14	4771.71	7650.02	11943.5	7009.12	1951.68	3608.91	6326.32	6409.74	5318.47	4890.72	4195.35	5383.92	7797.18	2951.88	4116.08	8864.25	6852.95	4040.22	4629.67	4259.12	8000.23	4938.56	3634.05	3409.53	32386.3	4292.04	22974.9	7590.1	30715.8	5322.14	29936.5	5009.12	58000.8	2096.47	28346.8	4120.49	4664.41	2761.03	6136.38	4697.08	2944.95
24	AMP	C00020	Nucleotides	346.055	1.54027	-	8860.47	10095.1	0	9852.12	0	19699.7	15998.7	23090.1	0	19895.8	0	8694.59	0	9321.85	0	0	0	0	0	0	0	12912.7	13730.6	9858.86	12525.4	19530.1	287038	14549.6	198487	13900.6	293836	0	542615	26345.1	355469	10038.1	431964	0	0	9403.53	0	27865.2	8860.47
25	Adenosine	C00212	Nucleotides	268.103	0.921231	+	64885.4	5500.06	4443.05	35409.4	8451.18	47950.8	50569.6	9710.03	24707.3	36785.9	4978.67	45582.3	6186.74	4666.66	10532.6	4692.85	11947.9	44276.9	38520.7	177634	104678	56049.3	98003.8	83393.1	10717.4	0	5284.13	0	20268	5350.03	46867.3	9180.48	21079.6	9429.19	41086.4	23495.6	30070.3	12111.1	0	0	6813.73	6656.68	5500.06
26	Adenine	C00147	Nucleotides	136.062	0.758769	+	130496	105461	198577	165995	546766	243345	275636	139826	38201.4	460822	143468	295826	111183	142960	187540	97324.8	285566	370679	59265.9	354576	89002.8	80475.2	109868	169225	151680	113191	235476	255626	231420	697563	183911	244931	158531	605481	358451	156482	138774	312130	177991	107767	269680	76986.8	130496
27	Cytidine	C00475	Nucleotides	244.092	0.732025	+	16848	0	0	0	0	66035.9	4064.88	0	0	0	0	3832.89	0	0	59927.3	0	0	0	0	52370.5	0	0	64872.3	0	10265	21995.5	14074.1	43692.6	0	6543.41	3376.92	47593.8	17365	61524.2	1725.12	0	7245.37	30128.9	62563.5	4031.4	37822	5668.24	0
28	Cytosine	C00380	Nucleotides	112.051	0.772151	+	14628.9	6684.41	4761.57	8661.67	14811.4	38927.3	9896.04	5161.72	12588.8	10258.7	8883.4	16508.8	8408.56	13266.1	56102.8	11588.7	12053.7	16807.3	9817.75	42653.1	7095.28	5713.19	42025.1	4990.63	11591.1	30878.5	13880.4	50451.6	13271	14447.9	8307.24	35593.1	25495.2	45666	17151.3	10388.6	8891.16	35670.5	86920.7	16856	44432.6	13532.1	6684.41
29	Thymine	C00178	Nucleotides	127.05	1.17161	+	77858	24118.1	11239.6	39532.5	20682.5	15115.5	34558.4	20631.4	10869.8	31454.6	10167	35346.3	26082.8	19306.4	76688.4	23351.8	23314.7	18552.1	16494.2	18940.3	20898.5	16685.6	35099.3	19222.1	53128.8	82242.2	20684.9	153070	14122.1	35250.1	14548	120157	18228.3	85865.8	17844.6	31898.8	18096.2	150695	134398	47826.3	63782.5	54809.7	24118.1
30	UDP	C00015	Nucleotides	403	0.940928	-	330643	313704	223225	333262	133836	173596	284731	281006	204948	329376	149144	221624	258205	196698	108267	259749	347674	132771	197496	357280	316674	255095	194610	353403	281153	300995	104162	353676	63743.9	226361	205006	333268	74907	124959	210546	212934	57471.8	360979	246686	260763	175625	326908	313704
31	UMP	C00105	Nucleotides	323.029	0.640923	-	0	0	0	0	0	387.423	0	0	0	0	0	0	0	0	0	0	0	2452.69	0	0	0	0	0	0	0	0	57904.4	0	4857.08	0	25370	0	140877	0	23578.5	0	43359.8	0	0	0	0	0	0
32	Uracil	C00106	Nucleotides	113.035	0.862222	+	65920.3	8478.92	5927.59	30181.6	4927.58	67132.2	20797.8	3640.23	31788.2	18927	16065.9	30180.3	5048.44	8933.25	96765.9	10972.5	4416.79	10306.5	4689.41	73685.7	25925.9	3796.81	52887.6	8136.84	56794.2	65356.1	13653.7	198315	4869.14	31088.1	6464.11	104720	14281.8	127329	3478.2	27392	10299.6	121544	141151	51940.8	92837.1	56095.2	8478.92
33	Inosine	C00294	Nucleotides	269.088	0.960497	+	0	4531.66	0	0	3119.26	0	6258.78	12566.8	18896.2	19723.7	15687.9	3376.39	0	0	0	0	3324.83	4614.75	0	36617.4	11844.6	8438.86	34810.6	25478.8	3399.82	0	0	0	12856.5	0	10230.1	0	11807.1	0	60000.9	0	0	0	0	0	0	0	0
34	Hypoxanthine	C00262	Nucleotides	137.046	0.865352	+	3121187	812106	372002	1494883	507336	1923300	1767406	545686	1072110	922572	466143	1348784	316447	310310	4125163	449838	364637	441675	407096	1763799	1171437	502410	1643372	651300	1865629	2948460	715175	7398872	157551	1259490	847902	4384419	770863	4001581	767517	907168	595093	4862710	6558042	2386973	3513594	2105460	812106
35	Xanthosine	C01762	Nucleotides	285.083	1.08295	+	7815.54	2646.31	0	3519.59	0	4606.43	2516.23	0	0	0	0	4440.23	0	0	14447.9	0	0	3460.32	3548.07	9483.56	0	0	6201.11	0	6527.98	9924.05	0	31500.3	0	0	0	21487.2	0	10064.9	0	0	0	27428	33427.5	9483.56	15272.2	11049.2	2646.31
36	Xanthine	C00385	Nucleotides	153.041	0.880773	+	1009980	209461	154595	521932	92024.8	516776	527218	143121	305446	261353	82341	434193	107920	94926.3	1054539	133924	100375	102522	130765	631032	272219	98208.7	462648	228166	758338	1094527	137444	2256460	26983	423123	141016	1420952	176362	1364202	99454.4	368350	138118	1986361	1728722	857774	1300948	673843	209461
37	Urate	C00366	Nucleotides	169.036	0.831427	+	507386	108516	61314.7	291243	44774.2	268960	208466	66123.4	143602	122749	31092.6	258429	40684.9	49010.7	547271	66178.9	54786.8	30150.1	51783.2	405638	112192	53610.9	269290	101060	304550	560094	88254.3	1405061	13220	131701	94606.5	992029	118616	695744	50008.8	128318	77930.1	1265878	1699302	331068	663251	241978	108516
38	5-Hydroxyisourate	C11821	Nucleotides	185.032	0.671715	+	109684	23480.4	0	0	11512.1	13730.3	25103.5	3717.69	45953.3	25785.8	5526.06	77047.7	0	12420.8	429162	0	0	20726	0	14310.4	0	0	20865.2	0	86267.3	0	84563	321704	27181.8	0	55864.5	0	49681.7	325528	29495.7	19167.8	0	318147	308440	0	0	39519.7	23480.4
39	(S)(+)-Allantoin	C02350	Nucleotides	159.051	0.706587	+	60859.8	7014.88	0	28753.1	4233.75	12958.3	37178	4713.93	21969.5	6462.49	0	32352.4	0	4870.91	127306	0	0	5405.2	0	9314.39	12455.8	8053.6	6286.54	10772.9	36592.5	74942.9	37018.3	220753	6744.91	27217.9	23972.5	110345	53594.2	151644	22414	24784.2	29952.8	122798	196083	61342.6	124496	55380.1	7014.88
40	Allantoate	C00499	Nucleotides	177.061	0.630723	+	66316.9	10132.6	10699.3	27931.6	0	12305.9	41015	5923.33	9564.54	9610.43	16948.7	20792.2	11517.8	6271.96	91683.6	7280.32	0	21855.4	10844.7	7862.41	16701.7	10493.2	16911.8	15923.8	33481.3	49139.1	31569	130254	0	22349.8	23246.2	112013	54794.5	114593	22112.5	32710.9	27466.2	105798	156726	36586.3	105704	20333.1	10699.3
41	Nicotinamide	C00153	Nucleotides	123.055	0.865036	+	25457810	6703924	3034019	12761760	3985930	19482850	12157780	3503462	8001274	6053354	2020770	12786990	2432447	2476045	39616110	3548113	3352746	2915606	3396917	19618950	7009998	3016371	16699790	4627548	15498480	24601900	4789982	59118400	1492922	8791501	3387845	38107820	5900806	34104610	2311210	9801234	4383044	51112830	55546880	19920020	28089750	16815080	6703924
42	UDP-glucose	C00029	Nucleotides	565.047	0.539892	-	0	1928.88	0	2690.66	4255.8	0	0	967.25	0	2935.23	2542.09	1717.26	386.206	418.016	0	462.034	1783.01	869.056	1648.45	606.844	1362.96	1997.87	1856.7	7421.91	0	0	7772.44	0	6431.93	0	3851.34	8028.89	12945.8	0	8818.94	0	11025.3	0	0	0	0	0	0
43	Phosphate	C00009	Phosphates	98.9842	0.747549	+	69108990	68387620	76489920	66682040	55431070	39755800	71425480	66192330	64231420	68868060	62872980	60760110	68736220	69455490	35453100	66281020	71361180	61831480	66499150	55214590	72611220	74707390	44803430	71101410	53563400	58445820	12857760	52212430	14794640	51302160	44884480	57746930	5991612	35761850	45766160	54944140	13137670	52084160	35021860	56306940	35082460	58626000	69108990
44	Diphosphate	C00013	Phosphates	176.935	0.608584	-	37637970	41370790	36969100	34170160	46625410	43353670	31076980	36763900	38136600	35533500	43084770	32529820	38830760	37773950	23555590	42188470	39631560	36589200	39010080	38901960	35867040	38508560	79073260	40107370	66039180	27987300	2027057	24381220	7159724	33236570	7504454	30912830	674412	22198010	6178138	31537490	5150268	31010510	16684720	35810860	17142820	32502230	37637970
45	D-Glucose	C00031	Glycolysis	179.055	0.673725	-	9358337	2983028	1501714	5561750	1709439	1820576	5099096	1699255	3255446	2454195	1012087	5514156	1321909	1451693	19702020	1913314	1137363	2015482	2088338	1688312	3188069	1491247	2613478	2712692	8943425	11715790	6203938	21764510	1858000	5208190	3675442	17558060	7163692	21270160	2340462	3477511	6395432	19717840	24715370	7383430	16908980	8458541	2983028
46	D-Hexose-phosphate	C02965	Glycolysis	259.022	0.567667	-	3778.68	3462.83	0	29365.5	8135.79	1696.55	9515.28	2918.31	2683.62	8513.61	8845	11160	525.58	466.402	14267.2	0	1358.56	2650.46	2016.78	1162.12	5005.88	2187.5	17230.5	8123.09	14538.7	7354.82	37918.2	7119.28	15523.2	0	20083.1	8145.19	34618.1	8871.06	38845.8	0	37005.2	3644.41	15465.5	0	11479.3	0	3462.83
47	D-Fructose 1-6-bisphosphate	C00354	Glycolysis	338.989	1.75804	-	6420.6	5094.93	3006.49	29502.9	10705	8219.21	3459.44	5434.34	3642.97	7465.31	8451.57	7284.18	564.309	336.701	13817.3	449.557	668.245	5162.37	4144.95	503.849	4391.89	1622.06	9137.58	8843.56	4796.2	2248.44	4699.31	13075.2	2102.45	1681.14	13099.4	9081.22	4538.13	4769.05	14457	1480	1343.72	1464.08	388.93	7718.77	1900.46	1703.85	5094.93
48	1-3-Bisphosphoglycerate	C00236	Glycolysis	264.952	2.8389	-	8214.72	27499	9499.3	13021	16126.3	7660.81	6169.93	8617.99	15479	9232.42	9662.78	6994.65	15753.8	10342.7	16798.7	7949.46	16073.5	13451.2	8169.86	6070.16	14075.3	10007.8	26088.7	9299.97	41247.2	7876.59	14903.8	14420	13685.8	16434.6	12170.2	16519.1	14825.4	16136.2	15307.3	16245.1	16295.9	16474.6	13078.4	8425.17	14899.2	14177.5	9499.3
49	2/3-Phospho-D-glycerate	C00631	Glycolysis	184.984	1.66306	-	2715.34	3804.05	4232.83	10001.7	6063.07	7573.78	2373.59	2739.28	8199.44	6079.68	9221.5	8093.43	5731.76	4320.42	6296.56	3790.88	1365.46	6310.49	8156.14	1878.36	1826.5	9040.51	13407.4	4948.28	3856.1	3618.29	12619.9	3396.84	6567.15	4659.27	11758.8	3324.02	29240.3	3299.24	10886.9	3895.63	9000.18	3618.32	5233.2	4141.56	8034.52	6061.47	3804.05
50	Phosphoenolpyruvate	C00074	Glycolysis	166.974	3.64782	-	1626.39	1369.1	1682.2	946.102	4267	2377.85	970.264	1900.1	1035.81	1821.21	3347.73	1432.48	902.249	1749.22	2628.1	1763.82	2216.77	1373.36	2484.91	1091.74	816.737	2017.13	3233.07	2320.61	1036.63	1518.65	1494.66	1681.28	1929.15	2283.1	861.791	1564.05	3036.66	2007.23	2074.08	1863.52	2225.21	976.226	2036.52	1981.04	1249.47	1093.76	1626.39
51	Pyruvate	C00022	Glycolysis	87.0073	0.656288	-	2615188	458240	286999	1327350	353351	311973	1234481	359602	605773	455223	242712	1249944	262221	249517	4719690	369337	320184	425166	415482	350472	562778	285039	1119161	594152	4052978	2932193	747622	5687254	293333	1316120	481474	3997035	739828	5542220	357332	696556	963949	4849562	7152998	1900882	4955780	1919551	458240
52	Lactate	C01432	Glycolysis	89.0229	0.649291	-	4951849	1580323	1104030	3087267	1327276	1106811	2838568	1218885	2460360	1433374	736456	3253513	905605	910362	10090420	1233304	1465288	1395502	1606521	1204513	1768183	885714	3239757	1885090	6745256	6543006	1930879	11080860	984705	2883206	1421991	9435979	2477938	9996797	3100518	2060491	2340282	10997400	12176760	4243608	8642425	4423928	1580323
53	Maltose/Sucrose	C00208	Other sugars	341.109	0.692538	-	3610.87	0	0	0	2235.75	0	1886.56	10736.8	0	1883.21	2411	0	0	0	2208.98	0	0	0	0	0	3430.54	1472.21	0	2019.68	3402.52	2747.59	10683	10521.1	7156.78	0	4520.45	2225.47	11364.7	6299.15	19928.6	0	8513.77	4076.45	14045.2	2448.44	4051.48	6492.78	0
54	D-Ribose	C00121	Other sugars	149.045	0.671386	-	260216	60523.6	39346.4	108305	36710.6	41107.4	124560	42514	71203.1	45772.9	22476.5	119551	14411.1	22308.9	440127	46248.5	25995.2	49966.2	41034.2	38414	62137.9	27241.8	67737.5	55063.8	240049	304473	127117	553885	40852.3	123349	79695.8	466028	173279	506612	59136.3	86729.9	150003	465137	623114	152335	400561	176904	60523.6
55	Citrate	C00158	TCA cycle	191.019	0.568335	-	737107	239228	160812	527848	488741	286482	517256	186016	313840	274101	300366	569825	156620	172518	1634442	187781	175273	280750	271744	174802	242487	185421	428018	229990	1181330	902640	232003	1836900	243934	494816	278492	1408550	182076	2117077	273287	320783	482595	1419806	2699381	685691	1689030	760371	239228
56	2-Oxoglutarate	C00026	TCA cycle	145.013	0.579626	-	248594	39038	23294.2	174402	53879.8	49820.1	117143	28585.1	56405.1	72776.1	32914.2	154313	25006.6	13503.8	512813	32765.7	20808.5	57330.1	30956.3	38578.6	52965.8	35405.3	74789.2	90107.4	275459	234399	29069.3	157820	8487.96	24158.8	44347.3	361550	18305.6	143565	22201.4	17878.5	89741.8	375876	181637	73623.9	110008	63296.6	39038
57	Succinate	C00042	TCA cycle	117.018	0.580388	-	1015578	225672	185907	525904	220155	207738	487017	169260	292440	217169	104804	469388	115380	130897	1974606	173634	155495	221875	189619	161977	297725	132331	714583	260354	1932566	1126847	199438	2161470	100198	467404	146869	1711674	163116	1939859	148293	256840	335087	1648360	2304497	741110	1448660	879900	225672
58	Fumarate	C00122	TCA cycle	115.002	0.575828	-	21334	6075.79	2949.2	12332.3	14311.7	5547.77	17467.6	8165.39	8681.64	10567	4687.94	19026.6	0	0	59016	5445.38	9433.27	5609.87	11471.3	3890.58	8254.56	4469.83	8255.56	8546.79	45969.8	42749.6	17635.5	85833.3	18429.3	22275	18875.4	71384.6	22010.1	73120.6	22621.6	9016.93	30488.3	63083.7	100322	11091.2	57756.2	12917.9	6075.79
59	Malate	C00149	TCA cycle	133.013	0.566728	-	344144	143074	63607	327281	209152	111044	243604	96918.8	129547	179411	92248.7	276298	68932.6	57620.2	853498	80007.9	107588	158702	158955	134534	170243	95592.3	279244	186980	678551	432022	162134	1013308	227712	234924	184532	696332	137514	954541	357538	141635	262483	768285	1289499	330677	738933	335754	143074
60	2-Hydroxyglutarate	C02630	Alternative Carboxylic acids	147.029	0.581306	-	73817.5	9029.75	9939.79	39231.1	16580.3	11914	35874.2	10030.9	22284.9	8701.69	6828.49	53514.5	11456.6	2791.82	133950	10747.1	9603.09	14302.5	11578.3	3088.56	30741	9919.26	22886.3	23620.9	98202.8	83510.1	22703.5	175128	26227.1	37494	18973.5	115704	21718.9	177287	32864	27917.6	42848.9	139733	166940	57735.3	152806	56920.1	9939.79
61	Itaconate	C00490	Alternative Carboxylic acids	129.018	0.665189	-	161109	61454.9	37138.6	149774	33740.4	51640.3	126792	42541.7	69281.5	60002.6	26702.1	89978.2	42800.1	38876.5	213746	37456.3	24403.4	48046.9	52183.4	40597.8	87989.9	24464.2	63671.5	49832.4	205380	210542	37186.1	272108	8961.27	123223	33476.9	215813	54714.9	242898	25984	70653.6	37228.9	312307	231283	145146	179141	188178	61454.9
62	Pentose phosphates (isobars)	C00199	Pentose Phosphate Pathway	229.012	0.654156	-	21225.9	3053.32	0	11224.9	4844.99	0	5024.89	610.751	5566.41	7672.38	439.679	10119.6	0	0	37388.4	0	0	7126.79	0	0	0	0	0	1719.74	34360.5	25405.8	11633	69032.3	2566.9	4384.41	16711.9	33725.3	26207.6	76556.4	22245	0	7400.38	66555.3	75313	9063.02	52669.3	15531.2	3053.32
63	Glutathione	C00051	GSH homeostasis	308.091	0.835312	+	0	0	0	24389.7	0	142911	7447.21	17183	35516.9	2220.11	9041.83	0	0	3648.29	0	30687.8	12840.8	2790.3	0	206412	34585.4	0	1277218	36394	0	2511.37	105611	7878.06	128642	0	188098	0	134564	0	344836	0	15608.3	0	0	0	0	0	0
64	Glutathione disulfide	C00127	GSH homeostasis	613.158	0.846178	+	2265.17	12037.4	0	23423.2	33093.8	54636.6	9167.64	3225.18	0	51746.5	26247	8581.39	3104.81	8190.49	3175.26	0	48072.6	47139.2	17885.1	112446	37907.2	68575.2	106320	78121.9	5234.18	2964.08	30285.2	0	18733.9	4141.66	31227.5	0	24672.8	0	51996.1	10006.4	18335.7	0	0	3939.73	0	5858.32	2265.17
65	5-Oxoproline	C01879	GSH homeostasis	130.05	0.885638	+	73855160	21869350	11446510	47616880	9354361	61479320	42979120	13066450	25797980	23786690	7446932	45048650	9323152	8330036	97053220	13566180	10829170	10636260	11877940	52314250	24126620	12823600	66532650	18241110	51578230	84624990	9688695	142749200	2498667	27505420	11051400	111381700	9982001	87519260	6582870	28544260	10201110	155161400	142465700	47807530	75481790	55692700	21869350
66	S-Glutathionyl-L-cysteine	C05526	GSH homeostasis	427.095	0.691093	+	0	0	0	6821.34	0	4922.44	0	0	0	4390.91	0	4463.07	0	0	0	0	2836.42	5944.09	0	5471.05	12518.9	0	5006.59	23109.2	0	0	99986.4	0	20294.7	0	58832.7	0	126084	0	47647.8	0	77142.7	0	0	0	0	0	0
67	Ascorbate	C00072	GSH homeostasis	172.721	0.574889	-	143776	79164.3	45350.5	103894	56024.5	92355.4	112479	39118.5	73437.9	104046	6645.63	62145.3	46326.2	47451.5	385859	33779.1	20239.5	36629.8	57265.8	12559.7	117691	43043.9	95429.5	52343.7	423425	451244	111607	467350	112446	146687	23777.2	900775	143818	495894	41393.6	140134	210963	630583	589334	268422	566951	193471	79164.3
68	Dehydroascorbate	C05422	GSH homeostasis	173.008	0.564909	-	10616.2	4505.91	5850.23	3814.54	19095.4	3106.72	10590.2	1776.76	4310.54	1650.78	2993.62	10393.1	1871.09	1875.24	42526.7	9715.22	8977.05	4621.13	2965.42	3629.39	7597.62	9533.39	4551.81	8487.85	22893.4	8585.89	5608.1	34185	4405.37	7639.98	7090.46	30458.7	4666.48	38189.8	4528.83	10400.7	18308.1	34307.8	42994.6	11496.1	25085	8798.44	5850.23
69	gamma-L-Glutamyl-L-cysteine	C00669	Gamma-glutamyls	251.069	0.72427	+	4162.97	0	0	0	0	8004.53	0	0	0	0	3044.21	12069.7	0	0	30949.8	0	0	0	0	0	0	0	5687.78	0	5379.46	14450.9	9426.19	34242	5040.72	4099.29	2572.66	35360.5	3896.62	12260.6	1985.14	0	10236.5	33952.9	53051.5	4206.52	27369.8	4763.56	0
70	(5-L-Glutamyl)-L-glutamine	C05283	Gamma-glutamyls	276.119	0.703876	+	11685.9	0	0	3941.85	0	0	0	0	0	0	0	4031.36	0	0	6707.2	0	0	0	0	5356.84	0	0	0	0	0	2697.41	5333.3	43564.9	0	0	0	15510.9	5741.66	36447.7	0	0	4397.59	19827.9	56071.4	6470.49	20686.1	4636.95	0
71	L-Homocysteine	C00155	Serine biosynthesis and one-carbon metabolism	136.043	0.73327	+	0	0	0	3165.97	0	0	0	0	0	0	0	0	0	0	9771.41	0	0	0	0	0	0	0	0	0	0	4015.97	0	25700.1	0	0	0	14114.4	0	13576.2	0	0	0	15388.7	26578.4	10286	15255	2803.62	0
72	Dimethylglycine	C01026	Serine biosynthesis and one-carbon metabolism	104.071	0.744366	+	92281.6	0	0	66386.5	68727.7	77949.6	67359.5	66478.3	78998.2	65593.2	0	82329.1	63331.6	67437.3	130795	69316.6	61194.6	67335.6	63567.2	71387.7	66307.1	55056.1	209732	58646.3	75906.4	96640.9	106837	152028	77175.4	73152.8	73901.2	105059	103146	120220	58369.3	0	103885	113719	163853	77244.2	113131	88536.3	0
73	Betaine	C00719	Serine biosynthesis and one-carbon metabolism	118.086	0.718045	+	211198	3193449	1782497	6875846	1862561	12752130	6571290	1377806	3277319	3270307	1172942	6800088	1469145	1527438	16300860	1097191	1465366	2501975	2224097	8803406	3707337	1766968	15530540	2950084	9148999	14951350	6693858	206909600	2799932	6371120	4759320	166556400	8387508	139096000	5018012	4049249	6530600	172904600	232252800	9545213	129561800	8387140	1782497
74	S-Adenosyl-L-homocysteine	C00021	Serine biosynthesis and one-carbon metabolism	385.132	0.687696	+	6644.12	0	0	5314.48	0	0	0	0	0	0	0	0	0	0	37292.2	0	0	0	0	0	0	0	0	0	0	9782.56	3627.35	33752.6	0	6083.54	0	21987	4580.24	12956.8	0	0	4860.39	10457.2	49238.9	0	16870	0	0
75	S-Adenosyl-L-methionine	C00019	Serine biosynthesis and one-carbon metabolism	399.142	0.63616	+	0	0	0	0	0	0	0	0	0	0	0	0	0	0	0	0	0	0	0	0	0	0	0	0	0	0	0	0	0	0	0	0	0	0	5505.29	0	0	0	0	0	0	0	0
76	Ornithine	C01602	Urea cycle	133.097	0.619995	+	120939	34818.4	35718.6	71413	21733.1	46662.7	50765.4	35966	39957.4	30359.3	36546.6	69165.2	34813.1	18641.8	205067	29988	25175.5	23599.5	17023.6	56819.8	36826.3	15312.8	49052	54478.1	102414	113467	83795.1	241366	29692.5	51752.6	47037.3	156734	113192	160079	50891.1	61130.2	64991.8	213506	333345	88300.1	218051	68295.6	35718.6
77	L-Citrulline	C00327	Urea cycle	176.103	0.681192	+	18895.3	17418	5500	50045.1	0	0	6906.37	11156.7	10441.2	17362.7	0	10110.8	0	12141.4	63053	4549.34	0	5827.58	0	0	9587.83	0	30002.2	8218.49	19324.2	57866.7	23367.9	84771.3	12109.4	12622	16571.9	49020.7	35341.9	74344.8	22935.4	0	44812	42091.6	136285	24630.2	72065.5	14608.6	17418
78	5-Methylthioadenosine	C00170	AA Catabolism	298.097	1.32241	+	6803.55	5546.32	0	90539	33582.9	145599	22615.9	30949.4	5152.37	65231	35434.7	27203.3	10249.8	6160.92	12247.2	12508	22894.5	14907.8	15719.3	159917	23997.3	25423.9	143188	57732.4	6434.86	19357.5	33327.6	8301.73	20516.9	9319.67	72512.5	35372.6	101991	8250.11	79058.4	32778.7	60909	36646.6	11691.1	7141.15	11651.7	10257.9	5546.32
79	Putrescine	C00134	Polyamines	89.1073	0.605066	+	17983.7	38606.1	11740.3	60549.5	55839	41786.6	27140.2	37304.8	20036.7	53629.2	59648.2	43599.1	15437.8	27017.3	12163.3	23813.6	53249.2	35598.8	46527.8	63494.3	36730.1	44611	73852.8	80905.7	8340.73	10985.6	62633.1	17532.4	37844.1	20698.4	60162.1	11741.8	56733	27029.8	92577.3	11281.3	62391.7	0	9388.49	16587.5	21133.6	16054.8	17983.7
80	Spermidine	C00315	Polyamines	146.165	0.598038	+	799593	1172668	308892	4055521	3140790	4708080	939553	1098171	670597	5254912	2899186	2699651	355783	818022	385407	650072	1535465	1000340	1413680	3741156	1443492	2138532	7630242	3324851	408524	254590	2677071	316211	2659489	316063	4827028	384798	2111923	465032	4416217	849109	2537657	461142	204731	366086	178370	376001	799593
81	Spermine	C00750	Polyamines	203.223	0.578342	+	718712	488881	183919	877151	1012924	3817159	338529	387156	298770	1261566	377146	622504	122310	230260	294471	243355	430790	333112	283214	1714665	262982	309735	3285713	390691	182298	193075	761185	86444.1	467730	143996	966349	169383	842846	163207	1067601	411800	343448	281822	59702.5	208613	47313.6	281593	488881
82	Carnosine	C00386	Arginine and proline metabolism	227.114	0.631359	+	0	0	0	0	0	0	0	0	0	0	0	0	0	0	20698.5	0	0	0	0	0	0	0	0	0	0	9850.5	9262.8	17538	0	0	0	14933.4	23486.2	25180.3	4240.13	0	3080.47	17455.3	35135.6	0	34005.7	0	0
83	5-Guanidino-2-oxopentanoate	C03771	Arginine and proline metabolism	174.087	0.753537	+	8632.63	6469.28	15566.1	8100.09	2562.68	114182	12012	4507.69	17708.8	6832.81	0	32023.6	0	5987.4	39518.8	18721.4	4128.77	0	7043.43	139431	25362.6	2515.4	73807	9877.73	39282.7	63718.2	5423.16	12962.5	0	30341.7	2466.01	94317.6	2862.21	46827.6	0	21969	0	107756	13010.1	14174.7	12172.8	15051.9	8632.63
84	Phosphocreatine	C02305	Arginine and proline metabolism	212.042	0.867902	+	0	2350.75	0	5385.67	0	0	5151.07	0	0	4918.67	0	0	4370.56	0	0	0	0	0	0	2907.93	0	0	0	4778.85	3825.54	7761.44	0	6994.04	0	0	4681.54	0	0	0	0	0	2370.99	0	12209.2	5518.33	5242.62	0	0
85	Creatine	C00300	Arginine and proline metabolism	132.077	0.655579	+	4292382	1232625	473578	2014358	664304	2025134	1776194	617404	1139937	845141	428403	2850477	405183	346237	7760904	817347	656570	1088964	600407	1604265	947245	675847	2244406	802613	2691092	4638290	3135657	6052910	1164350	2270354	1054448	6616288	3048704	5886104	651666	1179025	3478967	7476762	7491810	3223424	5224666	3605709	1232625
86	Creatinine	C00791	Arginine and proline metabolism	114.066	0.69004	+	3722197	591210	256714	1796222	325518	1146942	1481334	192511	659853	618772	149087	2179054	182814	162060	4832182	192480	168245	495535	326270	818824	609552	223865	517220	375340	2655808	4432740	1343954	3932647	400061	1620941	641315	4909998	1269852	4411318	416944	1088980	1668033	5126968	5075638	2658470	3420155	2265348	591210
87	4-Acetamidobutanoate	C02946	Arginine and proline metabolism	146.081	0.596059	+	38371.5	35106.7	39234.9	31251	41367.4	42986.8	38655.8	26784.1	41820.4	40392.2	46367.8	57856.1	26175.8	36915.5	48249	45715.8	34244.9	45788.6	38207.7	52888	33604.2	29777.4	46719.7	25506.8	56081.4	97842	41497.2	88356.5	38193.8	31074.3	38518.9	132766	50402.5	86153	39101.6	44793.5	40424.4	216251	112398	30270.5	63085	58430.6	38371.5
88	Pantothenate	C00864	Panthothenate metabolism	220.118	1.53013	+	4232217	912621	304409	1236391	403198	7131026	1606264	450728	943629	863171	252735	1176598	276211	323224	5221138	448992	384240	437846	358942	4221802	598906	350968	4640962	567836	2017441	3737286	529713	8142728	150382	1142106	267228	5932624	420902	4886036	231086	1283835	546636	7597934	9101565	2726607	4916700	2424000	912621
89	Taurine	C00245	Sulfur metabolism	126.022	0.691733	+	11645.9	18756.4	4996.63	44406.8	38388.1	2765.05	26787.2	12144.6	7070.78	50014.3	29088.7	39516.7	0	7807.61	8942.2	0	13901.4	12581.3	11453.1	0	21629.7	15971.4	9032.51	48794.5	7053.22	6067.81	561980	15106.3	208699	3649.19	310889	17479.1	1078982	36591.9	546360	0	357643	12435.4	37380.5	7181.18	38457.2	8897.41	11645.9
90	L-Methionine S-oxide	C02989	Sulfur metabolism	166.053	0.777456	+	86977	61264.2	44247.3	82187.4	96386.6	224399	86632.4	49744	75461.4	72419.7	53451.1	89056.1	53038.2	64241.6	166124	57841.6	50659.1	107843	79179.6	93327.4	55436	56565.9	168532	50484.9	98571.8	101185	30585.1	154771	20670.4	76241.5	34777.7	122972	25791.3	110523	12467.5	74899.6	45373.2	100225	136108	88955.5	91272.6	93848	61264.2
91	5-Hydroxyindoleacetate	C05635	Indole and Tryptophan	192.065	1.2504	+	32839.8	0	0	12991.6	0	0	4916.53	2752.89	4403.69	3067.34	0	12508.1	0	0	16590	4421.96	0	0	0	0	8234.56	0	0	0	9966.93	29240.7	0	55266	0	0	0	46170.5	5421.95	40393.7	0	15881	2664.64	52112.7	52673.3	19132.3	27729.1	14700.5	0
92	3-Methyldioxyindole	C05834	Indole and Tryptophan	164.071	0.924172	+	65722.8	15217.2	5612.96	33662.7	8773.08	34897	29169.9	13603.9	21842.5	15922.5	8662.72	29924.6	10030.3	4331.33	74103.6	14361	7992.91	7654.69	13233.8	30376.5	12187.7	9684.73	36607.6	12312.7	24686.3	48615.8	8764.72	128225	4607.73	12626.7	11177.4	81447	10610.4	72176.8	4217.1	18710.1	5791.38	148297	108597	37713.1	65711.6	41792.4	15217.2
93	Indole-3-acetate	C00954	Indole and Tryptophan	174.055	1.81834	-	69023.2	13313.6	1861.73	25082.8	1184.12	1342.38	29828	7699.35	1413.85	10120.5	418.283	2627.26	767.777	1010.3	10618.1	354.706	10105.2	734.681	1470.35	12716	22247.3	3389.17	9383.46	19822.5	58920.1	35636.4	986.983	49466.3	1156.3	2232.62	18457.2	51674.3	602.287	9374.59	19967.2	1521.71	2320.34	49353.7	34318	16552.6	9207.79	22061.3	13313.6
94	6-Hydroxykynurenic acid	C08480	Indole and Tryptophan	204.033	0.699026	-	0	0	0	0	0	0	0	0	0	0	0	0	0	0	0	0	0	0	0	0	0	0	0	0	0	0	0	0	0	0	0	0	0	0	0	0	0	0	0	0	0	0	0
95	Kynurenine	C00328	Indole and Tryptophan	209.092	1.25684	+	96939.1	26925.8	6657.42	69632.6	9250.36	92459.4	45641.9	5171.62	33085	29540.5	3660.62	41644.1	0	3827.61	83829.3	9387.67	6548.75	12383.4	17117.5	79553.7	48524.4	6271.14	85570	11203.8	44999.6	113769	17441.8	208815	0	52923.9	15793	152120	21774	127549	8474.31	45906.6	5650	156127	188881	75182.6	96596.4	91668	26925.8
96	N-formyl kynurenine	C02700	Indole and Tryptophan	237.087	1.17635	+	53029	18257.1	30647.6	57604.7	4326.89	142794	50262	21715.8	19745.3	28580.5	3284.23	21730	6544.28	0	49143.2	24414.7	9087.49	39541.2	12368.7	124071	63041.1	7336.59	94291.9	16371.5	41592.4	57784.4	3406.31	106122	4282.73	56327.2	0	41080.6	0	21821.4	4966.35	123668	0	45047.3	68670.1	48986.7	24298.7	82454.5	30647.6
97	1D-myo-Inositol 1-4-bisphosphate	C01220	Inositol	338.989	1.71916	-	6420.6	5094.93	3006.49	29502.9	10705	8219.21	3459.44	5434.34	3642.97	7465.31	8451.57	7284.18	564.309	336.701	13817.3	449.557	668.245	5162.37	4144.95	503.849	4391.89	1622.06	9137.58	8843.56	4796.2	2248.44	4699.31	13075.2	2102.45	1681.14	13099.4	9081.22	4538.13	4769.05	14457	1480	1343.72	1464.08	0	7718.77	1900.46	1703.85	5094.93
98	sn-glycero-3-Phosphoethanolamine	C01233	Glycerophospholipid biosynthesis	214.048	1.0715	-	3360.46	1289.48	412.672	1825.03	4447.61	752.911	0	1173.03	2740.04	895.601	1322.84	4806.65	376.865	468.897	8360.6	506.602	399.337	460.65	1301.14	471.505	976.729	1411.52	1025.34	630.799	1192.95	12338.6	1752.85	7072.44	3527.97	3861.1	6976.01	13113.2	2412.72	8292.04	2859.8	1594.62	13502.9	14303	10020	3577.89	5991.37	2154.42	1289.48
99	Phosphoethanolamine	C00346	Glycerophospholipid biosynthesis	140.011	0.633277	-	4841.84	0	0	0	0	0	0	0	0	0	0	0	0	0	9597.25	0	0	0	0	0	0	0	0	0	0	0	213401	30341.6	146081	0	188266	10019.7	318944	24476.2	234462	0	203370	14939.1	51457.2	0	36185.6	0	0
100	CDP-ethanolamine	C00570	Glycerophospholipid biosynthesis	445.054	0.880336	-	396.278	285.694	0	0	0	294.807	0	0	0	0	0	0	0	0	8442.06	0	0	0	0	0	0	0	0	0	0	505.254	8464.04	1775.21	7980.72	0	18359.1	864.354	18141.5	3765.78	16642.4	0	17749.6	501.932	4472	639.157	2616.05	0	285.694
101	CDP-choline	C00307	Glycerophospholipid biosynthesis	487.102	0.967046	-	2710.41	0	0	1201.91	0	0	1925.84	0	0	0	0	1264.43	0	0	4375.15	0	0	0	0	0	0	0	4453.18	976.645	7830.32	2499.15	1163.12	9107.88	0	1886.47	0	5204.55	1352.14	4565.11	0	0	1409.1	8361.04	8959.92	0	8326.82	2235.98	0
102	Acetoacetate	C00164	Ketone Body	101.023	0.679166	-	1372788	468011	276635	924388	304695	316269	913462	290670	470857	388161	188246	814474	228060	242674	2599899	263052	203496	324792	350276	287719	512450	225772	464894	438920	1334291	1720699	999304	3028075	463849	782296	760098	2259399	1110937	2811202	558836	584642	1054864	2373019	2985965	1104427	2473555	1183384	468011
103	Beta Hydroxybutyrate	C01089	Ketone Body	103.039	0.655089	-	59014.9	27872.9	36526.5	35522.3	36637.1	24477.8	35146	34649.8	62920.7	25363.3	23462.9	46139.2	30138	30552.9	123190	30175.4	45039.4	23017	51903.6	23754.4	35522.4	13842.4	109287	31446.9	108461	58262.7	32960.4	105651	34032.4	48357.2	37144.9	112614	37896.8	104607	33120.6	30206	53017.9	108598	116289	49993.5	117739	47088.6	36526.5
104	L-Carnitine	C00318	Carnitine and fatty acid metabolsim	162.112	0.686798	+	1735624	436858	244280	1052179	388358	835270	813033	215893	554779	630162	314207	976388	198389	188409	2481840	148482	215233	393194	282209	664737	416483	301600	485531	394055	1298319	1921230	5260974	2583360	2058579	925302	3093252	2606546	5672714	2209870	3545349	788938	2823159	2696826	3065445	1434572	1869096	1460576	436858
105	Acetylcarnitine	HMDB0000201	Carnitine and fatty acid metabolsim	204.123	0.828963	+	775622	235532	134216	406684	143524	1021646	352935	168247	298688	294899	107349	331958	75857.6	109403	1046395	86389.8	149177	116940	147718	1165968	271567	124671	1233474	142471	671527	761523	2098105	1772589	2620979	488868	2780099	1446868	2260529	1102203	2981607	734401	2275693	1831822	1528972	679394	748194	626586	235532
106	Butyrylcarnitine	HMDB0002013	Carnitine and fatty acid metabolsim	232.154	1.70637	+	192398	76666.8	20399.1	116378	54732	309732	116438	28312.8	96963.6	73499.5	15136.9	139732	34194.1	33782.3	592027	45763.7	41490.4	38449.5	60659.6	256832	65032.2	41374.1	303473	52131.8	180726	316244	110101	527493	43327.4	132741	61308.9	441871	75912.1	544608	35980.9	105889	81987.3	468732	694069	225048	357496	191102	76666.8
107	Isovalerylcarnitine	HMDB0000688	Carnitine and fatty acid metabolsim	246.17	1.75088	+	136707	73673.4	33933.6	94040.7	48982.2	194529	86744.2	50623.3	121914	56899.5	32869.4	70784.4	17465	26044.8	266215	106083	20839.1	37627.1	34377	145122	42466.2	25086.1	452687	34558.7	97943.8	174411	58329.1	345373	54518.1	78104.9	32047.7	316897	39539.4	286969	21745.3	87169.2	58430.7	260586	388971	136870	163354	125619	73673.4
108	Methylmalonylcarnitine	HMDB0013133	Carnitine and fatty acid metabolsim	262.128	0.779861	+	52310.2	44887.4	41053.4	41115.8	17219.6	1360112	47080.7	28040.7	100925	25526	7973.87	168388	10180.6	24016.3	264007	72456.7	25017.3	18678.8	35511.9	1889045	34166.9	19265.8	955292	27829	132152	272222	4918.46	142276	8344.26	97548.3	28676.4	694026	28884.8	258950	20965	70387.9	18964.5	958365	254816	35803	104488	91638.5	44887.4
109	Octenoylcarnitine	HMDB0013324	Carnitine and fatty acid metabolsim	286.201	1.8819	+	52630.8	27330.9	28219.5	39524.4	30530.2	42977.4	24625.7	100161	94012.6	33284	19002.9	12821.5	23834.2	19357	29938.4	103817	32632.2	22592.2	34893.7	47062.3	27169.7	31732.7	446211	12291.5	7119.56	38044	6447.5	58580.1	10293.5	9643.49	28390.4	30284.3	6362.81	44015.9	10507.3	20455.1	13176.2	34982.8	51833.6	22286.5	33279.7	24874.2	28219.5
110	Hydroxyoctanoyl carnitine	HMDB0061634	Carnitine and fatty acid metabolsim	304.212	1.76802	+	18218.4	16942.7	13632.3	26749.8	12703.1	37742.3	53122.5	9265.34	10673.2	19818.4	10919.4	10490	168619	20289	19502.4	14443.5	15623.6	10152.6	23133.6	64238.8	19919.7	14185.7	21523	16681	9410.25	15044	10370.8	11669.4	21809.8	23233.4	16021.5	34809.6	10837.3	38149.8	18515.8	11343.4	17349.3	15653.5	17447.5	11544.9	9104.07	9563.11	16942.7
111	Octanoic acid	C06423	Saturated Fatty acids	143.107	1.8731	-	2371646	671925	5974792	3692904	1085044	487104	2907057	916544	1825529	750217	1144203	1340138	571572	774362	3023506	999279	1844274	2739146	1418005	1530210	1814298	830488	5311764	1853979	8543890	2377589	11506210	17510350	378629	650918	1105804	2430353	743208	12361380	515689	685381	525250	1690182	20441200	8730851	6918478	1631598	2371646
112	Decanoic acid	C01571	Saturated Fatty acids	171.138	2.16004	-	998870	294623	989411	693905	317671	367155	685871	695450	1639494	434854	298364	871563	286444	300092	534261	537654	1976013	560184	1295764	434475	570580	309608	7325398	888262	2719943	753630	325918	1655766	290539	407783	479125	956279	410276	901612	397628	355819	360651	500443	942048	763115	937183	803982	989411
113	Dodecanoic acid	C02679	Saturated Fatty acids	199.17	2.33009	-	666408	263877	1011091	902761	287440	287343	654428	658334	991847	317840	223932	907422	204962	298048	767268	715154	1128375	486258	1026708	175925	627859	239706	9023105	1054889	2433122	620509	211285	1266637	132870	280057	263851	498844	135341	915530	214161	244404	153358	347016	1124334	1001373	844400	722954	666408
114	Tetradecanoic acid	C06424	Saturated Fatty acids	227.201	2.57231	-	1169078	801891	1525183	1913288	951991	709129	1824988	1036011	1118481	641875	528398	1231907	815582	816609	593112	1057336	1663802	1031576	876750	724580	1559222	894744	10485700	2473515	6296202	1176009	458013	2388704	331014	637240	537409	1144625	473389	1622021	644094	706284	294355	858522	2512710	1507641	1475534	879284	1169078
115	Hexadecanoic acid	C00249	Saturated Fatty acids	255.233	2.94753	-	5452994	3347613	4684298	7913378	3851823	2671612	6569312	4710016	3633520	3068921	3682446	4297058	3555910	2955935	3534193	4661262	4820869	5010796	4318920	5062274	5428144	4361704	17829840	7219468	36312040	13056850	2983897	20817500	2272654	4593474	2599490	6609358	3082714	7281294	4522706	6146666	2865583	12024070	20737860	11313470	5568994	7547332	4684298
116	Octadecanoic acid	C01530	Saturated Fatty acids	283.264	3.49706	-	1658304	1436658	1981951	3343747	1058556	1294784	2604526	1408168	1395781	1217854	1409051	1706862	1183145	1574350	1485950	1381992	2008242	2119131	1968650	1746775	1783357	1588320	5535724	2504201	7988516	3639944	1429342	7448250	1048073	2182060	1049594	2175228	1401188	4800050	1615488	2128119	1406026	2955777	6543276	4980906	3896038	1901517	1658304
117	Tetradecenoic acid	C08322	Monounsaturated Fatty Acids	225.185	2.37376	-	126336	54347.1	241968	243277	102678	44899.9	242944	149119	242882	60718.8	38280.5	184384	51739.4	94874.8	148898	135684	321568	138145	137771	35138	310393	53655.1	2391338	392432	734514	105830	42315.4	258303	36595	61164	81387.3	65813.2	43450.3	271947	58982.2	40065.9	52786.1	54469.7	270488	173586	200660	111229	126336
118	Hexadecenoic acid	C08362	Monounsaturated Fatty Acids	253.217	2.62975	-	611766	229885	589625	669669	326822	264216	741664	346020	352895	295358	171221	468012	295437	357310	258761	327811	586772	440673	281438	210823	655869	330216	4146867	1409975	2518852	369811	146440	881669	146270	230163	173605	429188	181757	610350	302376	171036	190757	374257	837640	574769	535690	410766	589625
119	Octadecenoic acid	C00712	Monounsaturated Fatty Acids	281.248	2.98418	-	759106	279538	399324	675286	378733	248400	461760	378695	366986	312334	311036	405764	511723	287406	403673	257757	318862	294084	343984	349783	284327	395342	878676	833324	1649447	806668	308792	973500	319172	412679	284019	909564	250907	701632	373490	442316	346924	1022252	999074	879666	515494	632020	399324
120	Octadecadienoic acid	C01595	Poly-unsaturated Fatty Acids	279.233	2.6598	-	145296	74382.4	62983.2	102482	56644.6	65447.9	100913	69503.3	67549.3	43621.7	76492	85448.5	73285	76280.1	59975	56533.1	62020.9	51694.1	65052.5	76154.2	80693.6	75970.9	230401	101790	574956	135902	42929.1	221411	38424.1	93515.6	44708.6	162747	48543.5	147778	62970.7	62981.4	39245.7	197504	184182	159673	87049.3	138008	74382.4
121	Octadecatrienoic acid	C06427	Poly-unsaturated Fatty Acids	277.217	2.47167	-	4279.04	2104.13	1097.56	1893.09	3225.32	2784.71	3784.61	1569.41	2303.96	1695.95	1216.18	2218.45	1266.72	1280.4	3200.14	2960.68	2184.88	3011.03	1563.65	3422.07	4605.51	1811.96	14404.1	4913.49	23878.6	4443.04	1437.07	7985.84	0	1914.94	1649.2	5968.52	946.736	4458.77	2439.2	1963.06	1319.73	5445.18	6514.97	3197.31	2410.51	2907.71	2104.13
122	Eicosatetraenoic acid	C00219	Poly-unsaturated Fatty Acids	303.233	2.56047	-	138183	9358.74	8486.99	63238.8	6818.61	4470.35	42041.8	9689.17	8576.9	10239.3	9804.62	32286.8	6684.06	5530.77	51248.4	5074.43	8328.61	18028.2	7330.27	9006.76	16763.7	11615.8	94776	25530	627902	127943	14046.3	180942	6246.61	22862.8	7975.81	135710	16830.6	117748	12583.3	16146.6	13740.2	215117	252141	65402.2	81246.5	54106	9358.74
123	Eicosapentaenoic acid	C06428	Poly-unsaturated Fatty Acids	301.217	2.6197	-	8868.64	6450.35	5779.22	9062.52	16339.8	7391.17	11278.5	5662.16	5505.32	6493.81	6552.17	8169.8	4876.58	8533.39	4708.92	7422.92	12398.3	6610.6	6742.97	6581.06	9920.93	6624.65	87681.5	19621.3	111405	8504.04	1004.29	11762.6	2302.01	6485.92	3085.94	6645.26	2522.13	7271.29	4467.82	4299.96	3523.46	8858.58	9475.6	8847.69	7601.02	6608.85	6450.35
124	Docosahexaenoic acid	C06429	Poly-unsaturated Fatty Acids	327.233	2.46735	-	45283.7	3332.1	3586.3	14682.2	2989.63	783.311	12722.7	2838.13	1282.38	3684.07	3285.84	10738	1466.28	3768.86	28850.5	1337.38	2445.57	7624.32	3136.46	1297.01	10017.8	5134.53	41055.7	10024.8	341598	47228.2	12810.7	103051	0	18468.7	5160.44	76218.8	11684.5	62751.3	6769.28	7117.83	7792.14	77659.7	96647.2	24569.4	46736.9	44172.4	3586.3
125	(8Z-11Z-14Z)-Icosatrienoic acid	C03242	Essential fatty acids	305.249	2.73707	-	23805.1	664.198	0	10729.7	0	0	5284.78	3069.69	0	655.064	0	3857.86	0	705.71	6879.89	0	0	1619.34	0	1351.96	3971.84	1548.09	13145.4	4749.78	70111.4	21902.5	2244.02	35563.1	0	4360.16	0	26312.5	1486.7	21470	0	1909.53	991.004	33115.4	32956.7	15330.5	12328.6	10622.7	664.198
126	(7Z-10Z-13Z-16Z-19Z)-Docosa-7-10-13-16-19-pentaenoic acid	C16513	Essential fatty acids	329.25	2.57002	-	22177.8	1359	793.46	10628.8	1731.86	636.587	7634.81	887.687	1189.61	2106.16	1480.28	3421.18	845.296	2574.96	8640.07	724.446	1085.89	4789.68	2204.03	0	4769.88	3172.07	14918	4406.22	111074	23541.3	3837.67	43934.8	958.818	5353.9	1951.95	27879	5159.87	26959.3	1939.41	4581.77	2721.22	32539.5	50198.1	21477.8	17258.9	12572.7	1359
127	9(S)-HODE	C14767	Arachidonate metabolism	295.228	2.29717	-	7099.97	8067.25	7068.59	5479.4	56361.6	7815.1	8546.6	8124.5	7744.73	8907.87	8839.08	9665.38	7967.14	8462.49	8603.38	4635.58	6906.59	4459.79	7113.14	7619.88	8222.52	6746.45	13128.5	7194.1	20542.6	9541.98	6219.74	8189.82	5254.95	8518.87	7470.96	8352.05	8151.27	8281.95	13856.2	6954.43	5354.09	5861.99	7769.18	6609.73	12077.2	8571	7099.97
128	HETE	C04805	Arachidonate metabolism	319.231	1.91789	-	52370.5	5693.83	1838.25	13668.5	3137.17	2611.56	18958.9	5418.1	3395.04	3697.6	5063.44	10147.4	5027.15	3034	46922.9	2786.57	5025.47	6354.2	4564.82	3363.94	14103.3	4546.79	13618.6	10177.1	202502	70972.4	1784.23	1102.79	800.077	805.883	5682.56	96616.7	1778.08	2151.62	995.588	2287.71	14409.9	108084	1646.58	2409.55	929.91	1026.48	5693.83
129	Prostaglandin D2/Thromboxane A2 (isobars)	C00696	Arachidonate metabolism	351.221	2.94789	-	126154	75393.3	116042	183772	84004.6	75093.4	151551	100679	95135.9	74217.3	86283.8	89866.6	82957.5	66753.5	84943.4	116759	107274	104570	105200	120498	136890	104709	289360	132594	582147	261756	74116.1	371241	53634.5	128922	71393.9	153648	75867.6	152835	105962	138861	89903.8	232420	349916	228748	126329	161331	116042
130	Prostaglandin E2	C00584	Arachidonate metabolism	351.221	1.94582	-	33884.6	29999	34494.8	23224.6	33170.8	18262.4	43547.4	25573.8	31547.4	35210.5	38504.6	28605.9	30081.6	25094.3	22295.3	35232.3	28190.1	30088.6	26637.5	30784.2	28853.7	33800.8	23172.4	35163.3	21949	30137.6	27050.5	29125.4	29506.4	33218.2	33354.7	28770	30188.5	35107.6	30813	29205.3	27478.5	28877.6	34064.1	36460.2	32011.1	27980.4	33884.6
131	3-Phospho-D-glyceroyl phosphate	C00236	Other	264.952	2.8389	-	8214.72	27499	9499.3	13021	16126.3	7660.81	6169.93	8617.99	15479	9232.42	9662.78	6994.65	15753.8	10342.7	16798.7	7949.46	16073.5	13451.2	8169.86	6070.16	14075.3	10007.8	26088.7	9299.97	41247.2	7876.59	14903.8	14420	13685.8	16434.6	12170.2	16519.1	14825.4	16136.2	15307.3	16245.1	16295.9	16474.6	13078.4	8425.17	14899.2	14177.5	9499.3
						sumXIC	1.28681e+09	3.90852e+08	2.79257e+08	7.10405e+08	2.44417e+08	8.35771e+08	6.37041e+08	2.7491e+08	4.35091e+08	3.80578e+08	2.00579e+08	6.63765e+08	2.1934e+08	2.21509e+08	1.5679e+09	2.75666e+08	2.56783e+08	2.61187e+08	2.693e+08	7.54511e+08	4.35253e+08	2.58367e+08	9.08672e+08	3.59902e+08	9.22688e+08	1.38598e+09	2.45742e+08	2.79686e+09	9.54165e+07	5.31902e+08	2.31908e+08	2.03506e+09	2.69509e+08	1.67834e+09	1.86852e+08	5.43664e+08	2.24957e+08	2.34034e+09	2.78721e+09	9.76183e+08	1.45637e+09	9.18988e+08
						Norm Ratio	0.46009	0.139747	0.0998468	0.254001	0.08739	0.298825	0.22777	0.0982924	0.155565	0.136073	0.0717158	0.237326	0.0784239	0.0791994	0.560592	0.0985627	0.0918112	0.093386	0.0962867	0.269771	0.155622	0.0923778	0.324891	0.128681	0.329902	0.49555	0.0878636	1	0.0341156	0.190179	0.0829173	0.727624	0.0963614	0.600081	0.066808	0.194384	0.0804323	0.836777	0.996552	0.349029	0.520716	0.328579
[truncated: 27 more columns]

## Sheet: PLSDA HSC
	Comp. 1	Comp. 2	Comp. 3
Inosine	2.6439	2.4857	2.4703
Decanoic acid	2.1481	1.6853	1.6393
Xanthosine	2.1274	1.6875	1.6892
S-Adenosyl-L-homocysteine	1.9146	2.0453	1.9916
Spermine	1.9006	1.5764	1.526
S-Glutathionyl-L-cysteine	1.8507	1.5681	1.532
Beta Hydroxybutyrate	1.7878	1.4464	1.3977
D-Fructose 1-6-bisphosphate	1.7496	1.6671	1.6666
1D-myo-Inositol 1-4-bisphosphate	1.7496	1.6671	1.6666
L-phenylalanine	1.7102	1.3443	1.3688
Octenoylcarnitine	1.6958	1.4068	1.3597
Lactate	1.6687	1.3397	1.3018
Maltose/Sucrose	1.5646	1.3023	1.2736
Glutathione disulfide	1.5259	1.2964	1.3923
UDP	1.5141	1.2059	1.1677
5-Hydroxyisourate	1.4873	1.4874	1.4412
Cytidine	1.4841	1.3366	1.2991
Kynurenine	1.4594	1.2346	1.2196
L-cystine	1.4395	1.1703	1.1454
L-Homocysteine	1.424	1.4453	1.3971
Methylmalonylcarnitine	1.3492	1.282	1.2437
AMP	1.3372	1.4452	1.3993
Pantothenate	1.3213	1.227	1.2001
Cytosine	1.3049	1.2403	1.2155
5-Methylthioadenosine	1.2956	1.2977	1.3195
L-tryptophan	1.2901	1.131	1.1289
L-Methionine S-oxide	1.2626	1.0767	1.0545
Phosphate	1.236	1.0756	1.0602
Dodecanoic acid	1.2163	1.0782	1.061
Tetradecenoic acid	1.1698	1.0943	1.0772
L-alanine	1.1609	0.97903	0.94704
Butyrylcarnitine	1.1602	1.1662	1.136
9S-HODE	1.142	1.2225	1.1903
5-Guanidino-2-oxopentanoate	1.1173	1.0794	1.0576
S-Allantoin	1.1146	1.0725	1.0548
Acetylcarnitine	1.0984	1.1277	1.1011
Hexadecanoic acid	1.0767	1.1842	1.162
Dimethylglycine	1.0762	1.3046	1.269
N-formyl kynurenine	1.0693	0.91918	0.91852
L-glutamine	1.0581	0.83647	0.84753
Allantoate	1.0535	0.838	0.8119
Dehydroascorbate	1.035	1.3125	1.2683
D-Glucose	1.0342	0.88127	0.8787
D-Ribose	1.0331	0.87428	0.89108
Nicotinamide	1.0324	0.97453	0.99301
Itaconate	1.0273	0.83639	0.81236
Prostaglandin E2	1.0208	0.82104	0.8486
Prostaglandin D2/Thromboxane A2 isobars	1.0079	1.153	1.1268
Adenosine	1.0038	1.9431	1.8788
L-histidine	1.0007	0.78521	0.77513
L-tyrosine	0.99828	0.88063	0.92708
5-L-Glutamyl-L-glutamine	0.99026	1.0927	1.0866
UDP-glucose	0.97513	0.97647	1.099
ADP	0.97504	0.9784	0.99133
Spermidine	0.95065	0.88714	1.0651
L-threonine	0.93446	0.75232	0.75635
L-serine	0.93378	0.73512	0.754
Octadecadienoic acid	0.93316	0.80338	0.80356
Fumarate	0.90234	0.71522	0.74997
Acetoacetate	0.89906	0.81863	0.80393
L-methionine	0.89456	0.94862	0.96692
L-valine	0.88652	0.7389	0.76264
Ornithine	0.85411	0.7404	0.71938
Adenine	0.82276	0.79798	0.81123
L-glutamate	0.79301	0.64209	0.62056
glycine	0.75721	0.6237	0.66936
Betaine	0.75025	0.94533	0.91368
CDP-choline	0.74305	0.58309	0.57451
L-cysteine	0.73834	0.57968	0.59575
L-isoleucine	0.72461	0.58426	0.6852
L-asparagine	0.70092	0.59373	0.61888
L-Carnitine	0.69196	0.59015	0.57378
Pyruvate	0.68514	0.62067	0.61839
Octadecanoic acid	0.68264	0.95557	0.93161
Eicosapentaenoic acid	0.68116	0.94125	0.94139
Glutathione	0.66752	1.1328	1.0946
L-leucine	0.6552	0.86371	0.87923
Urate	0.61909	0.5597	0.64242
Tetradecanoic acid	0.60361	1.0674	1.0399
Octadecenoic acid	0.59213	1.188	1.1558
D-Hexose-phosphate	0.57607	0.54566	0.75434
2-Hydroxyglutarate	0.55828	0.57308	0.57088
L-arginine	0.54622	0.43065	0.51546
HETE	0.54251	0.48858	0.48639
Hexadecenoic acid	0.54236	0.99127	0.97348
5-Oxoproline	0.52975	0.86312	0.86637
Creatinine	0.52855	0.41533	0.48204
sn-glycero-3-Phosphoethanolamine	0.52311	0.63989	0.65214
4-Acetamidobutanoate	0.5162	0.40805	0.5056
L-lysine	0.51546	0.42146	0.49041
Uracil	0.5101	1.1639	1.1254
CDP-ethanolamine	0.49914	0.65431	0.63506
Pentose phosphates isobars	0.47649	0.55553	0.5387
7Z-10Z-13Z-16Z-19Z-Docosa-7-10-13-16-19-pentaenoic acid	0.46912	0.80104	0.78824
Creatine	0.45811	0.41593	0.49345
Malate	0.43816	0.73444	0.76973
Phosphoethanolamine	0.43157	0.67845	0.7209
3-Methyldioxyindole	0.42006	0.87151	0.84861
Phosphocreatine	0.41815	0.45346	0.47308
ATP	0.40346	0.35917	0.45026
Hypoxanthine	0.38914	1.1403	1.1088
1-3-Bisphosphoglycerate	0.3851	0.87475	0.84557
3-Phospho-D-glyceroyl phosphate	0.3851	0.87475	0.84557
UMP	0.37647	0.40021	0.43449
Phosphoenolpyruvate	0.37415	0.49732	0.62827
gamma-L-Glutamyl-L-cysteine	0.32369	1.1391	1.1417
Succinate	0.2904	0.82546	0.8421
Indole-3-acetate	0.28255	0.51928	0.58502
Thymine	0.28196	0.67059	0.6481
Hydroxyoctanoyl carnitine	0.26883	0.45811	0.44873
Diphosphate	0.26871	0.42392	0.4973
2-Oxoglutarate	0.25356	0.40016	0.39691
L-Citrulline	0.25351	0.67458	0.65882
5-Hydroxyindoleacetate	0.23468	0.24462	0.3046
Eicosatetraenoic acid	0.23048	0.69972	0.69898
Docosahexaenoic acid	0.19886	0.71695	0.71737
Octanoic acid	0.17994	1.0924	1.0812
Citrate	0.16877	0.48471	0.63619
Ascorbate	0.16844	0.20606	0.32061
Isovalerylcarnitine	0.15781	0.95774	0.93271
L-aspartate	0.15381	0.93146	0.91636
L-proline	0.14829	0.4181	0.47556
8Z-11Z-14Z-Icosatrienoic acid	0.14632	0.60249	0.6307
Xanthine	0.11695	0.44466	0.54307
Octadecatrienoic acid	0.081483	0.22794	0.24701
Taurine	0.017823	0.030649	0.6473
Putrescine	0.011901	0.080067	0.51355
2/3-Phospho-D-glycerate	0.011114	0.081357	0.39709

## Sheet: Raw Formula
N.	compound	CmpdID	Pathway	parent	medRt	Polarity	1_Fresh_Young_Lin-_500K_r9	2_Fresh_Young_LTHSC-_5K_r26	3_Fresh_Young_Lin-_5K_r37	4_Fresh_Old_Lin-_500K_r10	5_Fresh_Old_LTHSC-_5K_r17	6_Fresh_Old_Lin-_5K_r8	7_Young_Lin-_69_C_r5	8_Young_Lin-_74_C_r6	9_Young_HSC-_69_C_r43	10_Young_HSC-_74_C_r41	11_Old_Lin-_69_C_r45	12_Old_Lin-_74_C_r42	13_Old_HSC-_69_C_r39	14_Old_HSC-_74_C_r33	15_Young_Lin-_69_S_r56	16_Young_Lin-_74_S_r64	17_Young_HSC-_69_S_r53	18_Young_HSC-_74_S_r49	19_Old_Lin-_69_S_r65	20_Old_Lin-_74_S_r66	21_Old_HSC-_69_S_r61	22_Old_HSC-_74_S_r54	23_Fresh_Young_Lin-_500K_2_r4	24_Fresh_Young_LTHSC-_5K_2_r25	25_Fresh_Young_Lin-_7K_2_r16	26_Fresh_Old_Lin-_500K_2_r38	27_Fresh_Old_LTHSC-_7K_2_r29	28_Fresh_Old_Lin-_7K_2_r19	29_Fresh_Young_Lin-_500K_3_r40	30_Fresh_Young_HSC-_5K_3_r28	31_Fresh_Young_Lin-_5K_3_r34	32_Fresh_Old_Lin-_500K_3_r3	33_Fresh_Old_HSC-_5K_3_r30	34_Fresh_Old_Lin-_5K_3_r35	35_Y_C_Lin-69_13020_r22	36_Y_C_Lin-74_13020_r20	37_Y_C_HSC_69_13020_r32	38_Y_C_HSC_74_13020_r7	39_O_C_Lin-69_13020_r13	40_O_C_Lin-74_13020_r27	41_O_C_HSC_69_13020_r31	42_O_C_HSC_74_13020_r12	43_Y_C_Lin-69_11620_r21
1	L-alanine	C00041	Amino acids	90.055	0.686728	+	693665	3873903	2507354	1179026	2163900	2143008	3021708	250638	1098749	622559	370927	286402	541007	290958	9537223	12892150	10651680	15325240	10635900	13773560	10250860	15393470	230421	760293	494658	277760	649330	394030	410595	699813	1818813	567702	1129919	2369253	218847	208370	305553	201327	205769	231167	241602	218438	248899
2	L-arginine	C00062	Amino acids	175.119	0.664932	+	3541034	15434370	12174490	5141248	9099813	9678790	11089950	579377	3777557	1545842	1243627	657825	1784397	639047	42725000	43076870	46571400	45035460	43437620	45889970	45499040	47653200	899042	2819896	1755120	1486840	2272610	1219294	1996891	2398636	7915714	3051196	4478272	8983270	285908	457211	755194	541729	537370	404108	468932	279618	343496
3	L-asparagine	C00152	Amino acids	133.06	0.667268	+	293340	640668	610861	515295	551485	503672	938548	35116	242783	146594	58223.9	31999.3	139536	31707.6	4124129	4108006	4804840	4864130	4441736	4430377	4697404	4909786	56796.3	154261	121804	135755	148671	81395.5	141241	155701	596089	245495	236629	565297	32147.9	13243.1	71424.8	38719.3	42749.6	21933.6	13561.1	12275.8	6354.51
4	L-aspartate	C00049	Amino acids	134.045	0.676991	+	285622	626004	532456	482888	383694	417797	447305	37343	151950	95457.9	50093.8	52056.9	62280.3	47719.1	1929616	2194557	2021708	2091358	1922366	1963020	2206544	2360381	97757.8	146307	89827.2	125318	126885	56673.6	108488	108897	273499	239850	180522	306115	15297.3	21482.1	42929.7	33401.6	22256.1	14047.7	34050.3	19683	20718.2
5	L-cysteine	C00097	Amino acids	122.028	0.593068	+	133146	112680	109837	104794	79112	90252	78339.2	45610.9	51980.8	70055.5	69733.6	115273	79977	58590.6	82126.8	150330	117401	120778	223853	75959.8	131872	107752	79869.7	97198.4	59106.7	153542	41136.1	81612.1	181792	62946.5	49974.6	64147	54119.6	60513	83793.8	77710.4	78319.6	56104.3	76128.9	95073.2	68841.5	57619.8	72952.1
6	L-glutamate	C00025	Amino acids	148.06	0.685122	+	1564343	6161786	4402684	2413607	3673980	4084914	3750300	283783	1630321	854705	453370	362333	783250	482717	14006920	17771890	15640840	17929070	15706940	17195770	15527800	17858670	389715	1136924	759250	705489	1045368	552800	653070	990684	2940797	1433962	1793877	2311298	169535	209057	289129	318324	280109	220148	244371	239837	179721
7	L-glutamine	C00064	Amino acids	147.076	0.673662	+	6839912	24909740	19899020	9243407	14745200	17514250	15941850	881359	5796016	2795056	1741157	1020020	3270787	1223489	82593740	101946200	80560520	106226900	93756250	89831140	87395720	117611100	1806946	5515862	2947381	1725632	4525327	2372372	2052400	4199912	10883980	5672432	7870238	12329550	529312	572426	1273858	824082	1036302	588241	729181	430907	525006
8	glycine	C00037	Amino acids	76.0393	0.688801	+	2924319	3095070	2800463	2860729	2870265	2786023	2707986	3105963	2810466	2507825	2690402	2567261	2591929	2993961	3129265	2938308	3067050	3939134	2995221	3159317	3188964	3858982	2828666	2697793	2681253	2980525	2846355	2467568	2971733	2960856	2749002	3050924	2737696	2847628	2693969	2814922	2739932	2773141	2856059	2659070	2794732	2822220	2687974
9	L-histidine	C00135	Amino acids	156.077	0.642494	+	650110	2943841	2680280	1383906	2380791	2040900	2170398	143940	784398	449343	212550	166116	485810	177940	9561516	9046356	10615470	9788477	10438390	9882894	10639380	11077730	211068	615021	298357	327083	521837	256794	446695	580138	1136074	767172	916675	1753113	103046	106144	199979	125493	137114	103736	117611	76297	96196.5
10	L-leucine	C00123	Amino acids	132.102	1.00755	+	40000390	620720100	570038800	43385090	285552500	299060500	318696200	31607570	258191000	125591000	76821100	59768710	122910100	59875960	687362200	844320300	596964200	679259300	725079800	627750600	627068600	750656000	11625080	199487900	100121600	23108180	167718800	105063500	31628800	178430900	442134300	35643380	322012800	475500000	21640670	36260880	56005580	23238220	33658290	30334420	39528920	18259840	24132710
11	L-isoleucine	C00407	Amino acids	132.102	0.967206	+	35676350	521802400	602216400	42590350	252368200	296965200	319950600	27123430	299945600	128469100	60883500	50365130	107142300	54815460	602334300	759890800	622615800	660932800	719449800	634411800	561556200	780250900	10045430	218309100	79003910	20218860	203818200	84354300	29934070	164858900	393803500	32703300	301065900	461873800	23526400	33149630	66900560	29285820	30546740	28377900	38400020	15846940	23228250
12	L-lysine	C00047	Amino acids	147.113	0.620315	+	3776995	18477520	16571890	5100336	13582600	11857890	11827560	737127	6630122	3151431	1162204	1301343	2868158	1139962	51393060	60434780	54407380	55850830	51158690	54362110	54567950	57830480	791185	4086381	2434007	1540257	3877531	1882904	1556459	3844511	9824569	2396928	7120530	12330390	566053	778777	1216432	608502	757972	567249	740388	366047	516555
13	L-methionine	C00073	Amino acids	150.059	0.860261	+	5868408	88999720	104614300	6050940	45727230	52128130	54546900	3198150	41404160	20260320	9591321	5995962	19483650	8185872	115138500	166104700	138837700	124791300	144009800	138873100	129747500	155816500	1250559	26893190	13022420	2454076	26460130	11697460	4421390	25324390	67741780	5361306	42479020	81771670	1185672	3076187	9617318	3760592	2028644	1476622	4898315	2455713	1381595
14	L-phenylalanine	C00079	Amino acids	166.086	1.23926	+	15605540	298688800	310915000	26092810	138557100	212286400	175787500	24287290	138406600	88781090	45652560	21984160	56371810	30339260	440827100	426192700	438212000	534223500	521566500	359467000	435568800	485087700	3712229	95094360	68329920	10789510	105697500	77124450	22521320	94384680	194277100	15078430	149378700	248493300	11221020	18202580	32540780	14166030	21050850	18387870	15666390	8514245	10322920
15	L-proline	C00148	Amino acids	116.071	0.70726	+	9658845	45610700	42910260	11018180	28258790	34954720	39099170	3577105	17479170	7224876	4332640	3167082	8520074	4304632	79326210	89794200	79490010	89026450	75972330	81081170	73183540	98348200	2546098	14639680	8228672	2637265	13695160	6562800	3548573	10775480	31915990	8883149	20208660	34076040	1625515	2281613	3878964	2954302	2831400	2055824	1975560	1816277	1855364
16	L-serine	C00065	Amino acids	106.05	0.674111	+	330842	1047977	701546	588476	664164	574083	621168	53193.3	221046	130045	92606.5	58771.9	103756	53333.9	3533533	4657657	4057765	5352752	3832590	4174353	3652114	4675538	87102.9	165852	107596	113086	153512	64670.3	147321	200740	378470	241507	277342	485798	28790	32993	60960.7	22954.2	37095.1	33957.6	26333	22330.1	21369.6
17	L-threonine	C00188	Amino acids	120.066	0.674732	+	1150654	5854168	4948010	1634459	3149224	3979529	4045091	231371	1690075	783840	513827	307004	875118	405033	15413160	22364500	14254710	23402800	17413010	19148110	16664420	25808650	280244	1455079	641256	358225	1147449	500736	505174	1035153	3013845	1056186	2018886	3301528	145502	216093	373410	188290	291412	180352	216172	156312	149049
18	L-tryptophan	C00078	Amino acids	205.097	1.72303	+	5369723	90945500	76572760	5833374	51429690	49118970	46227460	3891938	42046470	18666150	8776947	6516626	16125170	9415920	117589200	142009800	122419400	121679400	118285600	122986800	103797900	129571800	1339953	27728980	14983540	1879526	29769330	14850610	2757909	19161210	61801570	5136952	41060710	87375340	3500589	4053920	8396703	4218694	3814342	3765733	5040276	2519492	3472432
19	L-tyrosine	C00082	Amino acids	182.081	0.922014	+	11487230	170166100	187628900	12821740	101267400	114104700	105573000	9684663	95444040	45571420	21822130	16030930	41013910	20905470	273641500	309276800	282796000	225035300	271095600	278747000	272557900	286432400	3046858	61408780	28581090	6917850	63491950	33169390	10687920	43091190	142104000	13012270	88627950	173872000	6263928	12392640	18797420	8492588	10846110	8378030	10051420	6045424	8264164
20	L-valine	C00183	Amino acids	118.086	0.771234	+	15691890	232252800	206909600	19971210	129561800	139096000	153057300	13094750	103660500	45446080	27344630	17989990	47062760	21731170	314657800	357076100	365089700	316003500	316322300	334144600	310959200	364586200	4444466	79247540	47618330	9388799	69102300	43757680	12479070	60505180	166556400	15144310	107988300	163990800	10745510	14942910	24414990	13624280	13042770	11148820	12956710	7015062	9905025
21	L-cystine	C00491	Amino acids	241.031	0.664928	+	215127	741523	600480	284423	514261	532122	403468	22724.9	132368	55702.9	43841.6	21424.1	90594.8	29722.9	3002305	3023777	2764451	3376975	2897013	3037034	2760869	3319404	44212.5	123687	63402.7	28902.3	122377	55056	76113	110286	284835	143702	206369	323640	9177.86	13851.5	32800.4	22822.8	32420.3	14057.9	21001.7	6622.9	5423.96
22	ATP	C00002	Nucleotides	505.987	3.06249	-	2951.94	1385.24	1293.22	4450.82	1255.25	1879.25	2614.51	5405.58	729.477	9839.85	1425.43	5965.44	957.677	21275.5	4934.8	4200.48	8248.51	2129.66	8544.02	2410.08	7431.48	4156.04	2973.76	1029.4	1596.21	9446.58	2129.09	1520.09	3025.92	1767.19	799.834	4963.34	821.935	998.499	907.72	1028.91	1671.72	6991.03	2727.64	2525.57	1386.03	2086.82	1004.27
23	ADP	C00008	Nucleotides	426.022	3.15838	-	32386.3	4664.41	4292.04	29936.5	6136.38	5009.12	7797.18	8864.25	2944.95	7650.02	4629.67	4938.56	1951.68	6409.74	2005.18	1848.91	2331.28	2526.86	3410	2921.9	2727.92	3539.8	22974.9	2761.03	7590.1	58000.8	4697.08	2096.47	30715.8	3634.05	5322.14	28346.8	3409.53	4120.49	4195.35	2951.88	1790.14	11943.5	6852.95	4259.12	3608.91	5318.47	5383.92
24	AMP	C00020	Nucleotides	346.055	1.54027	-	287038	0	14549.6	542615	0	26345.1	0	0	8860.47	9852.12	0	9858.86	15998.7	19895.8	0	22794.5	8345.29	0	13672.8	10414	0	5821.93	198487	9403.53	13900.6	355469	27865.2	10038.1	293836	12525.4	0	431964	19530.1	0	0	0	10095.1	0	0	12912.7	23090.1	0	9321.85
25	dAMP	C00360	Nucleotides	#N/A	#N/A	#N/A	#N/A	#N/A	#N/A	#N/A	#N/A	#N/A	#N/A	#N/A	#N/A	#N/A	#N/A	#N/A	#N/A	#N/A	#N/A	#N/A	#N/A	#N/A	#N/A	#N/A	#N/A	#N/A	#N/A	#N/A	#N/A	#N/A	#N/A	#N/A	#N/A	#N/A	#N/A	#N/A	#N/A	#N/A	#N/A	#N/A	#N/A	#N/A	#N/A	#N/A	#N/A	#N/A	#N/A
26	dATP	C00131	Nucleotides	#N/A	#N/A	#N/A	#N/A	#N/A	#N/A	#N/A	#N/A	#N/A	#N/A	#N/A	#N/A	#N/A	#N/A	#N/A	#N/A	#N/A	#N/A	#N/A	#N/A	#N/A	#N/A	#N/A	#N/A	#N/A	#N/A	#N/A	#N/A	#N/A	#N/A	#N/A	#N/A	#N/A	#N/A	#N/A	#N/A	#N/A	#N/A	#N/A	#N/A	#N/A	#N/A	#N/A	#N/A	#N/A	#N/A
27	Adenosine	C00212	Nucleotides	268.103	0.921231	+	5284.13	0	0	21079.6	6813.73	9429.19	10532.6	44276.9	64885.4	35409.4	104678	83393.1	50569.6	36785.9	0	0	0	0	0	0	0	0	20268	0	5350.03	41086.4	6656.68	23495.6	46867.3	10717.4	9180.48	30070.3	0	12111.1	6186.74	4692.85	5500.06	8451.18	38520.7	56049.3	9710.03	4978.67	4666.66
28	Adenine	C00147	Nucleotides	136.062	0.758769	+	235476	177991	255626	158531	269680	605481	187540	370679	130496	165995	89002.8	169225	275636	460822	171941	88485.5	363639	104257	131444	136776	96381.9	496532	231420	107767	697563	358451	76986.8	156482	183911	151680	244931	138774	113191	312130	111183	97324.8	105461	546766	59265.9	80475.2	139826	143468	142960
29	GTP	C00044	Nucleotides	#N/A	#N/A	#N/A	#N/A	#N/A	#N/A	#N/A	#N/A	#N/A	#N/A	#N/A	#N/A	#N/A	#N/A	#N/A	#N/A	#N/A	#N/A	#N/A	#N/A	#N/A	#N/A	#N/A	#N/A	#N/A	#N/A	#N/A	#N/A	#N/A	#N/A	#N/A	#N/A	#N/A	#N/A	#N/A	#N/A	#N/A	#N/A	#N/A	#N/A	#N/A	#N/A	#N/A	#N/A	#N/A	#N/A
30	GDP	C00035	Nucleotides	#N/A	#N/A	#N/A	#N/A	#N/A	#N/A	#N/A	#N/A	#N/A	#N/A	#N/A	#N/A	#N/A	#N/A	#N/A	#N/A	#N/A	#N/A	#N/A	#N/A	#N/A	#N/A	#N/A	#N/A	#N/A	#N/A	#N/A	#N/A	#N/A	#N/A	#N/A	#N/A	#N/A	#N/A	#N/A	#N/A	#N/A	#N/A	#N/A	#N/A	#N/A	#N/A	#N/A	#N/A	#N/A	#N/A
31	GMP	C00144	Nucleotides	#N/A	#N/A	#N/A	#N/A	#N/A	#N/A	#N/A	#N/A	#N/A	#N/A	#N/A	#N/A	#N/A	#N/A	#N/A	#N/A	#N/A	#N/A	#N/A	#N/A	#N/A	#N/A	#N/A	#N/A	#N/A	#N/A	#N/A	#N/A	#N/A	#N/A	#N/A	#N/A	#N/A	#N/A	#N/A	#N/A	#N/A	#N/A	#N/A	#N/A	#N/A	#N/A	#N/A	#N/A	#N/A	#N/A
32	dGMP	C00362	Nucleotides	#N/A	#N/A	#N/A	#N/A	#N/A	#N/A	#N/A	#N/A	#N/A	#N/A	#N/A	#N/A	#N/A	#N/A	#N/A	#N/A	#N/A	#N/A	#N/A	#N/A	#N/A	#N/A	#N/A	#N/A	#N/A	#N/A	#N/A	#N/A	#N/A	#N/A	#N/A	#N/A	#N/A	#N/A	#N/A	#N/A	#N/A	#N/A	#N/A	#N/A	#N/A	#N/A	#N/A	#N/A	#N/A	#N/A
33	dGTP	C00286	Nucleotides	#N/A	#N/A	#N/A	#N/A	#N/A	#N/A	#N/A	#N/A	#N/A	#N/A	#N/A	#N/A	#N/A	#N/A	#N/A	#N/A	#N/A	#N/A	#N/A	#N/A	#N/A	#N/A	#N/A	#N/A	#N/A	#N/A	#N/A	#N/A	#N/A	#N/A	#N/A	#N/A	#N/A	#N/A	#N/A	#N/A	#N/A	#N/A	#N/A	#N/A	#N/A	#N/A	#N/A	#N/A	#N/A	#N/A
34	Guanosine	C00387	Nucleotides	#N/A	#N/A	#N/A	#N/A	#N/A	#N/A	#N/A	#N/A	#N/A	#N/A	#N/A	#N/A	#N/A	#N/A	#N/A	#N/A	#N/A	#N/A	#N/A	#N/A	#N/A	#N/A	#N/A	#N/A	#N/A	#N/A	#N/A	#N/A	#N/A	#N/A	#N/A	#N/A	#N/A	#N/A	#N/A	#N/A	#N/A	#N/A	#N/A	#N/A	#N/A	#N/A	#N/A	#N/A	#N/A	#N/A
35	Guanine	C00242	Nucleotides	#N/A	#N/A	#N/A	#N/A	#N/A	#N/A	#N/A	#N/A	#N/A	#N/A	#N/A	#N/A	#N/A	#N/A	#N/A	#N/A	#N/A	#N/A	#N/A	#N/A	#N/A	#N/A	#N/A	#N/A	#N/A	#N/A	#N/A	#N/A	#N/A	#N/A	#N/A	#N/A	#N/A	#N/A	#N/A	#N/A	#N/A	#N/A	#N/A	#N/A	#N/A	#N/A	#N/A	#N/A	#N/A	#N/A
36	CTP	C00063	Nucleotides	#N/A	#N/A	#N/A	#N/A	#N/A	#N/A	#N/A	#N/A	#N/A	#N/A	#N/A	#N/A	#N/A	#N/A	#N/A	#N/A	#N/A	#N/A	#N/A	#N/A	#N/A	#N/A	#N/A	#N/A	#N/A	#N/A	#N/A	#N/A	#N/A	#N/A	#N/A	#N/A	#N/A	#N/A	#N/A	#N/A	#N/A	#N/A	#N/A	#N/A	#N/A	#N/A	#N/A	#N/A	#N/A	#N/A
37	CDP	C00112	Nucleotides	#N/A	#N/A	#N/A	#N/A	#N/A	#N/A	#N/A	#N/A	#N/A	#N/A	#N/A	#N/A	#N/A	#N/A	#N/A	#N/A	#N/A	#N/A	#N/A	#N/A	#N/A	#N/A	#N/A	#N/A	#N/A	#N/A	#N/A	#N/A	#N/A	#N/A	#N/A	#N/A	#N/A	#N/A	#N/A	#N/A	#N/A	#N/A	#N/A	#N/A	#N/A	#N/A	#N/A	#N/A	#N/A	#N/A
38	CMP	C00055	Nucleotides	#N/A	#N/A	#N/A	#N/A	#N/A	#N/A	#N/A	#N/A	#N/A	#N/A	#N/A	#N/A	#N/A	#N/A	#N/A	#N/A	#N/A	#N/A	#N/A	#N/A	#N/A	#N/A	#N/A	#N/A	#N/A	#N/A	#N/A	#N/A	#N/A	#N/A	#N/A	#N/A	#N/A	#N/A	#N/A	#N/A	#N/A	#N/A	#N/A	#N/A	#N/A	#N/A	#N/A	#N/A	#N/A	#N/A
39	dCMP	C00239	Nucleotides	#N/A	#N/A	#N/A	#N/A	#N/A	#N/A	#N/A	#N/A	#N/A	#N/A	#N/A	#N/A	#N/A	#N/A	#N/A	#N/A	#N/A	#N/A	#N/A	#N/A	#N/A	#N/A	#N/A	#N/A	#N/A	#N/A	#N/A	#N/A	#N/A	#N/A	#N/A	#N/A	#N/A	#N/A	#N/A	#N/A	#N/A	#N/A	#N/A	#N/A	#N/A	#N/A	#N/A	#N/A	#N/A	#N/A
40	Cytidine	C00475	Nucleotides	244.092	0.732025	+	14074.1	62563.5	43692.6	17365	37822	61524.2	59927.3	0	16848	0	0	0	4064.88	0	88398.3	125817	110734	122281	105570	115578	86858.7	97447.1	0	4031.4	6543.41	1725.12	5668.24	0	3376.92	10265	47593.8	7245.37	21995.5	30128.9	0	0	0	0	0	0	0	0	0
41	Cytosine	C00380	Nucleotides	112.051	0.772151	+	13880.4	86920.7	50451.6	25495.2	44432.6	45666	56102.8	16807.3	14628.9	8661.67	7095.28	4990.63	9896.04	10258.7	76583.3	74095.1	86574.1	88533.3	89571	72823	70417.7	95250.9	13271	16856	14447.9	17151.3	13532.1	10388.6	8307.24	11591.1	35593.1	8891.16	30878.5	35670.5	8408.56	11588.7	6684.41	14811.4	9817.75	5713.19	5161.72	8883.4	13266.1
42	dCTP	C00458	Nucleotides	#N/A	#N/A	#N/A	#N/A	#N/A	#N/A	#N/A	#N/A	#N/A	#N/A	#N/A	#N/A	#N/A	#N/A	#N/A	#N/A	#N/A	#N/A	#N/A	#N/A	#N/A	#N/A	#N/A	#N/A	#N/A	#N/A	#N/A	#N/A	#N/A	#N/A	#N/A	#N/A	#N/A	#N/A	#N/A	#N/A	#N/A	#N/A	#N/A	#N/A	#N/A	#N/A	#N/A	#N/A	#N/A	#N/A
43	Thymidine	C00214	Nucleotides	#N/A	#N/A	#N/A	#N/A	#N/A	#N/A	#N/A	#N/A	#N/A	#N/A	#N/A	#N/A	#N/A	#N/A	#N/A	#N/A	#N/A	#N/A	#N/A	#N/A	#N/A	#N/A	#N/A	#N/A	#N/A	#N/A	#N/A	#N/A	#N/A	#N/A	#N/A	#N/A	#N/A	#N/A	#N/A	#N/A	#N/A	#N/A	#N/A	#N/A	#N/A	#N/A	#N/A	#N/A	#N/A	#N/A
44	Thymine	C00178	Nucleotides	127.05	1.17161	+	20684.9	134398	153070	18228.3	63782.5	85865.8	76688.4	18552.1	77858	39532.5	20898.5	19222.1	34558.4	31454.6	169143	201376	150182	201669	191686	196474	149025	186331	14122.1	47826.3	35250.1	17844.6	54809.7	31898.8	14548	53128.8	120157	18096.2	82242.2	150695	26082.8	23351.8	24118.1	20682.5	16494.2	16685.6	20631.4	10167	19306.4
45	dTMP	C00364	Nucleotides	#N/A	#N/A	#N/A	#N/A	#N/A	#N/A	#N/A	#N/A	#N/A	#N/A	#N/A	#N/A	#N/A	#N/A	#N/A	#N/A	#N/A	#N/A	#N/A	#N/A	#N/A	#N/A	#N/A	#N/A	#N/A	#N/A	#N/A	#N/A	#N/A	#N/A	#N/A	#N/A	#N/A	#N/A	#N/A	#N/A	#N/A	#N/A	#N/A	#N/A	#N/A	#N/A	#N/A	#N/A	#N/A	#N/A
46	dTTP	C00459	Nucleotides	#N/A	#N/A	#N/A	#N/A	#N/A	#N/A	#N/A	#N/A	#N/A	#N/A	#N/A	#N/A	#N/A	#N/A	#N/A	#N/A	#N/A	#N/A	#N/A	#N/A	#N/A	#N/A	#N/A	#N/A	#N/A	#N/A	#N/A	#N/A	#N/A	#N/A	#N/A	#N/A	#N/A	#N/A	#N/A	#N/A	#N/A	#N/A	#N/A	#N/A	#N/A	#N/A	#N/A	#N/A	#N/A	#N/A
47	UTP	C00075	Nucleotides	#N/A	#N/A	#N/A	#N/A	#N/A	#N/A	#N/A	#N/A	#N/A	#N/A	#N/A	#N/A	#N/A	#N/A	#N/A	#N/A	#N/A	#N/A	#N/A	#N/A	#N/A	#N/A	#N/A	#N/A	#N/A	#N/A	#N/A	#N/A	#N/A	#N/A	#N/A	#N/A	#N/A	#N/A	#N/A	#N/A	#N/A	#N/A	#N/A	#N/A	#N/A	#N/A	#N/A	#N/A	#N/A	#N/A
48	UDP	C00015	Nucleotides	403	0.940928	-	104162	246686	353676	74907	175625	124959	108267	132771	330643	333262	316674	353403	284731	329376	365657	386370	322914	312480	346514	366561	328986	348380	63743.9	260763	226361	210546	326908	212934	205006	281153	333268	57471.8	300995	360979	258205	259749	313704	133836	197496	255095	281006	149144	196698
49	UMP	C00105	Nucleotides	323.029	0.640923	-	57904.4	0	0	140877	0	0	0	2452.69	0	0	0	0	0	0	1051.48	400.769	1358.44	1843.02	0	1835.21	0	0	4857.08	0	0	23578.5	0	0	25370	0	0	43359.8	0	0	0	0	0	0	0	0	0	0	0
50	Uracil	C00106	Nucleotides	113.035	0.862222	+	13653.7	141151	198315	14281.8	92837.1	127329	96765.9	10306.5	65920.3	30181.6	25925.9	8136.84	20797.8	18927	230128	253183	264590	245996	289278	233055	171789	232330	4869.14	51940.8	31088.1	3478.2	56095.2	27392	6464.11	56794.2	104720	10299.6	65356.1	121544	5048.44	10972.5	8478.92	4927.58	4689.41	3796.81	3640.23	16065.9	8933.25
51	dUTP	C00460	Nucleotides	#N/A	#N/A	#N/A	#N/A	#N/A	#N/A	#N/A	#N/A	#N/A	#N/A	#N/A	#N/A	#N/A	#N/A	#N/A	#N/A	#N/A	#N/A	#N/A	#N/A	#N/A	#N/A	#N/A	#N/A	#N/A	#N/A	#N/A	#N/A	#N/A	#N/A	#N/A	#N/A	#N/A	#N/A	#N/A	#N/A	#N/A	#N/A	#N/A	#N/A	#N/A	#N/A	#N/A	#N/A	#N/A	#N/A
52	ITP	C00081	Nucleotides	#N/A	#N/A	#N/A	#N/A	#N/A	#N/A	#N/A	#N/A	#N/A	#N/A	#N/A	#N/A	#N/A	#N/A	#N/A	#N/A	#N/A	#N/A	#N/A	#N/A	#N/A	#N/A	#N/A	#N/A	#N/A	#N/A	#N/A	#N/A	#N/A	#N/A	#N/A	#N/A	#N/A	#N/A	#N/A	#N/A	#N/A	#N/A	#N/A	#N/A	#N/A	#N/A	#N/A	#N/A	#N/A	#N/A
53	IDP	C00104	Nucleotides	#N/A	#N/A	#N/A	#N/A	#N/A	#N/A	#N/A	#N/A	#N/A	#N/A	#N/A	#N/A	#N/A	#N/A	#N/A	#N/A	#N/A	#N/A	#N/A	#N/A	#N/A	#N/A	#N/A	#N/A	#N/A	#N/A	#N/A	#N/A	#N/A	#N/A	#N/A	#N/A	#N/A	#N/A	#N/A	#N/A	#N/A	#N/A	#N/A	#N/A	#N/A	#N/A	#N/A	#N/A	#N/A	#N/A
54	IMP	C00130	Nucleotides	#N/A	#N/A	#N/A	#N/A	#N/A	#N/A	#N/A	#N/A	#N/A	#N/A	#N/A	#N/A	#N/A	#N/A	#N/A	#N/A	#N/A	#N/A	#N/A	#N/A	#N/A	#N/A	#N/A	#N/A	#N/A	#N/A	#N/A	#N/A	#N/A	#N/A	#N/A	#N/A	#N/A	#N/A	#N/A	#N/A	#N/A	#N/A	#N/A	#N/A	#N/A	#N/A	#N/A	#N/A	#N/A	#N/A
55	Inosine	C00294	Nucleotides	269.088	0.960497	+	0	0	0	11807.1	0	0	0	4614.75	0	0	11844.6	25478.8	6258.78	19723.7	0	0	0	0	0	0	0	0	12856.5	0	0	60000.9	0	0	10230.1	3399.82	0	0	0	0	0	0	4531.66	3119.26	0	8438.86	12566.8	15687.9	0
56	Hypoxanthine	C00262	Nucleotides	137.046	0.865352	+	715175	6558042	7398872	770863	3513594	4001581	4125163	441675	3121187	1494883	1171437	651300	1767406	922572	8301854	10292920	11217240	8670941	8894931	9215141	8387184	10125440	157551	2386973	1259490	767517	2105460	907168	847902	1865629	4384419	595093	2948460	4862710	316447	449838	812106	507336	407096	502410	545686	466143	310310
57	XTP	C00700	Nucleotides	#N/A	#N/A	#N/A	#N/A	#N/A	#N/A	#N/A	#N/A	#N/A	#N/A	#N/A	#N/A	#N/A	#N/A	#N/A	#N/A	#N/A	#N/A	#N/A	#N/A	#N/A	#N/A	#N/A	#N/A	#N/A	#N/A	#N/A	#N/A	#N/A	#N/A	#N/A	#N/A	#N/A	#N/A	#N/A	#N/A	#N/A	#N/A	#N/A	#N/A	#N/A	#N/A	#N/A	#N/A	#N/A	#N/A
58	XDP	C01337	Nucleotides	#N/A	#N/A	#N/A	#N/A	#N/A	#N/A	#N/A	#N/A	#N/A	#N/A	#N/A	#N/A	#N/A	#N/A	#N/A	#N/A	#N/A	#N/A	#N/A	#N/A	#N/A	#N/A	#N/A	#N/A	#N/A	#N/A	#N/A	#N/A	#N/A	#N/A	#N/A	#N/A	#N/A	#N/A	#N/A	#N/A	#N/A	#N/A	#N/A	#N/A	#N/A	#N/A	#N/A	#N/A	#N/A	#N/A
59	XMP	C00655	Nucleotides	#N/A	#N/A	#N/A	#N/A	#N/A	#N/A	#N/A	#N/A	#N/A	#N/A	#N/A	#N/A	#N/A	#N/A	#N/A	#N/A	#N/A	#N/A	#N/A	#N/A	#N/A	#N/A	#N/A	#N/A	#N/A	#N/A	#N/A	#N/A	#N/A	#N/A	#N/A	#N/A	#N/A	#N/A	#N/A	#N/A	#N/A	#N/A	#N/A	#N/A	#N/A	#N/A	#N/A	#N/A	#N/A	#N/A
60	Xanthosine	C01762	Nucleotides	285.083	1.08295	+	0	33427.5	31500.3	0	15272.2	10064.9	14447.9	3460.32	7815.54	3519.59	0	0	2516.23	0	31164.8	29536.6	40445.8	45401.2	34441.6	41238	33014.7	37759.8	0	9483.56	0	0	11049.2	0	0	6527.98	21487.2	0	9924.05	27428	0	0	2646.31	0	3548.07	0	0	0	0
61	Xanthine	C00385	Nucleotides	153.041	0.880773	+	137444	1728722	2256460	176362	1300948	1364202	1054539	102522	1009980	521932	272219	228166	527218	261353	2943952	2943095	3649597	3280368	3755339	3065820	3239156	3167448	26983	857774	423123	99454.4	673843	368350	141016	758338	1420952	138118	1094527	1986361	107920	133924	209461	92024.8	130765	98208.7	143121	82341	94926.3
62	Urate	C00366	Nucleotides	169.036	0.831427	+	88254.3	1699302	1405061	118616	663251	695744	547271	30150.1	507386	291243	112192	101060	208466	122749	2212654	3641767	2935358	2721248	3044441	3223474	2321824	3026618	13220	331068	131701	50008.8	241978	128318	94606.5	304550	992029	77930.1	560094	1265878	40684.9	66178.9	108516	44774.2	51783.2	53610.9	66123.4	31092.6	49010.7
63	5-Hydroxyisourate	C11821	Nucleotides	185.032	0.671715	+	84563	308440	321704	49681.7	0	325528	429162	20726	109684	0	0	0	25103.5	25785.8	269187	0	363261	0	637145	345438	524020	422607	27181.8	0	0	29495.7	39519.7	19167.8	55864.5	86267.3	0	0	0	318147	0	0	23480.4	11512.1	0	0	3717.69	5526.06	12420.8
64	(S)(+)-Allantoin	C02350	Nucleotides	159.051	0.706587	+	37018.3	196083	220753	53594.2	124496	151644	127306	5405.2	60859.8	28753.1	12455.8	10772.9	37178	6462.49	541308	651581	663520	635890	596312	476889	549329	707080	6744.91	61342.6	27217.9	22414	55380.1	24784.2	23972.5	36592.5	110345	29952.8	74942.9	122798	0	0	7014.88	4233.75	0	8053.6	4713.93	0	4870.91
65	Allantoate	C00499	Nucleotides	177.061	0.630723	+	31569	156726	130254	54794.5	105704	114593	91683.6	21855.4	66316.9	27931.6	16701.7	15923.8	41015	9610.43	340548	416055	330986	403783	341965	385110	306283	418981	0	36586.3	22349.8	22112.5	20333.1	32710.9	23246.2	33481.3	112013	27466.2	49139.1	105798	11517.8	7280.32	10132.6	0	10844.7	10493.2	5923.33	16948.7	6271.96
66	3',5'-Cyclic AMP	C00575	Nucleotides	#N/A	#N/A	#N/A	#N/A	#N/A	#N/A	#N/A	#N/A	#N/A	#N/A	#N/A	#N/A	#N/A	#N/A	#N/A	#N/A	#N/A	#N/A	#N/A	#N/A	#N/A	#N/A	#N/A	#N/A	#N/A	#N/A	#N/A	#N/A	#N/A	#N/A	#N/A	#N/A	#N/A	#N/A	#N/A	#N/A	#N/A	#N/A	#N/A	#N/A	#N/A	#N/A	#N/A	#N/A	#N/A	#N/A
67	2',3'-Cyclic CMP	C02354	Nucleotides	#N/A	#N/A	#N/A	#N/A	#N/A	#N/A	#N/A	#N/A	#N/A	#N/A	#N/A	#N/A	#N/A	#N/A	#N/A	#N/A	#N/A	#N/A	#N/A	#N/A	#N/A	#N/A	#N/A	#N/A	#N/A	#N/A	#N/A	#N/A	#N/A	#N/A	#N/A	#N/A	#N/A	#N/A	#N/A	#N/A	#N/A	#N/A	#N/A	#N/A	#N/A	#N/A	#N/A	#N/A	#N/A	#N/A
68	3',5'-Cyclic IMP	C00943	Nucleotides	#N/A	#N/A	#N/A	#N/A	#N/A	#N/A	#N/A	#N/A	#N/A	#N/A	#N/A	#N/A	#N/A	#N/A	#N/A	#N/A	#N/A	#N/A	#N/A	#N/A	#N/A	#N/A	#N/A	#N/A	#N/A	#N/A	#N/A	#N/A	#N/A	#N/A	#N/A	#N/A	#N/A	#N/A	#N/A	#N/A	#N/A	#N/A	#N/A	#N/A	#N/A	#N/A	#N/A	#N/A	#N/A	#N/A
69	Adenylyl sulfate	C00224	Nucleotides	#N/A	#N/A	#N/A	#N/A	#N/A	#N/A	#N/A	#N/A	#N/A	#N/A	#N/A	#N/A	#N/A	#N/A	#N/A	#N/A	#N/A	#N/A	#N/A	#N/A	#N/A	#N/A	#N/A	#N/A	#N/A	#N/A	#N/A	#N/A	#N/A	#N/A	#N/A	#N/A	#N/A	#N/A	#N/A	#N/A	#N/A	#N/A	#N/A	#N/A	#N/A	#N/A	#N/A	#N/A	#N/A	#N/A
70	5'-Phosphoribosyl-N-formylglycinamide	C04376	Nucleotides	#N/A	#N/A	#N/A	#N/A	#N/A	#N/A	#N/A	#N/A	#N/A	#N/A	#N/A	#N/A	#N/A	#N/A	#N/A	#N/A	#N/A	#N/A	#N/A	#N/A	#N/A	#N/A	#N/A	#N/A	#N/A	#N/A	#N/A	#N/A	#N/A	#N/A	#N/A	#N/A	#N/A	#N/A	#N/A	#N/A	#N/A	#N/A	#N/A	#N/A	#N/A	#N/A	#N/A	#N/A	#N/A	#N/A
71	5-6-Dihydrothymine	C00906	Nucleotides	#N/A	#N/A	#N/A	#N/A	#N/A	#N/A	#N/A	#N/A	#N/A	#N/A	#N/A	#N/A	#N/A	#N/A	#N/A	#N/A	#N/A	#N/A	#N/A	#N/A	#N/A	#N/A	#N/A	#N/A	#N/A	#N/A	#N/A	#N/A	#N/A	#N/A	#N/A	#N/A	#N/A	#N/A	#N/A	#N/A	#N/A	#N/A	#N/A	#N/A	#N/A	#N/A	#N/A	#N/A	#N/A	#N/A
72	Pyridoxal	C00250	Nucleotides	#N/A	#N/A	#N/A	#N/A	#N/A	#N/A	#N/A	#N/A	#N/A	#N/A	#N/A	#N/A	#N/A	#N/A	#N/A	#N/A	#N/A	#N/A	#N/A	#N/A	#N/A	#N/A	#N/A	#N/A	#N/A	#N/A	#N/A	#N/A	#N/A	#N/A	#N/A	#N/A	#N/A	#N/A	#N/A	#N/A	#N/A	#N/A	#N/A	#N/A	#N/A	#N/A	#N/A	#N/A	#N/A	#N/A
73	4-Pyridoxate	C00847	Nucleotides	#N/A	#N/A	#N/A	#N/A	#N/A	#N/A	#N/A	#N/A	#N/A	#N/A	#N/A	#N/A	#N/A	#N/A	#N/A	#N/A	#N/A	#N/A	#N/A	#N/A	#N/A	#N/A	#N/A	#N/A	#N/A	#N/A	#N/A	#N/A	#N/A	#N/A	#N/A	#N/A	#N/A	#N/A	#N/A	#N/A	#N/A	#N/A	#N/A	#N/A	#N/A	#N/A	#N/A	#N/A	#N/A	#N/A
74	Pyridoxamine 5'-phosphate	C00647	Nucleotides	#N/A	#N/A	#N/A	#N/A	#N/A	#N/A	#N/A	#N/A	#N/A	#N/A	#N/A	#N/A	#N/A	#N/A	#N/A	#N/A	#N/A	#N/A	#N/A	#N/A	#N/A	#N/A	#N/A	#N/A	#N/A	#N/A	#N/A	#N/A	#N/A	#N/A	#N/A	#N/A	#N/A	#N/A	#N/A	#N/A	#N/A	#N/A	#N/A	#N/A	#N/A	#N/A	#N/A	#N/A	#N/A	#N/A
75	Nicotinamide	C00153	Nucleotides	123.055	0.865036	+	4789982	55546880	59118400	5900806	28089750	34104610	39616110	2915606	25457810	12761760	7009998	4627548	12157780	6053354	69308840	87479750	87624650	74621270	74181770	83591270	68888980	87646610	1492922	19920020	8791501	2311210	16815080	9801234	3387845	15498480	38107820	4383044	24601900	51112830	2432447	3548113	6703924	3985930	3396917	3016371	3503462	2020770	2476045
76	Nicotinic acid	C00253	Nucleotides	#N/A	#N/A	#N/A	#N/A	#N/A	#N/A	#N/A	#N/A	#N/A	#N/A	#N/A	#N/A	#N/A	#N/A	#N/A	#N/A	#N/A	#N/A	#N/A	#N/A	#N/A	#N/A	#N/A	#N/A	#N/A	#N/A	#N/A	#N/A	#N/A	#N/A	#N/A	#N/A	#N/A	#N/A	#N/A	#N/A	#N/A	#N/A	#N/A	#N/A	#N/A	#N/A	#N/A	#N/A	#N/A	#N/A
77	Nicotinate ribonucleotide	C01185	Nucleotides	#N/A	#N/A	#N/A	#N/A	#N/A	#N/A	#N/A	#N/A	#N/A	#N/A	#N/A	#N/A	#N/A	#N/A	#N/A	#N/A	#N/A	#N/A	#N/A	#N/A	#N/A	#N/A	#N/A	#N/A	#N/A	#N/A	#N/A	#N/A	#N/A	#N/A	#N/A	#N/A	#N/A	#N/A	#N/A	#N/A	#N/A	#N/A	#N/A	#N/A	#N/A	#N/A	#N/A	#N/A	#N/A	#N/A
78	Adenylosuccinic acid	C03794	Nucleotides	#N/A	#N/A	#N/A	#N/A	#N/A	#N/A	#N/A	#N/A	#N/A	#N/A	#N/A	#N/A	#N/A	#N/A	#N/A	#N/A	#N/A	#N/A	#N/A	#N/A	#N/A	#N/A	#N/A	#N/A	#N/A	#N/A	#N/A	#N/A	#N/A	#N/A	#N/A	#N/A	#N/A	#N/A	#N/A	#N/A	#N/A	#N/A	#N/A	#N/A	#N/A	#N/A	#N/A	#N/A	#N/A	#N/A
79	UDP-glucose	C00029	Nucleotides	565.047	0.539892	-	7772.44	0	0	12945.8	0	0	0	869.056	0	2690.66	1362.96	7421.91	0	2935.23	0	0	0	0	0	0	0	0	6431.93	0	0	8818.94	0	0	3851.34	0	8028.89	11025.3	0	0	386.206	462.034	1928.88	4255.8	1648.45	1997.87	967.25	2542.09	418.016
80	UDP-galactose	C00052	Nucleotides	#N/A	#N/A	#N/A	#N/A	#N/A	#N/A	#N/A	#N/A	#N/A	#N/A	#N/A	#N/A	#N/A	#N/A	#N/A	#N/A	#N/A	#N/A	#N/A	#N/A	#N/A	#N/A	#N/A	#N/A	#N/A	#N/A	#N/A	#N/A	#N/A	#N/A	#N/A	#N/A	#N/A	#N/A	#N/A	#N/A	#N/A	#N/A	#N/A	#N/A	#N/A	#N/A	#N/A	#N/A	#N/A	#N/A
81	ADP-D-ribose	C01882	Nucleotides	#N/A	#N/A	#N/A	#N/A	#N/A	#N/A	#N/A	#N/A	#N/A	#N/A	#N/A	#N/A	#N/A	#N/A	#N/A	#N/A	#N/A	#N/A	#N/A	#N/A	#N/A	#N/A	#N/A	#N/A	#N/A	#N/A	#N/A	#N/A	#N/A	#N/A	#N/A	#N/A	#N/A	#N/A	#N/A	#N/A	#N/A	#N/A	#N/A	#N/A	#N/A	#N/A	#N/A	#N/A	#N/A	#N/A
82	Flavin mononucleotide	C00061	Nucleotides	#N/A	#N/A	#N/A	#N/A	#N/A	#N/A	#N/A	#N/A	#N/A	#N/A	#N/A	#N/A	#N/A	#N/A	#N/A	#N/A	#N/A	#N/A	#N/A	#N/A	#N/A	#N/A	#N/A	#N/A	#N/A	#N/A	#N/A	#N/A	#N/A	#N/A	#N/A	#N/A	#N/A	#N/A	#N/A	#N/A	#N/A	#N/A	#N/A	#N/A	#N/A	#N/A	#N/A	#N/A	#N/A	#N/A
83	FAD	C00016	Nucleotides	#N/A	#N/A	#N/A	#N/A	#N/A	#N/A	#N/A	#N/A	#N/A	#N/A	#N/A	#N/A	#N/A	#N/A	#N/A	#N/A	#N/A	#N/A	#N/A	#N/A	#N/A	#N/A	#N/A	#N/A	#N/A	#N/A	#N/A	#N/A	#N/A	#N/A	#N/A	#N/A	#N/A	#N/A	#N/A	#N/A	#N/A	#N/A	#N/A	#N/A	#N/A	#N/A	#N/A	#N/A	#N/A	#N/A
84	FADH2	C01352	Nucleotides	#N/A	#N/A	#N/A	#N/A	#N/A	#N/A	#N/A	#N/A	#N/A	#N/A	#N/A	#N/A	#N/A	#N/A	#N/A	#N/A	#N/A	#N/A	#N/A	#N/A	#N/A	#N/A	#N/A	#N/A	#N/A	#N/A	#N/A	#N/A	#N/A	#N/A	#N/A	#N/A	#N/A	#N/A	#N/A	#N/A	#N/A	#N/A	#N/A	#N/A	#N/A	#N/A	#N/A	#N/A	#N/A	#N/A
85	NADPH	C00005	Nucleotides	#N/A	#N/A	#N/A	#N/A	#N/A	#N/A	#N/A	#N/A	#N/A	#N/A	#N/A	#N/A	#N/A	#N/A	#N/A	#N/A	#N/A	#N/A	#N/A	#N/A	#N/A	#N/A	#N/A	#N/A	#N/A	#N/A	#N/A	#N/A	#N/A	#N/A	#N/A	#N/A	#N/A	#N/A	#N/A	#N/A	#N/A	#N/A	#N/A	#N/A	#N/A	#N/A	#N/A	#N/A	#N/A	#N/A
86	NADP+	C00006	Nucleotides	#N/A	#N/A	#N/A	#N/A	#N/A	#N/A	#N/A	#N/A	#N/A	#N/A	#N/A	#N/A	#N/A	#N/A	#N/A	#N/A	#N/A	#N/A	#N/A	#N/A	#N/A	#N/A	#N/A	#N/A	#N/A	#N/A	#N/A	#N/A	#N/A	#N/A	#N/A	#N/A	#N/A	#N/A	#N/A	#N/A	#N/A	#N/A	#N/A	#N/A	#N/A	#N/A	#N/A	#N/A	#N/A	#N/A
87	NAD+	C00003	Nucleotides	#N/A	#N/A	#N/A	#N/A	#N/A	#N/A	#N/A	#N/A	#N/A	#N/A	#N/A	#N/A	#N/A	#N/A	#N/A	#N/A	#N/A	#N/A	#N/A	#N/A	#N/A	#N/A	#N/A	#N/A	#N/A	#N/A	#N/A	#N/A	#N/A	#N/A	#N/A	#N/A	#N/A	#N/A	#N/A	#N/A	#N/A	#N/A	#N/A	#N/A	#N/A	#N/A	#N/A	#N/A	#N/A	#N/A
88	NADH	C00004	Nucleotides	#N/A	#N/A	#N/A	#N/A	#N/A	#N/A	#N/A	#N/A	#N/A	#N/A	#N/A	#N/A	#N/A	#N/A	#N/A	#N/A	#N/A	#N/A	#N/A	#N/A	#N/A	#N/A	#N/A	#N/A	#N/A	#N/A	#N/A	#N/A	#N/A	#N/A	#N/A	#N/A	#N/A	#N/A	#N/A	#N/A	#N/A	#N/A	#N/A	#N/A	#N/A	#N/A	#N/A	#N/A	#N/A	#N/A
89	Phosphate	C00009	Phosphates	98.9842	0.747549	+	12857760	35021860	52212430	5991612	35082460	35761850	35453100	61831480	69108990	66682040	72611220	71101410	71425480	68868060	1373988	481583	1698742	713801	1607841	453361	1272185	550985	14794640	56306940	51302160	45766160	58626000	54944140	44884480	53563400	57746930	13137670	58445820	52084160	68736220	66281020	68387620	55431070	66499150	74707390	66192330	62872980	69455490
90	Diphosphate	C00013	Phosphates	176.935	0.608584	-	2027057	16684720	24381220	674412	17142820	22198010	23555590	36589200	37637970	34170160	35867040	40107370	31076980	35533500	0	0	6166.32	0	0	0	3695.18	580.285	7159724	35810860	33236570	6178138	32502230	31537490	7504454	66039180	30912830	5150268	27987300	31010510	38830760	42188470	41370790	46625410	39010080	38508560	36763900	43084770	37773950
91	D-Glucose	C00031	Glycolysis	179.055	0.673725	-	6203938	24715370	21764510	7163692	16908980	21270160	19702020	2015482	9358337	5561750	3188069	2712692	5099096	2454195	37555420	43947280	39885380	45336130	40969390	41188400	42159960	35638760	1858000	7383430	5208190	2340462	8458541	3477511	3675442	8943425	17558060	6395432	11715790	19717840	1321909	1913314	2983028	1709439	2088338	1491247	1699255	1012087	1451693
92	D-Hexose-phosphate	C02965	Glycolysis	259.022	0.567667	-	37918.2	15465.5	7119.28	34618.1	11479.3	8871.06	14267.2	2650.46	3778.68	29365.5	5005.88	8123.09	9515.28	8513.61	3909.86	16623.8	12301.1	9401.39	5522.98	4094.28	10077.1	8774.86	15523.2	0	0	38845.8	0	0	20083.1	14538.7	8145.19	37005.2	7354.82	3644.41	525.58	0	3462.83	8135.79	2016.78	2187.5	2918.31	8845	466.402
93	D-Glucose 1-phosphate	C00103	Glycolysis/Glycogenolysis	#N/A	#N/A	#N/A	#N/A	#N/A	#N/A	#N/A	#N/A	#N/A	#N/A	#N/A	#N/A	#N/A	#N/A	#N/A	#N/A	#N/A	#N/A	#N/A	#N/A	#N/A	#N/A	#N/A	#N/A	#N/A	#N/A	#N/A	#N/A	#N/A	#N/A	#N/A	#N/A	#N/A	#N/A	#N/A	#N/A	#N/A	#N/A	#N/A	#N/A	#N/A	#N/A	#N/A	#N/A	#N/A	#N/A
94	D-Fructose 6-phosphate	C00085	Glycolysis	#N/A	#N/A	#N/A	#N/A	#N/A	#N/A	#N/A	#N/A	#N/A	#N/A	#N/A	#N/A	#N/A	#N/A	#N/A	#N/A	#N/A	#N/A	#N/A	#N/A	#N/A	#N/A	#N/A	#N/A	#N/A	#N/A	#N/A	#N/A	#N/A	#N/A	#N/A	#N/A	#N/A	#N/A	#N/A	#N/A	#N/A	#N/A	#N/A	#N/A	#N/A	#N/A	#N/A	#N/A	#N/A	#N/A
95	D-Fructose 1-6-bisphosphate	C00354	Glycolysis	338.989	1.75804	-	4699.31	388.93	13075.2	4538.13	1900.46	4769.05	13817.3	5162.37	6420.6	29502.9	4391.89	8843.56	3459.44	7465.31	18613.6	12446.6	25042.4	9216.06	23172.6	7395.74	19756.8	11730.8	2102.45	7718.77	1681.14	14457	1703.85	1480	13099.4	4796.2	9081.22	1343.72	2248.44	1464.08	564.309	449.557	5094.93	10705	4144.95	1622.06	5434.34	8451.57	336.701
96	D-Glyceraldehyde 3-phosphate/Glycerone phosphate	C00118	Glycolysis	#N/A	#N/A	#N/A	#N/A	#N/A	#N/A	#N/A	#N/A	#N/A	#N/A	#N/A	#N/A	#N/A	#N/A	#N/A	#N/A	#N/A	#N/A	#N/A	#N/A	#N/A	#N/A	#N/A	#N/A	#N/A	#N/A	#N/A	#N/A	#N/A	#N/A	#N/A	#N/A	#N/A	#N/A	#N/A	#N/A	#N/A	#N/A	#N/A	#N/A	#N/A	#N/A	#N/A	#N/A	#N/A	#N/A
97	1-3-Bisphosphoglycerate	C00236	Glycolysis	264.952	2.8389	-	14903.8	13078.4	14420	14825.4	14899.2	16136.2	16798.7	13451.2	8214.72	13021	14075.3	9299.97	6169.93	9232.42	8419.24	5913.2	6994.64	8141.04	4482.1	5822.15	5594.67	8081.56	13685.8	8425.17	16434.6	15307.3	14177.5	16245.1	12170.2	41247.2	16519.1	16295.9	7876.59	16474.6	15753.8	7949.46	27499	16126.3	8169.86	10007.8	8617.99	9662.78	10342.7
98	2-3-Bisphosphoglycerate	C03339	Glycolysis	#N/A	#N/A	#N/A	#N/A	#N/A	#N/A	#N/A	#N/A	#N/A	#N/A	#N/A	#N/A	#N/A	#N/A	#N/A	#N/A	#N/A	#N/A	#N/A	#N/A	#N/A	#N/A	#N/A	#N/A	#N/A	#N/A	#N/A	#N/A	#N/A	#N/A	#N/A	#N/A	#N/A	#N/A	#N/A	#N/A	#N/A	#N/A	#N/A	#N/A	#N/A	#N/A	#N/A	#N/A	#N/A	#N/A
99	2/3-Phospho-D-glycerate	C00631	Glycolysis	184.984	1.66306	-	12619.9	5233.2	3396.84	29240.3	8034.52	3299.24	6296.56	6310.49	2715.34	10001.7	1826.5	4948.28	2373.59	6079.68	6097.61	10270.1	7345.03	9773.71	9566.53	9318.82	11297.7	14885.1	6567.15	4141.56	4659.27	10886.9	6061.47	3895.63	11758.8	3856.1	3324.02	9000.18	3618.29	3618.32	5731.76	3790.88	3804.05	6063.07	8156.14	9040.51	2739.28	9221.5	4320.42
100	Phosphoenolpyruvate	C00074	Glycolysis	166.974	3.64782	-	1494.66	2036.52	1681.28	3036.66	1249.47	2007.23	2628.1	1373.36	1626.39	946.102	816.737	2320.61	970.264	1821.21	983.305	769.17	612.397	597.469	852.264	764.536	462.722	2374.66	1929.15	1981.04	2283.1	2074.08	1093.76	1863.52	861.791	1036.63	1564.05	2225.21	1518.65	976.226	902.249	1763.82	1369.1	4267	2484.91	2017.13	1900.1	3347.73	1749.22
101	Pyruvate	C00022	Glycolysis	87.0073	0.656288	-	747622	7152998	5687254	739828	4955780	5542220	4719690	425166	2615188	1327350	562778	594152	1234481	455223	11951360	16423900	13304630	14520300	13101230	11755890	12265040	12980150	293333	1900882	1316120	357332	1919551	696556	481474	4052978	3997035	963949	2932193	4849562	262221	369337	458240	353351	415482	285039	359602	242712	249517
102	Lactate	C01432	Glycolysis	89.0229	0.649291	-	1930879	12176760	11080860	2477938	8642425	9996797	10090420	1395502	4951849	3087267	1768183	1885090	2838568	1433374	24453440	30287700	26795080	28706770	26288710	24951080	25681350	28182850	984705	4243608	2883206	3100518	4423928	2060491	1421991	6745256	9435979	2340282	6543006	10997400	905605	1233304	1580323	1327276	1606521	885714	1218885	736456	910362
103	Maltose/Sucrose	C00208	Other sugars	341.109	0.692538	-	10683	14045.2	10521.1	11364.7	4051.48	6299.15	2208.98	0	3610.87	0	3430.54	2019.68	1886.56	1883.21	60167.3	48324.4	68349.9	51520.4	81820.1	48840.9	131756	51342.9	7156.78	2448.44	0	19928.6	6492.78	0	4520.45	3402.52	2225.47	8513.77	2747.59	4076.45	0	0	0	2235.75	0	1472.21	10736.8	2411	0
104	Maltotriose	C01835	Other sugars	#N/A	#N/A	#N/A	#N/A	#N/A	#N/A	#N/A	#N/A	#N/A	#N/A	#N/A	#N/A	#N/A	#N/A	#N/A	#N/A	#N/A	#N/A	#N/A	#N/A	#N/A	#N/A	#N/A	#N/A	#N/A	#N/A	#N/A	#N/A	#N/A	#N/A	#N/A	#N/A	#N/A	#N/A	#N/A	#N/A	#N/A	#N/A	#N/A	#N/A	#N/A	#N/A	#N/A	#N/A	#N/A	#N/A
105	Mannitol/Sorbitol/Glucitol/Iditol	C00392	Other sugars	#N/A	#N/A	#N/A	#N/A	#N/A	#N/A	#N/A	#N/A	#N/A	#N/A	#N/A	#N/A	#N/A	#N/A	#N/A	#N/A	#N/A	#N/A	#N/A	#N/A	#N/A	#N/A	#N/A	#N/A	#N/A	#N/A	#N/A	#N/A	#N/A	#N/A	#N/A	#N/A	#N/A	#N/A	#N/A	#N/A	#N/A	#N/A	#N/A	#N/A	#N/A	#N/A	#N/A	#N/A	#N/A	#N/A
106	D-Ribose	C00121	Other sugars	149.045	0.671386	-	127117	623114	553885	173279	400561	506612	440127	49966.2	260216	108305	62137.9	55063.8	124560	45772.9	877438	1073048	990385	1260931	975319	1149347	1113330	1023807	40852.3	152335	123349	59136.3	176904	86729.9	79695.8	240049	466028	150003	304473	465137	14411.1	46248.5	60523.6	36710.6	41034.2	27241.8	42514	22476.5	22308.9
107	D-Rhamnose	C01684	Other sugars	#N/A	#N/A	#N/A	#N/A	#N/A	#N/A	#N/A	#N/A	#N/A	#N/A	#N/A	#N/A	#N/A	#N/A	#N/A	#N/A	#N/A	#N/A	#N/A	#N/A	#N/A	#N/A	#N/A	#N/A	#N/A	#N/A	#N/A	#N/A	#N/A	#N/A	#N/A	#N/A	#N/A	#N/A	#N/A	#N/A	#N/A	#N/A	#N/A	#N/A	#N/A	#N/A	#N/A	#N/A	#N/A	#N/A
108	D-Fructose	C10906	Other sugars	#N/A	#N/A	#N/A	#N/A	#N/A	#N/A	#N/A	#N/A	#N/A	#N/A	#N/A	#N/A	#N/A	#N/A	#N/A	#N/A	#N/A	#N/A	#N/A	#N/A	#N/A	#N/A	#N/A	#N/A	#N/A	#N/A	#N/A	#N/A	#N/A	#N/A	#N/A	#N/A	#N/A	#N/A	#N/A	#N/A	#N/A	#N/A	#N/A	#N/A	#N/A	#N/A	#N/A	#N/A	#N/A	#N/A
109	D-Arabitol/Xylitol/Ribitol	C01904	Other sugars	#N/A	#N/A	#N/A	#N/A	#N/A	#N/A	#N/A	#N/A	#N/A	#N/A	#N/A	#N/A	#N/A	#N/A	#N/A	#N/A	#N/A	#N/A	#N/A	#N/A	#N/A	#N/A	#N/A	#N/A	#N/A	#N/A	#N/A	#N/A	#N/A	#N/A	#N/A	#N/A	#N/A	#N/A	#N/A	#N/A	#N/A	#N/A	#N/A	#N/A	#N/A	#N/A	#N/A	#N/A	#N/A	#N/A
110	Acetyl-CoA	C00024	TCA cycle	#N/A	#N/A	#N/A	#N/A	#N/A	#N/A	#N/A	#N/A	#N/A	#N/A	#N/A	#N/A	#N/A	#N/A	#N/A	#N/A	#N/A	#N/A	#N/A	#N/A	#N/A	#N/A	#N/A	#N/A	#N/A	#N/A	#N/A	#N/A	#N/A	#N/A	#N/A	#N/A	#N/A	#N/A	#N/A	#N/A	#N/A	#N/A	#N/A	#N/A	#N/A	#N/A	#N/A	#N/A	#N/A	#N/A
111	cis-Aconitate	C00417	TCA cycle	#N/A	#N/A	#N/A	#N/A	#N/A	#N/A	#N/A	#N/A	#N/A	#N/A	#N/A	#N/A	#N/A	#N/A	#N/A	#N/A	#N/A	#N/A	#N/A	#N/A	#N/A	#N/A	#N/A	#N/A	#N/A	#N/A	#N/A	#N/A	#N/A	#N/A	#N/A	#N/A	#N/A	#N/A	#N/A	#N/A	#N/A	#N/A	#N/A	#N/A	#N/A	#N/A	#N/A	#N/A	#N/A	#N/A
112	Citrate	C00158	TCA cycle	191.019	0.568335	-	232003	2699381	1836900	182076	1689030	2117077	1634442	280750	737107	527848	242487	229990	517256	274101	91029.9	539706	158520	761202	94349.1	252052	103708	492251	243934	685691	494816	273287	760371	320783	278492	1181330	1408550	482595	902640	1419806	156620	187781	239228	488741	271744	185421	186016	300366	172518
113	Isocitrate	C00311	TCA cycle	#N/A	#N/A	#N/A	#N/A	#N/A	#N/A	#N/A	#N/A	#N/A	#N/A	#N/A	#N/A	#N/A	#N/A	#N/A	#N/A	#N/A	#N/A	#N/A	#N/A	#N/A	#N/A	#N/A	#N/A	#N/A	#N/A	#N/A	#N/A	#N/A	#N/A	#N/A	#N/A	#N/A	#N/A	#N/A	#N/A	#N/A	#N/A	#N/A	#N/A	#N/A	#N/A	#N/A	#N/A	#N/A	#N/A
114	2-Oxoglutarate	C00026	TCA cycle	145.013	0.579626	-	29069.3	181637	157820	18305.6	110008	143565	512813	57330.1	248594	174402	52965.8	90107.4	117143	72776.1	395710	905116	396016	732375	460084	549256	361096	803870	8487.96	73623.9	24158.8	22201.4	63296.6	17878.5	44347.3	275459	361550	89741.8	234399	375876	25006.6	32765.7	39038	53879.8	30956.3	35405.3	28585.1	32914.2	13503.8
115	2-Oxoglutaramate	C00940	TCA cycle	#N/A	#N/A	#N/A	#N/A	#N/A	#N/A	#N/A	#N/A	#N/A	#N/A	#N/A	#N/A	#N/A	#N/A	#N/A	#N/A	#N/A	#N/A	#N/A	#N/A	#N/A	#N/A	#N/A	#N/A	#N/A	#N/A	#N/A	#N/A	#N/A	#N/A	#N/A	#N/A	#N/A	#N/A	#N/A	#N/A	#N/A	#N/A	#N/A	#N/A	#N/A	#N/A	#N/A	#N/A	#N/A	#N/A
116	Succinate	C00042	TCA cycle	117.018	0.580388	-	199438	2304497	2161470	163116	1448660	1939859	1974606	221875	1015578	525904	297725	260354	487017	217169	1651519	2801852	1998225	2300733	1944900	2055888	1671232	2595465	100198	741110	467404	148293	879900	256840	146869	1932566	1711674	335087	1126847	1648360	115380	173634	225672	220155	189619	132331	169260	104804	130897
117	Fumarate	C00122	TCA cycle	115.002	0.575828	-	17635.5	100322	85833.3	22010.1	57756.2	73120.6	59016	5609.87	21334	12332.3	8254.56	8546.79	17467.6	10567	88721.6	130969	87661.8	114419	109205	105662	102973	132620	18429.3	11091.2	22275	22621.6	12917.9	9016.93	18875.4	45969.8	71384.6	30488.3	42749.6	63083.7	0	5445.38	6075.79	14311.7	11471.3	4469.83	8165.39	4687.94	0
118	Malate	C00149	TCA cycle	133.013	0.566728	-	162134	1289499	1013308	137514	738933	954541	853498	158702	344144	327281	170243	186980	243604	179411	348278	971399	518560	755134	581229	551756	435645	841558	227712	330677	234924	357538	335754	141635	184532	678551	696332	262483	432022	768285	68932.6	80007.9	143074	209152	158955	95592.3	96918.8	92248.7	57620.2
119	Oxaloacetate	C00036	TCA cycle	#N/A	#N/A	#N/A	#N/A	#N/A	#N/A	#N/A	#N/A	#N/A	#N/A	#N/A	#N/A	#N/A	#N/A	#N/A	#N/A	#N/A	#N/A	#N/A	#N/A	#N/A	#N/A	#N/A	#N/A	#N/A	#N/A	#N/A	#N/A	#N/A	#N/A	#N/A	#N/A	#N/A	#N/A	#N/A	#N/A	#N/A	#N/A	#N/A	#N/A	#N/A	#N/A	#N/A	#N/A	#N/A	#N/A
120	2-Hydroxyglutarate	C02630	Alternative Carboxylic acids	147.029	0.581306	-	22703.5	166940	175128	21718.9	152806	177287	133950	14302.5	73817.5	39231.1	30741	23620.9	35874.2	8701.69	189037	345703	228707	204210	265835	215681	191135	262829	26227.1	57735.3	37494	32864	56920.1	27917.6	18973.5	98202.8	115704	42848.9	83510.1	139733	11456.6	10747.1	9029.75	16580.3	11578.3	9919.26	10030.9	6828.49	2791.82
121	Itaconate	C00490	Alternative Carboxylic acids	129.018	0.665189	-	37186.1	231283	272108	54714.9	179141	242898	213746	48046.9	161109	149774	87989.9	49832.4	126792	60002.6	260498	346546	188425	385846	306914	363122	296238	297090	8961.27	145146	123223	25984	188178	70653.6	33476.9	205380	215813	37228.9	210542	312307	42800.1	37456.3	61454.9	33740.4	52183.4	24464.2	42541.7	26702.1	38876.5
122	D-Glucono-1-5-lactone 6-phosphate	C01236	Pentose Phosphate Pathway	#N/A	#N/A	#N/A	#N/A	#N/A	#N/A	#N/A	#N/A	#N/A	#N/A	#N/A	#N/A	#N/A	#N/A	#N/A	#N/A	#N/A	#N/A	#N/A	#N/A	#N/A	#N/A	#N/A	#N/A	#N/A	#N/A	#N/A	#N/A	#N/A	#N/A	#N/A	#N/A	#N/A	#N/A	#N/A	#N/A	#N/A	#N/A	#N/A	#N/A	#N/A	#N/A	#N/A	#N/A	#N/A	#N/A
123	6-Phospho-D-gluconate	C00345	Pentose Phosphate Pathway	#N/A	#N/A	#N/A	#N/A	#N/A	#N/A	#N/A	#N/A	#N/A	#N/A	#N/A	#N/A	#N/A	#N/A	#N/A	#N/A	#N/A	#N/A	#N/A	#N/A	#N/A	#N/A	#N/A	#N/A	#N/A	#N/A	#N/A	#N/A	#N/A	#N/A	#N/A	#N/A	#N/A	#N/A	#N/A	#N/A	#N/A	#N/A	#N/A	#N/A	#N/A	#N/A	#N/A	#N/A	#N/A	#N/A
124	D-Erythrose 4-phosphate	C00279	Pentose Phosphate Pathway	#N/A	#N/A	#N/A	#N/A	#N/A	#N/A	#N/A	#N/A	#N/A	#N/A	#N/A	#N/A	#N/A	#N/A	#N/A	#N/A	#N/A	#N/A	#N/A	#N/A	#N/A	#N/A	#N/A	#N/A	#N/A	#N/A	#N/A	#N/A	#N/A	#N/A	#N/A	#N/A	#N/A	#N/A	#N/A	#N/A	#N/A	#N/A	#N/A	#N/A	#N/A	#N/A	#N/A	#N/A	#N/A	#N/A
125	Sedoheptulose 7-phosphate	C05382	Pentose Phosphate Pathway	#N/A	#N/A	#N/A	#N/A	#N/A	#N/A	#N/A	#N/A	#N/A	#N/A	#N/A	#N/A	#N/A	#N/A	#N/A	#N/A	#N/A	#N/A	#N/A	#N/A	#N/A	#N/A	#N/A	#N/A	#N/A	#N/A	#N/A	#N/A	#N/A	#N/A	#N/A	#N/A	#N/A	#N/A	#N/A	#N/A	#N/A	#N/A	#N/A	#N/A	#N/A	#N/A	#N/A	#N/A	#N/A	#N/A
126	alpha-D-Ribose 1-phosphate	C00620	Pentose Phosphate Pathway	#N/A	#N/A	#N/A	#N/A	#N/A	#N/A	#N/A	#N/A	#N/A	#N/A	#N/A	#N/A	#N/A	#N/A	#N/A	#N/A	#N/A	#N/A	#N/A	#N/A	#N/A	#N/A	#N/A	#N/A	#N/A	#N/A	#N/A	#N/A	#N/A	#N/A	#N/A	#N/A	#N/A	#N/A	#N/A	#N/A	#N/A	#N/A	#N/A	#N/A	#N/A	#N/A	#N/A	#N/A	#N/A	#N/A
127	Pentose phosphates (isobars)	C00199	Pentose Phosphate Pathway	229.012	0.654156	-	11633	75313	69032.3	26207.6	52669.3	76556.4	37388.4	7126.79	21225.9	11224.9	0	1719.74	5024.89	7672.38	16224.9	11238.3	8612.25	9759.52	6377.97	15727.3	11680.5	16577.5	2566.9	9063.02	4384.41	22245	15531.2	0	16711.9	34360.5	33725.3	7400.38	25405.8	66555.3	0	0	3053.32	4844.99	0	0	610.751	439.679	0
128	5-Phospho-alpha-D-ribose 1-diphosphate	C00119	Pentose Phosphate Pathway	#N/A	#N/A	#N/A	#N/A	#N/A	#N/A	#N/A	#N/A	#N/A	#N/A	#N/A	#N/A	#N/A	#N/A	#N/A	#N/A	#N/A	#N/A	#N/A	#N/A	#N/A	#N/A	#N/A	#N/A	#N/A	#N/A	#N/A	#N/A	#N/A	#N/A	#N/A	#N/A	#N/A	#N/A	#N/A	#N/A	#N/A	#N/A	#N/A	#N/A	#N/A	#N/A	#N/A	#N/A	#N/A	#N/A
129	Glutathione	C00051	GSH homeostasis	308.091	0.835312	+	105611	0	7878.06	134564	0	0	0	2790.3	0	24389.7	34585.4	36394	7447.21	2220.11	0	0	0	0	0	0	0	0	128642	0	0	344836	0	0	188098	0	0	15608.3	2511.37	0	0	30687.8	0	0	0	0	17183	9041.83	3648.29
130	Glutathione disulfide	C00127	GSH homeostasis	613.158	0.846178	+	30285.2	0	0	24672.8	0	0	3175.26	47139.2	2265.17	23423.2	37907.2	78121.9	9167.64	51746.5	0	0	0	0	0	0	0	0	18733.9	3939.73	4141.66	51996.1	5858.32	10006.4	31227.5	5234.18	0	18335.7	2964.08	0	3104.81	0	12037.4	33093.8	17885.1	68575.2	3225.18	26247	8190.49
131	5-Oxoproline	C01879	GSH homeostasis	130.05	0.885638	+	9688695	142465700	142749200	9982001	75481790	87519260	97053220	10636260	73855160	47616880	24126620	18241110	42979120	23786690	206655700	291607600	254354500	257682600	226379300	266092500	215941500	272668800	2498667	47807530	27505420	6582870	55692700	28544260	11051400	51578230	111381700	10201110	84624990	155161400	9323152	13566180	21869350	9354361	11877940	12823600	13066450	7446932	8330036
132	S-Glutathionyl-L-cysteine	C05526	GSH homeostasis	427.095	0.691093	+	99986.4	0	0	126084	0	0	0	5944.09	0	6821.34	12518.9	23109.2	0	4390.91	0	0	0	0	0	0	0	0	20294.7	0	0	47647.8	0	0	58832.7	0	0	77142.7	0	0	0	0	0	0	0	0	0	0	0
133	Cys-Gly	C01419	GSH homeostasis	#N/A	#N/A	#N/A	#N/A	#N/A	#N/A	#N/A	#N/A	#N/A	#N/A	#N/A	#N/A	#N/A	#N/A	#N/A	#N/A	#N/A	#N/A	#N/A	#N/A	#N/A	#N/A	#N/A	#N/A	#N/A	#N/A	#N/A	#N/A	#N/A	#N/A	#N/A	#N/A	#N/A	#N/A	#N/A	#N/A	#N/A	#N/A	#N/A	#N/A	#N/A	#N/A	#N/A	#N/A	#N/A	#N/A
134	Ascorbate	C00072	GSH homeostasis	172.721	0.574889	-	111607	589334	467350	143818	566951	495894	385859	36629.8	143776	103894	117691	52343.7	112479	104046	444229	1134575	633363	1025708	664055	633619	527341	1005504	112446	268422	146687	41393.6	193471	140134	23777.2	423425	900775	210963	451244	630583	46326.2	33779.1	79164.3	56024.5	57265.8	43043.9	39118.5	6645.63	47451.5
135	Dehydroascorbate	C05422	GSH homeostasis	173.008	0.564909	-	5608.1	42994.6	34185	4666.48	25085	38189.8	42526.7	4621.13	10616.2	3814.54	7597.62	8487.85	10590.2	1650.78	12833.4	21083.4	19428.6	21611.2	21004.6	12898.9	11915.9	22336.9	4405.37	11496.1	7639.98	4528.83	8798.44	10400.7	7090.46	22893.4	30458.7	18308.1	8585.89	34307.8	1871.09	9715.22	4505.91	19095.4	2965.42	9533.39	1776.76	2993.62	1875.24
136	gamma-L-Glutamyl-L-cysteine	C00669	Gamma-glutamyls	251.069	0.72427	+	9426.19	53051.5	34242	3896.62	27369.8	12260.6	30949.8	0	4162.97	0	0	0	0	0	65589.3	107241	73387	106530	71535.2	90520	55395.9	100367	5040.72	4206.52	4099.29	1985.14	4763.56	0	2572.66	5379.46	35360.5	10236.5	14450.9	33952.9	0	0	0	0	0	0	0	3044.21	0
137	gamma-Glutamyl-Se-methylselenocysteine	C05695	Gamma-glutamyls	#N/A	#N/A	#N/A	#N/A	#N/A	#N/A	#N/A	#N/A	#N/A	#N/A	#N/A	#N/A	#N/A	#N/A	#N/A	#N/A	#N/A	#N/A	#N/A	#N/A	#N/A	#N/A	#N/A	#N/A	#N/A	#N/A	#N/A	#N/A	#N/A	#N/A	#N/A	#N/A	#N/A	#N/A	#N/A	#N/A	#N/A	#N/A	#N/A	#N/A	#N/A	#N/A	#N/A	#N/A	#N/A	#N/A
138	gamma-L-Glutamyl-D-alanine	C03738	Gamma-glutamyls	#N/A	#N/A	#N/A	#N/A	#N/A	#N/A	#N/A	#N/A	#N/A	#N/A	#N/A	#N/A	#N/A	#N/A	#N/A	#N/A	#N/A	#N/A	#N/A	#N/A	#N/A	#N/A	#N/A	#N/A	#N/A	#N/A	#N/A	#N/A	#N/A	#N/A	#N/A	#N/A	#N/A	#N/A	#N/A	#N/A	#N/A	#N/A	#N/A	#N/A	#N/A	#N/A	#N/A	#N/A	#N/A	#N/A
139	gamma-Glutamyl-gamma-aminobutyrate	C15767	Gamma-glutamyls	#N/A	#N/A	#N/A	#N/A	#N/A	#N/A	#N/A	#N/A	#N/A	#N/A	#N/A	#N/A	#N/A	#N/A	#N/A	#N/A	#N/A	#N/A	#N/A	#N/A	#N/A	#N/A	#N/A	#N/A	#N/A	#N/A	#N/A	#N/A	#N/A	#N/A	#N/A	#N/A	#N/A	#N/A	#N/A	#N/A	#N/A	#N/A	#N/A	#N/A	#N/A	#N/A	#N/A	#N/A	#N/A	#N/A
140	L-gamma-Glutamyl-L-hypoglycin	C08280	Gamma-glutamyls	#N/A	#N/A	#N/A	#N/A	#N/A	#N/A	#N/A	#N/A	#N/A	#N/A	#N/A	#N/A	#N/A	#N/A	#N/A	#N/A	#N/A	#N/A	#N/A	#N/A	#N/A	#N/A	#N/A	#N/A	#N/A	#N/A	#N/A	#N/A	#N/A	#N/A	#N/A	#N/A	#N/A	#N/A	#N/A	#N/A	#N/A	#N/A	#N/A	#N/A	#N/A	#N/A	#N/A	#N/A	#N/A	#N/A
141	Bis-gamma-glutamylcystine	C03646	Gamma-glutamyls	#N/A	#N/A	#N/A	#N/A	#N/A	#N/A	#N/A	#N/A	#N/A	#N/A	#N/A	#N/A	#N/A	#N/A	#N/A	#N/A	#N/A	#N/A	#N/A	#N/A	#N/A	#N/A	#N/A	#N/A	#N/A	#N/A	#N/A	#N/A	#N/A	#N/A	#N/A	#N/A	#N/A	#N/A	#N/A	#N/A	#N/A	#N/A	#N/A	#N/A	#N/A	#N/A	#N/A	#N/A	#N/A	#N/A
142	gamma-L-Glutamylputrescine	C15699	Gamma-glutamyls	#N/A	#N/A	#N/A	#N/A	#N/A	#N/A	#N/A	#N/A	#N/A	#N/A	#N/A	#N/A	#N/A	#N/A	#N/A	#N/A	#N/A	#N/A	#N/A	#N/A	#N/A	#N/A	#N/A	#N/A	#N/A	#N/A	#N/A	#N/A	#N/A	#N/A	#N/A	#N/A	#N/A	#N/A	#N/A	#N/A	#N/A	#N/A	#N/A	#N/A	#N/A	#N/A	#N/A	#N/A	#N/A	#N/A
143	(5-L-Glutamyl)-L-glutamine	C05283	Gamma-glutamyls	276.119	0.703876	+	5333.3	56071.4	43564.9	5741.66	20686.1	36447.7	6707.2	0	11685.9	3941.85	0	0	0	0	98742.4	166685	94951	150591	76475.9	175868	106199	150874	0	6470.49	0	0	4636.95	0	0	0	15510.9	4397.59	2697.41	19827.9	0	0	0	0	0	0	0	0	0
144	5-L-Glutamyl-taurine	C05844	Gamma-glutamyls	#N/A	#N/A	#N/A	#N/A	#N/A	#N/A	#N/A	#N/A	#N/A	#N/A	#N/A	#N/A	#N/A	#N/A	#N/A	#N/A	#N/A	#N/A	#N/A	#N/A	#N/A	#N/A	#N/A	#N/A	#N/A	#N/A	#N/A	#N/A	#N/A	#N/A	#N/A	#N/A	#N/A	#N/A	#N/A	#N/A	#N/A	#N/A	#N/A	#N/A	#N/A	#N/A	#N/A	#N/A	#N/A	#N/A
145	L-Homocysteine	C00155	Serine biosynthesis and one-carbon metabolism	136.043	0.73327	+	0	26578.4	25700.1	0	15255	13576.2	9771.41	0	0	3165.97	0	0	0	0	36272.3	46517.8	31354.8	43095.2	45676.6	44069	35721.9	39779.7	0	10286	0	0	2803.62	0	0	0	14114.4	0	4015.97	15388.7	0	0	0	0	0	0	0	0	0
146	Cystathionine	C00542	Serine biosynthesis and one-carbon metabolism	#N/A	#N/A	#N/A	#N/A	#N/A	#N/A	#N/A	#N/A	#N/A	#N/A	#N/A	#N/A	#N/A	#N/A	#N/A	#N/A	#N/A	#N/A	#N/A	#N/A	#N/A	#N/A	#N/A	#N/A	#N/A	#N/A	#N/A	#N/A	#N/A	#N/A	#N/A	#N/A	#N/A	#N/A	#N/A	#N/A	#N/A	#N/A	#N/A	#N/A	#N/A	#N/A	#N/A	#N/A	#N/A	#N/A
147	Dimethylglycine	C01026	Serine biosynthesis and one-carbon metabolism	104.071	0.744366	+	106837	163853	152028	103146	113131	120220	130795	67335.6	92281.6	66386.5	66307.1	58646.3	67359.5	65593.2	237833	352548	277358	296490	262757	286998	253803	338217	77175.4	77244.2	73152.8	58369.3	88536.3	0	73901.2	75906.4	105059	103885	96640.9	113719	63331.6	69316.6	0	68727.7	63567.2	55056.1	66478.3	0	67437.3
148	Betaine	C00719	Serine biosynthesis and one-carbon metabolism	118.086	0.718045	+	6693858	232252800	206909600	8387508	129561800	139096000	16300860	2501975	211198	6875846	3707337	2950084	6571290	3270307	314657800	357076100	365089700	316003500	27934780	334144600	310959200	364586200	2799932	9545213	6371120	5018012	8387140	4049249	4759320	9148999	166556400	6530600	14951350	172904600	1469145	1097191	3193449	1862561	2224097	1766968	1377806	1172942	1527438
149	Phosphoserine	C02532	Serine biosynthesis and one-carbon metabolism	#N/A	#N/A	#N/A	#N/A	#N/A	#N/A	#N/A	#N/A	#N/A	#N/A	#N/A	#N/A	#N/A	#N/A	#N/A	#N/A	#N/A	#N/A	#N/A	#N/A	#N/A	#N/A	#N/A	#N/A	#N/A	#N/A	#N/A	#N/A	#N/A	#N/A	#N/A	#N/A	#N/A	#N/A	#N/A	#N/A	#N/A	#N/A	#N/A	#N/A	#N/A	#N/A	#N/A	#N/A	#N/A	#N/A
150	3-Phosphonooxypyruvate	C03232	Serine biosynthesis and one-carbon metabolism	#N/A	#N/A	#N/A	#N/A	#N/A	#N/A	#N/A	#N/A	#N/A	#N/A	#N/A	#N/A	#N/A	#N/A	#N/A	#N/A	#N/A	#N/A	#N/A	#N/A	#N/A	#N/A	#N/A	#N/A	#N/A	#N/A	#N/A	#N/A	#N/A	#N/A	#N/A	#N/A	#N/A	#N/A	#N/A	#N/A	#N/A	#N/A	#N/A	#N/A	#N/A	#N/A	#N/A	#N/A	#N/A	#N/A
151	S-Adenosyl-L-homocysteine	C00021	Serine biosynthesis and one-carbon metabolism	385.132	0.687696	+	3627.35	49238.9	33752.6	4580.24	16870	12956.8	37292.2	0	6644.12	5314.48	0	0	0	0	37033.1	89889.8	51535.2	26638	69858.8	36540.9	39860.1	75058.5	0	0	6083.54	0	0	0	0	0	21987	4860.39	9782.56	10457.2	0	0	0	0	0	0	0	0	0
152	S-Adenosyl-L-methionine	C00019	Serine biosynthesis and one-carbon metabolism	399.142	0.63616	+	0	0	0	0	0	0	0	0	0	0	0	0	0	0	0	0	0	0	0	0	23578.5	0	0	0	0	5505.29	0	0	0	0	0	0	0	0	0	0	0	0	0	0	0	0	0
153	Sarcosine	C00213	Serine biosynthesis and one-carbon metabolism	#N/A	#N/A	#N/A	#N/A	#N/A	#N/A	#N/A	#N/A	#N/A	#N/A	#N/A	#N/A	#N/A	#N/A	#N/A	#N/A	#N/A	#N/A	#N/A	#N/A	#N/A	#N/A	#N/A	#N/A	#N/A	#N/A	#N/A	#N/A	#N/A	#N/A	#N/A	#N/A	#N/A	#N/A	#N/A	#N/A	#N/A	#N/A	#N/A	#N/A	#N/A	#N/A	#N/A	#N/A	#N/A	#N/A
154	Folate	C00504	Folate pool (One carbon metabolism)	#N/A	#N/A	#N/A	#N/A	#N/A	#N/A	#N/A	#N/A	#N/A	#N/A	#N/A	#N/A	#N/A	#N/A	#N/A	#N/A	#N/A	#N/A	#N/A	#N/A	#N/A	#N/A	#N/A	#N/A	#N/A	#N/A	#N/A	#N/A	#N/A	#N/A	#N/A	#N/A	#N/A	#N/A	#N/A	#N/A	#N/A	#N/A	#N/A	#N/A	#N/A	#N/A	#N/A	#N/A	#N/A	#N/A
155	5-10-Methenyltetrahydrofolate	C00445	Folate pool (One carbon metabolism)	#N/A	#N/A	#N/A	#N/A	#N/A	#N/A	#N/A	#N/A	#N/A	#N/A	#N/A	#N/A	#N/A	#N/A	#N/A	#N/A	#N/A	#N/A	#N/A	#N/A	#N/A	#N/A	#N/A	#N/A	#N/A	#N/A	#N/A	#N/A	#N/A	#N/A	#N/A	#N/A	#N/A	#N/A	#N/A	#N/A	#N/A	#N/A	#N/A	#N/A	#N/A	#N/A	#N/A	#N/A	#N/A	#N/A
156	10-Formyldihydrofolate	C03204	Folate pool (One carbon metabolism)	#N/A	#N/A	#N/A	#N/A	#N/A	#N/A	#N/A	#N/A	#N/A	#N/A	#N/A	#N/A	#N/A	#N/A	#N/A	#N/A	#N/A	#N/A	#N/A	#N/A	#N/A	#N/A	#N/A	#N/A	#N/A	#N/A	#N/A	#N/A	#N/A	#N/A	#N/A	#N/A	#N/A	#N/A	#N/A	#N/A	#N/A	#N/A	#N/A	#N/A	#N/A	#N/A	#N/A	#N/A	#N/A	#N/A
157	Tetrahydrofolate	C00101	Folate pool (One carbon metabolism)	#N/A	#N/A	#N/A	#N/A	#N/A	#N/A	#N/A	#N/A	#N/A	#N/A	#N/A	#N/A	#N/A	#N/A	#N/A	#N/A	#N/A	#N/A	#N/A	#N/A	#N/A	#N/A	#N/A	#N/A	#N/A	#N/A	#N/A	#N/A	#N/A	#N/A	#N/A	#N/A	#N/A	#N/A	#N/A	#N/A	#N/A	#N/A	#N/A	#N/A	#N/A	#N/A	#N/A	#N/A	#N/A	#N/A
158	10-Formyltetrahydrofolate	C00234	Folate pool (One carbon metabolism)	#N/A	#N/A	#N/A	#N/A	#N/A	#N/A	#N/A	#N/A	#N/A	#N/A	#N/A	#N/A	#N/A	#N/A	#N/A	#N/A	#N/A	#N/A	#N/A	#N/A	#N/A	#N/A	#N/A	#N/A	#N/A	#N/A	#N/A	#N/A	#N/A	#N/A	#N/A	#N/A	#N/A	#N/A	#N/A	#N/A	#N/A	#N/A	#N/A	#N/A	#N/A	#N/A	#N/A	#N/A	#N/A	#N/A
159	Dihydrofolate	C00415	Folate pool (One carbon metabolism)	#N/A	#N/A	#N/A	#N/A	#N/A	#N/A	#N/A	#N/A	#N/A	#N/A	#N/A	#N/A	#N/A	#N/A	#N/A	#N/A	#N/A	#N/A	#N/A	#N/A	#N/A	#N/A	#N/A	#N/A	#N/A	#N/A	#N/A	#N/A	#N/A	#N/A	#N/A	#N/A	#N/A	#N/A	#N/A	#N/A	#N/A	#N/A	#N/A	#N/A	#N/A	#N/A	#N/A	#N/A	#N/A	#N/A
160	L-Homoserine	C00263	Serine biosynthesis and one-carbon metabolism	#N/A	#N/A	#N/A	#N/A	#N/A	#N/A	#N/A	#N/A	#N/A	#N/A	#N/A	#N/A	#N/A	#N/A	#N/A	#N/A	#N/A	#N/A	#N/A	#N/A	#N/A	#N/A	#N/A	#N/A	#N/A	#N/A	#N/A	#N/A	#N/A	#N/A	#N/A	#N/A	#N/A	#N/A	#N/A	#N/A	#N/A	#N/A	#N/A	#N/A	#N/A	#N/A	#N/A	#N/A	#N/A	#N/A
161	3-Phosphonopyruvate	C02798	Serine biosynthesis and one-carbon metabolism	#N/A	#N/A	#N/A	#N/A	#N/A	#N/A	#N/A	#N/A	#N/A	#N/A	#N/A	#N/A	#N/A	#N/A	#N/A	#N/A	#N/A	#N/A	#N/A	#N/A	#N/A	#N/A	#N/A	#N/A	#N/A	#N/A	#N/A	#N/A	#N/A	#N/A	#N/A	#N/A	#N/A	#N/A	#N/A	#N/A	#N/A	#N/A	#N/A	#N/A	#N/A	#N/A	#N/A	#N/A	#N/A	#N/A
162	Carbamoyl phosphate	C00169	Urea cycle	#N/A	#N/A	#N/A	#N/A	#N/A	#N/A	#N/A	#N/A	#N/A	#N/A	#N/A	#N/A	#N/A	#N/A	#N/A	#N/A	#N/A	#N/A	#N/A	#N/A	#N/A	#N/A	#N/A	#N/A	#N/A	#N/A	#N/A	#N/A	#N/A	#N/A	#N/A	#N/A	#N/A	#N/A	#N/A	#N/A	#N/A	#N/A	#N/A	#N/A	#N/A	#N/A	#N/A	#N/A	#N/A	#N/A
163	Ornithine	C01602	Urea cycle	133.097	0.619995	+	83795.1	333345	241366	113192	218051	160079	205067	23599.5	120939	71413	36826.3	54478.1	50765.4	30359.3	947538	1365251	1130366	1205882	850112	1178751	843465	1258870	29692.5	88300.1	51752.6	50891.1	68295.6	61130.2	47037.3	102414	156734	64991.8	113467	213506	34813.1	29988	34818.4	21733.1	17023.6	15312.8	35966	36546.6	18641.8
164	L-Citrulline	C00327	Urea cycle	176.103	0.681192	+	23367.9	136285	84771.3	35341.9	72065.5	74344.8	63053	5827.58	18895.3	50045.1	9587.83	8218.49	6906.37	17362.7	348366	365942	417415	424150	320696	430566	529709	420526	12109.4	24630.2	12622	22935.4	14608.6	0	16571.9	19324.2	49020.7	44812	57866.7	42091.6	0	4549.34	17418	0	0	0	11156.7	0	12141.4
165	Argininosuccinate	C03406	Urea cycle	#N/A	#N/A	#N/A	#N/A	#N/A	#N/A	#N/A	#N/A	#N/A	#N/A	#N/A	#N/A	#N/A	#N/A	#N/A	#N/A	#N/A	#N/A	#N/A	#N/A	#N/A	#N/A	#N/A	#N/A	#N/A	#N/A	#N/A	#N/A	#N/A	#N/A	#N/A	#N/A	#N/A	#N/A	#N/A	#N/A	#N/A	#N/A	#N/A	#N/A	#N/A	#N/A	#N/A	#N/A	#N/A	#N/A
166	5-Methylthioadenosine	C00170	AA Catabolism	298.097	1.32241	+	33327.6	11691.1	8301.73	101991	11651.7	8250.11	12247.2	14907.8	6803.55	90539	23997.3	57732.4	22615.9	65231	8615.36	12160	19106	16423	25276.6	24747.2	23277	21395.5	20516.9	7141.15	9319.67	79058.4	10257.9	32778.7	72512.5	6434.86	35372.6	60909	19357.5	36646.6	10249.8	12508	5546.32	33582.9	15719.3	25423.9	30949.4	35434.7	6160.92
167	Cadaverine	C01672	Polyamines	#N/A	#N/A	#N/A	#N/A	#N/A	#N/A	#N/A	#N/A	#N/A	#N/A	#N/A	#N/A	#N/A	#N/A	#N/A	#N/A	#N/A	#N/A	#N/A	#N/A	#N/A	#N/A	#N/A	#N/A	#N/A	#N/A	#N/A	#N/A	#N/A	#N/A	#N/A	#N/A	#N/A	#N/A	#N/A	#N/A	#N/A	#N/A	#N/A	#N/A	#N/A	#N/A	#N/A	#N/A	#N/A	#N/A
168	Putrescine	C00134	Polyamines	89.1073	0.605066	+	62633.1	9388.49	17532.4	56733	21133.6	27029.8	12163.3	35598.8	17983.7	60549.5	36730.1	80905.7	27140.2	53629.2	39145.8	9225.43	43446.2	0	7629.01	0	0	0	37844.1	16587.5	20698.4	92577.3	16054.8	11281.3	60162.1	8340.73	11741.8	62391.7	10985.6	0	15437.8	23813.6	38606.1	55839	46527.8	44611	37304.8	59648.2	27017.3
169	Spermidine	C00315	Polyamines	146.165	0.598038	+	2677071	204731	316211	2111923	178370	465032	385407	1000340	799593	4055521	1443492	3324851	939553	5254912	15988	9127.81	29913	6117.25	0	0	6616.91	17817.5	2659489	366086	316063	4416217	376001	849109	4827028	408524	384798	2537657	254590	461142	355783	650072	1172668	3140790	1413680	2138532	1098171	2899186	818022
170	Spermine	C00750	Polyamines	203.223	0.578342	+	761185	59702.5	86444.1	842846	47313.6	163207	294471	333112	718712	877151	262982	390691	338529	1261566	7477.27	7197.04	24393.2	0	0	6648.18	11258.5	47400.7	467730	208613	143996	1067601	281593	411800	966349	182298	169383	343448	193075	281822	122310	243355	488881	1012924	283214	309735	387156	377146	230260
171	N1-Acetylspermine	C02567	Polyamines	#N/A	#N/A	#N/A	#N/A	#N/A	#N/A	#N/A	#N/A	#N/A	#N/A	#N/A	#N/A	#N/A	#N/A	#N/A	#N/A	#N/A	#N/A	#N/A	#N/A	#N/A	#N/A	#N/A	#N/A	#N/A	#N/A	#N/A	#N/A	#N/A	#N/A	#N/A	#N/A	#N/A	#N/A	#N/A	#N/A	#N/A	#N/A	#N/A	#N/A	#N/A	#N/A	#N/A	#N/A	#N/A	#N/A
172	N1-Acetylspermidine	C00612	Polyamines	#N/A	#N/A	#N/A	#N/A	#N/A	#N/A	#N/A	#N/A	#N/A	#N/A	#N/A	#N/A	#N/A	#N/A	#N/A	#N/A	#N/A	#N/A	#N/A	#N/A	#N/A	#N/A	#N/A	#N/A	#N/A	#N/A	#N/A	#N/A	#N/A	#N/A	#N/A	#N/A	#N/A	#N/A	#N/A	#N/A	#N/A	#N/A	#N/A	#N/A	#N/A	#N/A	#N/A	#N/A	#N/A	#N/A
173	N1-N12-Diacetylspermine	C03413	Polyamines	#N/A	#N/A	#N/A	#N/A	#N/A	#N/A	#N/A	#N/A	#N/A	#N/A	#N/A	#N/A	#N/A	#N/A	#N/A	#N/A	#N/A	#N/A	#N/A	#N/A	#N/A	#N/A	#N/A	#N/A	#N/A	#N/A	#N/A	#N/A	#N/A	#N/A	#N/A	#N/A	#N/A	#N/A	#N/A	#N/A	#N/A	#N/A	#N/A	#N/A	#N/A	#N/A	#N/A	#N/A	#N/A	#N/A
174	Atherospermidine	C09347	Polyamines	#N/A	#N/A	#N/A	#N/A	#N/A	#N/A	#N/A	#N/A	#N/A	#N/A	#N/A	#N/A	#N/A	#N/A	#N/A	#N/A	#N/A	#N/A	#N/A	#N/A	#N/A	#N/A	#N/A	#N/A	#N/A	#N/A	#N/A	#N/A	#N/A	#N/A	#N/A	#N/A	#N/A	#N/A	#N/A	#N/A	#N/A	#N/A	#N/A	#N/A	#N/A	#N/A	#N/A	#N/A	#N/A	#N/A
175	3-Hydroxyisobutyrate	C01188	BCAA Catabolism	#N/A	#N/A	#N/A	#N/A	#N/A	#N/A	#N/A	#N/A	#N/A	#N/A	#N/A	#N/A	#N/A	#N/A	#N/A	#N/A	#N/A	#N/A	#N/A	#N/A	#N/A	#N/A	#N/A	#N/A	#N/A	#N/A	#N/A	#N/A	#N/A	#N/A	#N/A	#N/A	#N/A	#N/A	#N/A	#N/A	#N/A	#N/A	#N/A	#N/A	#N/A	#N/A	#N/A	#N/A	#N/A	#N/A
176	Methylmalonate	C02170	BCAA Catabolism	#N/A	#N/A	#N/A	#N/A	#N/A	#N/A	#N/A	#N/A	#N/A	#N/A	#N/A	#N/A	#N/A	#N/A	#N/A	#N/A	#N/A	#N/A	#N/A	#N/A	#N/A	#N/A	#N/A	#N/A	#N/A	#N/A	#N/A	#N/A	#N/A	#N/A	#N/A	#N/A	#N/A	#N/A	#N/A	#N/A	#N/A	#N/A	#N/A	#N/A	#N/A	#N/A	#N/A	#N/A	#N/A	#N/A
177	Propionate	C00163	BCAA Catabolism	#N/A	#N/A	#N/A	#N/A	#N/A	#N/A	#N/A	#N/A	#N/A	#N/A	#N/A	#N/A	#N/A	#N/A	#N/A	#N/A	#N/A	#N/A	#N/A	#N/A	#N/A	#N/A	#N/A	#N/A	#N/A	#N/A	#N/A	#N/A	#N/A	#N/A	#N/A	#N/A	#N/A	#N/A	#N/A	#N/A	#N/A	#N/A	#N/A	#N/A	#N/A	#N/A	#N/A	#N/A	#N/A	#N/A
178	N-Acetylneuraminate	C00270	Aminosugars	#N/A	#N/A	#N/A	#N/A	#N/A	#N/A	#N/A	#N/A	#N/A	#N/A	#N/A	#N/A	#N/A	#N/A	#N/A	#N/A	#N/A	#N/A	#N/A	#N/A	#N/A	#N/A	#N/A	#N/A	#N/A	#N/A	#N/A	#N/A	#N/A	#N/A	#N/A	#N/A	#N/A	#N/A	#N/A	#N/A	#N/A	#N/A	#N/A	#N/A	#N/A	#N/A	#N/A	#N/A	#N/A	#N/A
179	N-Glycoloyl-neuraminate	C03410	Aminosugars	#N/A	#N/A	#N/A	#N/A	#N/A	#N/A	#N/A	#N/A	#N/A	#N/A	#N/A	#N/A	#N/A	#N/A	#N/A	#N/A	#N/A	#N/A	#N/A	#N/A	#N/A	#N/A	#N/A	#N/A	#N/A	#N/A	#N/A	#N/A	#N/A	#N/A	#N/A	#N/A	#N/A	#N/A	#N/A	#N/A	#N/A	#N/A	#N/A	#N/A	#N/A	#N/A	#N/A	#N/A	#N/A	#N/A
180	alpha-D-Glucosamine 1-phosphate	C06156	Aminosugars	#N/A	#N/A	#N/A	#N/A	#N/A	#N/A	#N/A	#N/A	#N/A	#N/A	#N/A	#N/A	#N/A	#N/A	#N/A	#N/A	#N/A	#N/A	#N/A	#N/A	#N/A	#N/A	#N/A	#N/A	#N/A	#N/A	#N/A	#N/A	#N/A	#N/A	#N/A	#N/A	#N/A	#N/A	#N/A	#N/A	#N/A	#N/A	#N/A	#N/A	#N/A	#N/A	#N/A	#N/A	#N/A	#N/A
181	D-Glucosamine	C00329	Aminosugars	#N/A	#N/A	#N/A	#N/A	#N/A	#N/A	#N/A	#N/A	#N/A	#N/A	#N/A	#N/A	#N/A	#N/A	#N/A	#N/A	#N/A	#N/A	#N/A	#N/A	#N/A	#N/A	#N/A	#N/A	#N/A	#N/A	#N/A	#N/A	#N/A	#N/A	#N/A	#N/A	#N/A	#N/A	#N/A	#N/A	#N/A	#N/A	#N/A	#N/A	#N/A	#N/A	#N/A	#N/A	#N/A	#N/A
182	D-Glucoronate	C00191	Aminosugars	#N/A	#N/A	#N/A	#N/A	#N/A	#N/A	#N/A	#N/A	#N/A	#N/A	#N/A	#N/A	#N/A	#N/A	#N/A	#N/A	#N/A	#N/A	#N/A	#N/A	#N/A	#N/A	#N/A	#N/A	#N/A	#N/A	#N/A	#N/A	#N/A	#N/A	#N/A	#N/A	#N/A	#N/A	#N/A	#N/A	#N/A	#N/A	#N/A	#N/A	#N/A	#N/A	#N/A	#N/A	#N/A	#N/A
183	UDP-D-glucuronate	C00167	Aminosugars	#N/A	#N/A	#N/A	#N/A	#N/A	#N/A	#N/A	#N/A	#N/A	#N/A	#N/A	#N/A	#N/A	#N/A	#N/A	#N/A	#N/A	#N/A	#N/A	#N/A	#N/A	#N/A	#N/A	#N/A	#N/A	#N/A	#N/A	#N/A	#N/A	#N/A	#N/A	#N/A	#N/A	#N/A	#N/A	#N/A	#N/A	#N/A	#N/A	#N/A	#N/A	#N/A	#N/A	#N/A	#N/A	#N/A
184	L-Arabinose	C00259	Aminosugars	#N/A	#N/A	#N/A	#N/A	#N/A	#N/A	#N/A	#N/A	#N/A	#N/A	#N/A	#N/A	#N/A	#N/A	#N/A	#N/A	#N/A	#N/A	#N/A	#N/A	#N/A	#N/A	#N/A	#N/A	#N/A	#N/A	#N/A	#N/A	#N/A	#N/A	#N/A	#N/A	#N/A	#N/A	#N/A	#N/A	#N/A	#N/A	#N/A	#N/A	#N/A	#N/A	#N/A	#N/A	#N/A	#N/A
185	1-4-beta-D-Xylan	C02352	Aminosugars	#N/A	#N/A	#N/A	#N/A	#N/A	#N/A	#N/A	#N/A	#N/A	#N/A	#N/A	#N/A	#N/A	#N/A	#N/A	#N/A	#N/A	#N/A	#N/A	#N/A	#N/A	#N/A	#N/A	#N/A	#N/A	#N/A	#N/A	#N/A	#N/A	#N/A	#N/A	#N/A	#N/A	#N/A	#N/A	#N/A	#N/A	#N/A	#N/A	#N/A	#N/A	#N/A	#N/A	#N/A	#N/A	#N/A
186	UDP-N-acetyl-D-glucosamine	C00043	Aminosugars	#N/A	#N/A	#N/A	#N/A	#N/A	#N/A	#N/A	#N/A	#N/A	#N/A	#N/A	#N/A	#N/A	#N/A	#N/A	#N/A	#N/A	#N/A	#N/A	#N/A	#N/A	#N/A	#N/A	#N/A	#N/A	#N/A	#N/A	#N/A	#N/A	#N/A	#N/A	#N/A	#N/A	#N/A	#N/A	#N/A	#N/A	#N/A	#N/A	#N/A	#N/A	#N/A	#N/A	#N/A	#N/A	#N/A
187	N-acetyl-D-glucosamine	C00140	Aminosugars	#N/A	#N/A	#N/A	#N/A	#N/A	#N/A	#N/A	#N/A	#N/A	#N/A	#N/A	#N/A	#N/A	#N/A	#N/A	#N/A	#N/A	#N/A	#N/A	#N/A	#N/A	#N/A	#N/A	#N/A	#N/A	#N/A	#N/A	#N/A	#N/A	#N/A	#N/A	#N/A	#N/A	#N/A	#N/A	#N/A	#N/A	#N/A	#N/A	#N/A	#N/A	#N/A	#N/A	#N/A	#N/A	#N/A
188	CMP-N-acetylneuraminate	C00128	Aminosugars	#N/A	#N/A	#N/A	#N/A	#N/A	#N/A	#N/A	#N/A	#N/A	#N/A	#N/A	#N/A	#N/A	#N/A	#N/A	#N/A	#N/A	#N/A	#N/A	#N/A	#N/A	#N/A	#N/A	#N/A	#N/A	#N/A	#N/A	#N/A	#N/A	#N/A	#N/A	#N/A	#N/A	#N/A	#N/A	#N/A	#N/A	#N/A	#N/A	#N/A	#N/A	#N/A	#N/A	#N/A	#N/A	#N/A
189	Acetyl-D-galactosamine	C01132	Aminosugars	#N/A	#N/A	#N/A	#N/A	#N/A	#N/A	#N/A	#N/A	#N/A	#N/A	#N/A	#N/A	#N/A	#N/A	#N/A	#N/A	#N/A	#N/A	#N/A	#N/A	#N/A	#N/A	#N/A	#N/A	#N/A	#N/A	#N/A	#N/A	#N/A	#N/A	#N/A	#N/A	#N/A	#N/A	#N/A	#N/A	#N/A	#N/A	#N/A	#N/A	#N/A	#N/A	#N/A	#N/A	#N/A	#N/A
190	N-Acetyl-D-galactosamine	C00203	Aminosugars	#N/A	#N/A	#N/A	#N/A	#N/A	#N/A	#N/A	#N/A	#N/A	#N/A	#N/A	#N/A	#N/A	#N/A	#N/A	#N/A	#N/A	#N/A	#N/A	#N/A	#N/A	#N/A	#N/A	#N/A	#N/A	#N/A	#N/A	#N/A	#N/A	#N/A	#N/A	#N/A	#N/A	#N/A	#N/A	#N/A	#N/A	#N/A	#N/A	#N/A	#N/A	#N/A	#N/A	#N/A	#N/A	#N/A
191	Glycolate	C00160	Aminosugars	#N/A	#N/A	#N/A	#N/A	#N/A	#N/A	#N/A	#N/A	#N/A	#N/A	#N/A	#N/A	#N/A	#N/A	#N/A	#N/A	#N/A	#N/A	#N/A	#N/A	#N/A	#N/A	#N/A	#N/A	#N/A	#N/A	#N/A	#N/A	#N/A	#N/A	#N/A	#N/A	#N/A	#N/A	#N/A	#N/A	#N/A	#N/A	#N/A	#N/A	#N/A	#N/A	#N/A	#N/A	#N/A	#N/A
192	Homocarnosine	C00884	Arginine and proline metabolism	#N/A	#N/A	#N/A	#N/A	#N/A	#N/A	#N/A	#N/A	#N/A	#N/A	#N/A	#N/A	#N/A	#N/A	#N/A	#N/A	#N/A	#N/A	#N/A	#N/A	#N/A	#N/A	#N/A	#N/A	#N/A	#N/A	#N/A	#N/A	#N/A	#N/A	#N/A	#N/A	#N/A	#N/A	#N/A	#N/A	#N/A	#N/A	#N/A	#N/A	#N/A	#N/A	#N/A	#N/A	#N/A	#N/A
193	Asymmetric dimethyl arginine	C03626	Arginine and proline metabolism	#N/A	#N/A	#N/A	#N/A	#N/A	#N/A	#N/A	#N/A	#N/A	#N/A	#N/A	#N/A	#N/A	#N/A	#N/A	#N/A	#N/A	#N/A	#N/A	#N/A	#N/A	#N/A	#N/A	#N/A	#N/A	#N/A	#N/A	#N/A	#N/A	#N/A	#N/A	#N/A	#N/A	#N/A	#N/A	#N/A	#N/A	#N/A	#N/A	#N/A	#N/A	#N/A	#N/A	#N/A	#N/A	#N/A
194	Carnosine	C00386	Arginine and proline metabolism	227.114	0.631359	+	9262.8	35135.6	17538	23486.2	34005.7	25180.3	20698.5	0	0	0	0	0	0	0	115171	182941	191600	134566	130035	117510	121730	88775.2	0	0	0	4240.13	0	0	0	0	14933.4	3080.47	9850.5	17455.3	0	0	0	0	0	0	0	0	0
195	5-Guanidino-2-oxopentanoate	C03771	Arginine and proline metabolism	174.087	0.753537	+	5423.16	13010.1	12962.5	2862.21	12172.8	46827.6	39518.8	0	8632.63	8100.09	25362.6	9877.73	12012	6832.81	27552.5	73003.5	38169.1	37595.6	40573.4	46887.3	23349.1	31651	0	14174.7	30341.7	0	15051.9	21969	2466.01	39282.7	94317.6	0	63718.2	107756	0	18721.4	6469.28	2562.68	7043.43	2515.4	4507.69	0	5987.4
196	Phosphocreatine	C02305	Arginine and proline metabolism	212.042	0.867902	+	0	12209.2	6994.04	0	5242.62	0	0	0	0	5385.67	0	4778.85	5151.07	4918.67	14768.9	38099.1	26857.2	27410.9	21437.6	24661.9	25489.7	20223.9	0	5518.33	0	0	0	0	4681.54	3825.54	0	2370.99	7761.44	0	4370.56	0	2350.75	0	0	0	0	0	0
197	Creatine	C00300	Arginine and proline metabolism	132.077	0.655579	+	3135657	7491810	6052910	3048704	5224666	5886104	7760904	1088964	4292382	2014358	947245	802613	1776194	845141	9451664	12237020	10612380	11959320	10581040	11650160	9283861	14036760	1164350	3223424	2270354	651666	3605709	1179025	1054448	2691092	6616288	3478967	4638290	7476762	405183	817347	1232625	664304	600407	675847	617404	428403	346237
198	Creatinine	C00791	Arginine and proline metabolism	114.066	0.69004	+	1343954	5075638	3932647	1269852	3420155	4411318	4832182	495535	3722197	1796222	609552	375340	1481334	618772	6455986	8623053	7012172	7307790	6521132	7507814	6058930	8347354	400061	2658470	1620941	416944	2265348	1088980	641315	2655808	4909998	1668033	4432740	5126968	182814	192480	591210	325518	326270	223865	192511	149087	162060
199	4-Acetamidobutanoate	C02946	Arginine and proline metabolism	146.081	0.596059	+	41497.2	112398	88356.5	50402.5	63085	86153	48249	45788.6	38371.5	31251	33604.2	25506.8	38655.8	40392.2	436572	570726	521870	474994	609151	583179	353143	499087	38193.8	30270.5	31074.3	39101.6	58430.6	44793.5	38518.9	56081.4	132766	40424.4	97842	216251	26175.8	45715.8	35106.7	41367.4	38207.7	29777.4	26784.1	46367.8	36915.5
200	N-Acetyl-L-citrulline	C15532	Arginine and proline metabolism	#N/A	#N/A	#N/A	#N/A	#N/A	#N/A	#N/A	#N/A	#N/A	#N/A	#N/A	#N/A	#N/A	#N/A	#N/A	#N/A	#N/A	#N/A	#N/A	#N/A	#N/A	#N/A	#N/A	#N/A	#N/A	#N/A	#N/A	#N/A	#N/A	#N/A	#N/A	#N/A	#N/A	#N/A	#N/A	#N/A	#N/A	#N/A	#N/A	#N/A	#N/A	#N/A	#N/A	#N/A	#N/A	#N/A
201	N-Acetyl-L-ornithine	C00437	Arginine and proline metabolism	#N/A	#N/A	#N/A	#N/A	#N/A	#N/A	#N/A	#N/A	#N/A	#N/A	#N/A	#N/A	#N/A	#N/A	#N/A	#N/A	#N/A	#N/A	#N/A	#N/A	#N/A	#N/A	#N/A	#N/A	#N/A	#N/A	#N/A	#N/A	#N/A	#N/A	#N/A	#N/A	#N/A	#N/A	#N/A	#N/A	#N/A	#N/A	#N/A	#N/A	#N/A	#N/A	#N/A	#N/A	#N/A	#N/A
202	Guanidinoacetate	C00581	Arginine and proline metabolism	#N/A	#N/A	#N/A	#N/A	#N/A	#N/A	#N/A	#N/A	#N/A	#N/A	#N/A	#N/A	#N/A	#N/A	#N/A	#N/A	#N/A	#N/A	#N/A	#N/A	#N/A	#N/A	#N/A	#N/A	#N/A	#N/A	#N/A	#N/A	#N/A	#N/A	#N/A	#N/A	#N/A	#N/A	#N/A	#N/A	#N/A	#N/A	#N/A	#N/A	#N/A	#N/A	#N/A	#N/A	#N/A	#N/A
203	trans-4-Hydroxy-L-proline	C01157	Arginine and proline metabolism	#N/A	#N/A	#N/A	#N/A	#N/A	#N/A	#N/A	#N/A	#N/A	#N/A	#N/A	#N/A	#N/A	#N/A	#N/A	#N/A	#N/A	#N/A	#N/A	#N/A	#N/A	#N/A	#N/A	#N/A	#N/A	#N/A	#N/A	#N/A	#N/A	#N/A	#N/A	#N/A	#N/A	#N/A	#N/A	#N/A	#N/A	#N/A	#N/A	#N/A	#N/A	#N/A	#N/A	#N/A	#N/A	#N/A
204	N-Succinyl-L-glutamate	C05931	Arginine and proline metabolism	#N/A	#N/A	#N/A	#N/A	#N/A	#N/A	#N/A	#N/A	#N/A	#N/A	#N/A	#N/A	#N/A	#N/A	#N/A	#N/A	#N/A	#N/A	#N/A	#N/A	#N/A	#N/A	#N/A	#N/A	#N/A	#N/A	#N/A	#N/A	#N/A	#N/A	#N/A	#N/A	#N/A	#N/A	#N/A	#N/A	#N/A	#N/A	#N/A	#N/A	#N/A	#N/A	#N/A	#N/A	#N/A	#N/A
205	N-Succinyl-L-glutamate 5-semialdehyde	C05932	Arginine and proline metabolism	#N/A	#N/A	#N/A	#N/A	#N/A	#N/A	#N/A	#N/A	#N/A	#N/A	#N/A	#N/A	#N/A	#N/A	#N/A	#N/A	#N/A	#N/A	#N/A	#N/A	#N/A	#N/A	#N/A	#N/A	#N/A	#N/A	#N/A	#N/A	#N/A	#N/A	#N/A	#N/A	#N/A	#N/A	#N/A	#N/A	#N/A	#N/A	#N/A	#N/A	#N/A	#N/A	#N/A	#N/A	#N/A	#N/A
206	5-Aminopentanoate	C00431	Arginine and proline metabolism	#N/A	#N/A	#N/A	#N/A	#N/A	#N/A	#N/A	#N/A	#N/A	#N/A	#N/A	#N/A	#N/A	#N/A	#N/A	#N/A	#N/A	#N/A	#N/A	#N/A	#N/A	#N/A	#N/A	#N/A	#N/A	#N/A	#N/A	#N/A	#N/A	#N/A	#N/A	#N/A	#N/A	#N/A	#N/A	#N/A	#N/A	#N/A	#N/A	#N/A	#N/A	#N/A	#N/A	#N/A	#N/A	#N/A
207	L-1-Pyrroline-3-hydroxy-5-carboxylate	C04281	Arginine and proline metabolism	#N/A	#N/A	#N/A	#N/A	#N/A	#N/A	#N/A	#N/A	#N/A	#N/A	#N/A	#N/A	#N/A	#N/A	#N/A	#N/A	#N/A	#N/A	#N/A	#N/A	#N/A	#N/A	#N/A	#N/A	#N/A	#N/A	#N/A	#N/A	#N/A	#N/A	#N/A	#N/A	#N/A	#N/A	#N/A	#N/A	#N/A	#N/A	#N/A	#N/A	#N/A	#N/A	#N/A	#N/A	#N/A	#N/A
208	Aminofructose 6-phosphate	C12214	Arginine and proline metabolism	#N/A	#N/A	#N/A	#N/A	#N/A	#N/A	#N/A	#N/A	#N/A	#N/A	#N/A	#N/A	#N/A	#N/A	#N/A	#N/A	#N/A	#N/A	#N/A	#N/A	#N/A	#N/A	#N/A	#N/A	#N/A	#N/A	#N/A	#N/A	#N/A	#N/A	#N/A	#N/A	#N/A	#N/A	#N/A	#N/A	#N/A	#N/A	#N/A	#N/A	#N/A	#N/A	#N/A	#N/A	#N/A	#N/A
209	Pantothenate	C00864	Panthothenate metabolism	220.118	1.53013	+	529713	9101565	8142728	420902	4916700	4886036	5221138	437846	4232217	1236391	598906	567836	1606264	863171	7828412	12754050	9622863	7108926	8987480	9315531	8923503	10004360	150382	2726607	1142106	231086	2424000	1283835	267228	2017441	5932624	546636	3737286	7597934	276211	448992	912621	403198	358942	350968	450728	252735	323224
213	D-4--Phosphopantothenate	C03492	Panthothenate metabolism	#N/A	#N/A	#N/A	#N/A	#N/A	#N/A	#N/A	#N/A	#N/A	#N/A	#N/A	#N/A	#N/A	#N/A	#N/A	#N/A	#N/A	#N/A	#N/A	#N/A	#N/A	#N/A	#N/A	#N/A	#N/A	#N/A	#N/A	#N/A	#N/A	#N/A	#N/A	#N/A	#N/A	#N/A	#N/A	#N/A	#N/A	#N/A	#N/A	#N/A	#N/A	#N/A	#N/A	#N/A	#N/A	#N/A
212	Pantetheine 4--phosphate	C01134	Panthothenate metabolism	#N/A	#N/A	#N/A	#N/A	#N/A	#N/A	#N/A	#N/A	#N/A	#N/A	#N/A	#N/A	#N/A	#N/A	#N/A	#N/A	#N/A	#N/A	#N/A	#N/A	#N/A	#N/A	#N/A	#N/A	#N/A	#N/A	#N/A	#N/A	#N/A	#N/A	#N/A	#N/A	#N/A	#N/A	#N/A	#N/A	#N/A	#N/A	#N/A	#N/A	#N/A	#N/A	#N/A	#N/A	#N/A	#N/A
210	5-6-Dihydrouracil	C00429	Panthothenate metabolism	#N/A	#N/A	#N/A	#N/A	#N/A	#N/A	#N/A	#N/A	#N/A	#N/A	#N/A	#N/A	#N/A	#N/A	#N/A	#N/A	#N/A	#N/A	#N/A	#N/A	#N/A	#N/A	#N/A	#N/A	#N/A	#N/A	#N/A	#N/A	#N/A	#N/A	#N/A	#N/A	#N/A	#N/A	#N/A	#N/A	#N/A	#N/A	#N/A	#N/A	#N/A	#N/A	#N/A	#N/A	#N/A	#N/A
211	Pantetheine	C00831	Panthothenate metabolism	#N/A	#N/A	#N/A	#N/A	#N/A	#N/A	#N/A	#N/A	#N/A	#N/A	#N/A	#N/A	#N/A	#N/A	#N/A	#N/A	#N/A	#N/A	#N/A	#N/A	#N/A	#N/A	#N/A	#N/A	#N/A	#N/A	#N/A	#N/A	#N/A	#N/A	#N/A	#N/A	#N/A	#N/A	#N/A	#N/A	#N/A	#N/A	#N/A	#N/A	#N/A	#N/A	#N/A	#N/A	#N/A	#N/A
214	Taurine	C00245	Sulfur metabolism	126.022	0.691733	+	561980	37380.5	15106.3	1078982	38457.2	36591.9	8942.2	12581.3	11645.9	44406.8	21629.7	48794.5	26787.2	50014.3	73420.2	74507.6	85121.1	87137.5	45701.7	53551	80900.3	100618	208699	7181.18	3649.19	546360	8897.41	0	310889	7053.22	17479.1	357643	6067.81	12435.4	0	0	18756.4	38388.1	11453.1	15971.4	12144.6	29088.7	7807.61
215	Hypotaurine	C00519	Sulfur metabolism	#N/A	#N/A	#N/A	#N/A	#N/A	#N/A	#N/A	#N/A	#N/A	#N/A	#N/A	#N/A	#N/A	#N/A	#N/A	#N/A	#N/A	#N/A	#N/A	#N/A	#N/A	#N/A	#N/A	#N/A	#N/A	#N/A	#N/A	#N/A	#N/A	#N/A	#N/A	#N/A	#N/A	#N/A	#N/A	#N/A	#N/A	#N/A	#N/A	#N/A	#N/A	#N/A	#N/A	#N/A	#N/A	#N/A
216	3-Sulfino-L-alanine	C00606	Sulfur metabolism	#N/A	#N/A	#N/A	#N/A	#N/A	#N/A	#N/A	#N/A	#N/A	#N/A	#N/A	#N/A	#N/A	#N/A	#N/A	#N/A	#N/A	#N/A	#N/A	#N/A	#N/A	#N/A	#N/A	#N/A	#N/A	#N/A	#N/A	#N/A	#N/A	#N/A	#N/A	#N/A	#N/A	#N/A	#N/A	#N/A	#N/A	#N/A	#N/A	#N/A	#N/A	#N/A	#N/A	#N/A	#N/A	#N/A
217	Mercaptopyruvate	C00957	Sulfur metabolism	#N/A	#N/A	#N/A	#N/A	#N/A	#N/A	#N/A	#N/A	#N/A	#N/A	#N/A	#N/A	#N/A	#N/A	#N/A	#N/A	#N/A	#N/A	#N/A	#N/A	#N/A	#N/A	#N/A	#N/A	#N/A	#N/A	#N/A	#N/A	#N/A	#N/A	#N/A	#N/A	#N/A	#N/A	#N/A	#N/A	#N/A	#N/A	#N/A	#N/A	#N/A	#N/A	#N/A	#N/A	#N/A	#N/A
218	Thiocysteine	C01962	Sulfur metabolism	#N/A	#N/A	#N/A	#N/A	#N/A	#N/A	#N/A	#N/A	#N/A	#N/A	#N/A	#N/A	#N/A	#N/A	#N/A	#N/A	#N/A	#N/A	#N/A	#N/A	#N/A	#N/A	#N/A	#N/A	#N/A	#N/A	#N/A	#N/A	#N/A	#N/A	#N/A	#N/A	#N/A	#N/A	#N/A	#N/A	#N/A	#N/A	#N/A	#N/A	#N/A	#N/A	#N/A	#N/A	#N/A	#N/A
219	Thiosulfate	C00320	Sulfur metabolism	#N/A	#N/A	#N/A	#N/A	#N/A	#N/A	#N/A	#N/A	#N/A	#N/A	#N/A	#N/A	#N/A	#N/A	#N/A	#N/A	#N/A	#N/A	#N/A	#N/A	#N/A	#N/A	#N/A	#N/A	#N/A	#N/A	#N/A	#N/A	#N/A	#N/A	#N/A	#N/A	#N/A	#N/A	#N/A	#N/A	#N/A	#N/A	#N/A	#N/A	#N/A	#N/A	#N/A	#N/A	#N/A	#N/A
220	2S-5S-Methionine sulfoximine	C03829	Sulfur metabolism	#N/A	#N/A	#N/A	#N/A	#N/A	#N/A	#N/A	#N/A	#N/A	#N/A	#N/A	#N/A	#N/A	#N/A	#N/A	#N/A	#N/A	#N/A	#N/A	#N/A	#N/A	#N/A	#N/A	#N/A	#N/A	#N/A	#N/A	#N/A	#N/A	#N/A	#N/A	#N/A	#N/A	#N/A	#N/A	#N/A	#N/A	#N/A	#N/A	#N/A	#N/A	#N/A	#N/A	#N/A	#N/A	#N/A
221	L-Selenomethionine	C05335	Sulfur metabolism	#N/A	#N/A	#N/A	#N/A	#N/A	#N/A	#N/A	#N/A	#N/A	#N/A	#N/A	#N/A	#N/A	#N/A	#N/A	#N/A	#N/A	#N/A	#N/A	#N/A	#N/A	#N/A	#N/A	#N/A	#N/A	#N/A	#N/A	#N/A	#N/A	#N/A	#N/A	#N/A	#N/A	#N/A	#N/A	#N/A	#N/A	#N/A	#N/A	#N/A	#N/A	#N/A	#N/A	#N/A	#N/A	#N/A
222	3-Sulfocatechol	C06336	Sulfur metabolism	#N/A	#N/A	#N/A	#N/A	#N/A	#N/A	#N/A	#N/A	#N/A	#N/A	#N/A	#N/A	#N/A	#N/A	#N/A	#N/A	#N/A	#N/A	#N/A	#N/A	#N/A	#N/A	#N/A	#N/A	#N/A	#N/A	#N/A	#N/A	#N/A	#N/A	#N/A	#N/A	#N/A	#N/A	#N/A	#N/A	#N/A	#N/A	#N/A	#N/A	#N/A	#N/A	#N/A	#N/A	#N/A	#N/A
223	L-Cysteate	C00506	Sulfur metabolism	#N/A	#N/A	#N/A	#N/A	#N/A	#N/A	#N/A	#N/A	#N/A	#N/A	#N/A	#N/A	#N/A	#N/A	#N/A	#N/A	#N/A	#N/A	#N/A	#N/A	#N/A	#N/A	#N/A	#N/A	#N/A	#N/A	#N/A	#N/A	#N/A	#N/A	#N/A	#N/A	#N/A	#N/A	#N/A	#N/A	#N/A	#N/A	#N/A	#N/A	#N/A	#N/A	#N/A	#N/A	#N/A	#N/A
224	(R)-S-Lactoylglutathione	C03451	Sulfur metabolism	#N/A	#N/A	#N/A	#N/A	#N/A	#N/A	#N/A	#N/A	#N/A	#N/A	#N/A	#N/A	#N/A	#N/A	#N/A	#N/A	#N/A	#N/A	#N/A	#N/A	#N/A	#N/A	#N/A	#N/A	#N/A	#N/A	#N/A	#N/A	#N/A	#N/A	#N/A	#N/A	#N/A	#N/A	#N/A	#N/A	#N/A	#N/A	#N/A	#N/A	#N/A	#N/A	#N/A	#N/A	#N/A	#N/A
225	L-Methionine S-oxide	C02989	Sulfur metabolism	166.053	0.777456	+	30585.1	136108	154771	25791.3	91272.6	110523	166124	107843	86977	82187.4	55436	50484.9	86632.4	72419.7	215398	200157	211256	227112	158658	191792	234142	204657	20670.4	88955.5	76241.5	12467.5	93848	74899.6	34777.7	98571.8	122972	45373.2	101185	100225	53038.2	57841.6	61264.2	96386.6	79179.6	56565.9	49744	53451.1	64241.6
226	5-Hydroxyindoleacetate	C05635	Indole and Tryptophan	192.065	1.2504	+	0	52673.3	55266	5421.95	27729.1	40393.7	16590	0	32839.8	12991.6	8234.56	0	4916.53	3067.34	99326.3	92331	93646.4	87955.5	89295.9	94901.4	108098	99805.7	0	19132.3	0	0	14700.5	15881	0	9966.93	46170.5	2664.64	29240.7	52112.7	0	4421.96	0	0	0	0	2752.89	0	0
227	3-Methyldioxyindole	C05834	Indole and Tryptophan	164.071	0.924172	+	8764.72	108597	128225	10610.4	65711.6	72176.8	74103.6	7654.69	65722.8	33662.7	12187.7	12312.7	29169.9	15922.5	136614	213725	192332	170212	183515	203525	207469	237752	4607.73	37713.1	12626.7	4217.1	41792.4	18710.1	11177.4	24686.3	81447	5791.38	48615.8	148297	10030.3	14361	15217.2	8773.08	13233.8	9684.73	13603.9	8662.72	4331.33
228	Indole	C00463	Indole and Tryptophan	#N/A	#N/A	#N/A	#N/A	#N/A	#N/A	#N/A	#N/A	#N/A	#N/A	#N/A	#N/A	#N/A	#N/A	#N/A	#N/A	#N/A	#N/A	#N/A	#N/A	#N/A	#N/A	#N/A	#N/A	#N/A	#N/A	#N/A	#N/A	#N/A	#N/A	#N/A	#N/A	#N/A	#N/A	#N/A	#N/A	#N/A	#N/A	#N/A	#N/A	#N/A	#N/A	#N/A	#N/A	#N/A	#N/A
229	Indole-3-acetate	C00954	Indole and Tryptophan	174.055	1.81834	-	986.983	34318	49466.3	602.287	9207.79	9374.59	10618.1	734.681	69023.2	25082.8	22247.3	19822.5	29828	10120.5	113069	111989	117452	100061	162736	108895	123908	109054	1156.3	16552.6	2232.62	19967.2	22061.3	1521.71	18457.2	58920.1	51674.3	2320.34	35636.4	49353.7	767.777	354.706	13313.6	1184.12	1470.35	3389.17	7699.35	418.283	1010.3
230	Indolepyruvate	C00331	Indole and Tryptophan	#N/A	#N/A	#N/A	#N/A	#N/A	#N/A	#N/A	#N/A	#N/A	#N/A	#N/A	#N/A	#N/A	#N/A	#N/A	#N/A	#N/A	#N/A	#N/A	#N/A	#N/A	#N/A	#N/A	#N/A	#N/A	#N/A	#N/A	#N/A	#N/A	#N/A	#N/A	#N/A	#N/A	#N/A	#N/A	#N/A	#N/A	#N/A	#N/A	#N/A	#N/A	#N/A	#N/A	#N/A	#N/A	#N/A
231	Indoxyl	C05658	Indole and Tryptophan	#N/A	#N/A	#N/A	#N/A	#N/A	#N/A	#N/A	#N/A	#N/A	#N/A	#N/A	#N/A	#N/A	#N/A	#N/A	#N/A	#N/A	#N/A	#N/A	#N/A	#N/A	#N/A	#N/A	#N/A	#N/A	#N/A	#N/A	#N/A	#N/A	#N/A	#N/A	#N/A	#N/A	#N/A	#N/A	#N/A	#N/A	#N/A	#N/A	#N/A	#N/A	#N/A	#N/A	#N/A	#N/A	#N/A
232	6-Hydroxykynurenic acid	C08480	Indole and Tryptophan	204.033	0.699026	-	0	0	0	0	0	0	0	0	0	0	0	0	0	0	7109.23	6618.64	15476.4	11188.3	13866.1	7460.07	16806.1	6484.94	0	0	0	0	0	0	0	0	0	0	0	0	0	0	0	0	0	0	0	0	0
233	L-Tryptophanamide	C00977	Indole and Tryptophan	#N/A	#N/A	#N/A	#N/A	#N/A	#N/A	#N/A	#N/A	#N/A	#N/A	#N/A	#N/A	#N/A	#N/A	#N/A	#N/A	#N/A	#N/A	#N/A	#N/A	#N/A	#N/A	#N/A	#N/A	#N/A	#N/A	#N/A	#N/A	#N/A	#N/A	#N/A	#N/A	#N/A	#N/A	#N/A	#N/A	#N/A	#N/A	#N/A	#N/A	#N/A	#N/A	#N/A	#N/A	#N/A	#N/A
234	Kynurenine	C00328	Indole and Tryptophan	209.092	1.25684	+	17441.8	188881	208815	21774	96596.4	127549	83829.3	12383.4	96939.1	69632.6	48524.4	11203.8	45641.9	29540.5	317216	355823	329416	404973	315470	355120	286689	339482	0	75182.6	52923.9	8474.31	91668	45906.6	15793	44999.6	152120	5650	113769	156127	0	9387.67	26925.8	9250.36	17117.5	6271.14	5171.62	3660.62	3827.61
235	Kynurenic acid	C01717	Indole and Tryptophan	#N/A	#N/A	#N/A	#N/A	#N/A	#N/A	#N/A	#N/A	#N/A	#N/A	#N/A	#N/A	#N/A	#N/A	#N/A	#N/A	#N/A	#N/A	#N/A	#N/A	#N/A	#N/A	#N/A	#N/A	#N/A	#N/A	#N/A	#N/A	#N/A	#N/A	#N/A	#N/A	#N/A	#N/A	#N/A	#N/A	#N/A	#N/A	#N/A	#N/A	#N/A	#N/A	#N/A	#N/A	#N/A	#N/A
236	Quinolinic acid	C03722	Indole and Tryptophan	#N/A	#N/A	#N/A	#N/A	#N/A	#N/A	#N/A	#N/A	#N/A	#N/A	#N/A	#N/A	#N/A	#N/A	#N/A	#N/A	#N/A	#N/A	#N/A	#N/A	#N/A	#N/A	#N/A	#N/A	#N/A	#N/A	#N/A	#N/A	#N/A	#N/A	#N/A	#N/A	#N/A	#N/A	#N/A	#N/A	#N/A	#N/A	#N/A	#N/A	#N/A	#N/A	#N/A	#N/A	#N/A	#N/A
237	N-formyl kynurenine	C02700	Indole and Tryptophan	237.087	1.17635	+	3406.31	68670.1	106122	0	24298.7	21821.4	49143.2	39541.2	53029	57604.7	63041.1	16371.5	50262	28580.5	38772.8	75414.2	93662.1	50750.6	111997	58017	51748.3	53786.6	4282.73	48986.7	56327.2	4966.35	82454.5	123668	0	41592.4	41080.6	0	57784.4	45047.3	6544.28	24414.7	18257.1	4326.89	12368.7	7336.59	21715.8	3284.23	0
238	Anthranilate	C00108	Indole and Tryptophan	#N/A	#N/A	#N/A	#N/A	#N/A	#N/A	#N/A	#N/A	#N/A	#N/A	#N/A	#N/A	#N/A	#N/A	#N/A	#N/A	#N/A	#N/A	#N/A	#N/A	#N/A	#N/A	#N/A	#N/A	#N/A	#N/A	#N/A	#N/A	#N/A	#N/A	#N/A	#N/A	#N/A	#N/A	#N/A	#N/A	#N/A	#N/A	#N/A	#N/A	#N/A	#N/A	#N/A	#N/A	#N/A	#N/A
239	Picolinic acid	C10164	Indole and Tryptophan	#N/A	#N/A	#N/A	#N/A	#N/A	#N/A	#N/A	#N/A	#N/A	#N/A	#N/A	#N/A	#N/A	#N/A	#N/A	#N/A	#N/A	#N/A	#N/A	#N/A	#N/A	#N/A	#N/A	#N/A	#N/A	#N/A	#N/A	#N/A	#N/A	#N/A	#N/A	#N/A	#N/A	#N/A	#N/A	#N/A	#N/A	#N/A	#N/A	#N/A	#N/A	#N/A	#N/A	#N/A	#N/A	#N/A
240	g-Oxalo-crotonate	C03453	Indole and Tryptophan	#N/A	#N/A	#N/A	#N/A	#N/A	#N/A	#N/A	#N/A	#N/A	#N/A	#N/A	#N/A	#N/A	#N/A	#N/A	#N/A	#N/A	#N/A	#N/A	#N/A	#N/A	#N/A	#N/A	#N/A	#N/A	#N/A	#N/A	#N/A	#N/A	#N/A	#N/A	#N/A	#N/A	#N/A	#N/A	#N/A	#N/A	#N/A	#N/A	#N/A	#N/A	#N/A	#N/A	#N/A	#N/A	#N/A
241	2-Aminomuconate	C00322	Indole and Tryptophan	#N/A	#N/A	#N/A	#N/A	#N/A	#N/A	#N/A	#N/A	#N/A	#N/A	#N/A	#N/A	#N/A	#N/A	#N/A	#N/A	#N/A	#N/A	#N/A	#N/A	#N/A	#N/A	#N/A	#N/A	#N/A	#N/A	#N/A	#N/A	#N/A	#N/A	#N/A	#N/A	#N/A	#N/A	#N/A	#N/A	#N/A	#N/A	#N/A	#N/A	#N/A	#N/A	#N/A	#N/A	#N/A	#N/A
242	Formyl-5-hydroxy-kynurenamine	C05647	Indole and Tryptophan	#N/A	#N/A	#N/A	#N/A	#N/A	#N/A	#N/A	#N/A	#N/A	#N/A	#N/A	#N/A	#N/A	#N/A	#N/A	#N/A	#N/A	#N/A	#N/A	#N/A	#N/A	#N/A	#N/A	#N/A	#N/A	#N/A	#N/A	#N/A	#N/A	#N/A	#N/A	#N/A	#N/A	#N/A	#N/A	#N/A	#N/A	#N/A	#N/A	#N/A	#N/A	#N/A	#N/A	#N/A	#N/A	#N/A
243	Hydroxyindole-acetylglycine	C05832	Indole and Tryptophan	#N/A	#N/A	#N/A	#N/A	#N/A	#N/A	#N/A	#N/A	#N/A	#N/A	#N/A	#N/A	#N/A	#N/A	#N/A	#N/A	#N/A	#N/A	#N/A	#N/A	#N/A	#N/A	#N/A	#N/A	#N/A	#N/A	#N/A	#N/A	#N/A	#N/A	#N/A	#N/A	#N/A	#N/A	#N/A	#N/A	#N/A	#N/A	#N/A	#N/A	#N/A	#N/A	#N/A	#N/A	#N/A	#N/A
244	8-Methoxykynurenate	C05830	Indole and Tryptophan	#N/A	#N/A	#N/A	#N/A	#N/A	#N/A	#N/A	#N/A	#N/A	#N/A	#N/A	#N/A	#N/A	#N/A	#N/A	#N/A	#N/A	#N/A	#N/A	#N/A	#N/A	#N/A	#N/A	#N/A	#N/A	#N/A	#N/A	#N/A	#N/A	#N/A	#N/A	#N/A	#N/A	#N/A	#N/A	#N/A	#N/A	#N/A	#N/A	#N/A	#N/A	#N/A	#N/A	#N/A	#N/A	#N/A
245	L-Adrenaline	C00788	Signaling	#N/A	#N/A	#N/A	#N/A	#N/A	#N/A	#N/A	#N/A	#N/A	#N/A	#N/A	#N/A	#N/A	#N/A	#N/A	#N/A	#N/A	#N/A	#N/A	#N/A	#N/A	#N/A	#N/A	#N/A	#N/A	#N/A	#N/A	#N/A	#N/A	#N/A	#N/A	#N/A	#N/A	#N/A	#N/A	#N/A	#N/A	#N/A	#N/A	#N/A	#N/A	#N/A	#N/A	#N/A	#N/A	#N/A
246	L-Noradrenaline	C00547	Signaling	#N/A	#N/A	#N/A	#N/A	#N/A	#N/A	#N/A	#N/A	#N/A	#N/A	#N/A	#N/A	#N/A	#N/A	#N/A	#N/A	#N/A	#N/A	#N/A	#N/A	#N/A	#N/A	#N/A	#N/A	#N/A	#N/A	#N/A	#N/A	#N/A	#N/A	#N/A	#N/A	#N/A	#N/A	#N/A	#N/A	#N/A	#N/A	#N/A	#N/A	#N/A	#N/A	#N/A	#N/A	#N/A	#N/A
247	Dopamine	C03758	Signaling	#N/A	#N/A	#N/A	#N/A	#N/A	#N/A	#N/A	#N/A	#N/A	#N/A	#N/A	#N/A	#N/A	#N/A	#N/A	#N/A	#N/A	#N/A	#N/A	#N/A	#N/A	#N/A	#N/A	#N/A	#N/A	#N/A	#N/A	#N/A	#N/A	#N/A	#N/A	#N/A	#N/A	#N/A	#N/A	#N/A	#N/A	#N/A	#N/A	#N/A	#N/A	#N/A	#N/A	#N/A	#N/A	#N/A
248	Serotonin	C00780	Signaling	#N/A	#N/A	#N/A	#N/A	#N/A	#N/A	#N/A	#N/A	#N/A	#N/A	#N/A	#N/A	#N/A	#N/A	#N/A	#N/A	#N/A	#N/A	#N/A	#N/A	#N/A	#N/A	#N/A	#N/A	#N/A	#N/A	#N/A	#N/A	#N/A	#N/A	#N/A	#N/A	#N/A	#N/A	#N/A	#N/A	#N/A	#N/A	#N/A	#N/A	#N/A	#N/A	#N/A	#N/A	#N/A	#N/A
249	Ectoine	C06231	Inositol	#N/A	#N/A	#N/A	#N/A	#N/A	#N/A	#N/A	#N/A	#N/A	#N/A	#N/A	#N/A	#N/A	#N/A	#N/A	#N/A	#N/A	#N/A	#N/A	#N/A	#N/A	#N/A	#N/A	#N/A	#N/A	#N/A	#N/A	#N/A	#N/A	#N/A	#N/A	#N/A	#N/A	#N/A	#N/A	#N/A	#N/A	#N/A	#N/A	#N/A	#N/A	#N/A	#N/A	#N/A	#N/A	#N/A
250	3D-(3-5/4)-Trihydroxycyclohexane-1-2-dione	C04287	Inositol	#N/A	#N/A	#N/A	#N/A	#N/A	#N/A	#N/A	#N/A	#N/A	#N/A	#N/A	#N/A	#N/A	#N/A	#N/A	#N/A	#N/A	#N/A	#N/A	#N/A	#N/A	#N/A	#N/A	#N/A	#N/A	#N/A	#N/A	#N/A	#N/A	#N/A	#N/A	#N/A	#N/A	#N/A	#N/A	#N/A	#N/A	#N/A	#N/A	#N/A	#N/A	#N/A	#N/A	#N/A	#N/A	#N/A
251	L-Allothreonine	C05519	Inositol	#N/A	#N/A	#N/A	#N/A	#N/A	#N/A	#N/A	#N/A	#N/A	#N/A	#N/A	#N/A	#N/A	#N/A	#N/A	#N/A	#N/A	#N/A	#N/A	#N/A	#N/A	#N/A	#N/A	#N/A	#N/A	#N/A	#N/A	#N/A	#N/A	#N/A	#N/A	#N/A	#N/A	#N/A	#N/A	#N/A	#N/A	#N/A	#N/A	#N/A	#N/A	#N/A	#N/A	#N/A	#N/A	#N/A
252	Inositol 1-2-3-5-6-pentakisphosphate	C04579	Inositol	#N/A	#N/A	#N/A	#N/A	#N/A	#N/A	#N/A	#N/A	#N/A	#N/A	#N/A	#N/A	#N/A	#N/A	#N/A	#N/A	#N/A	#N/A	#N/A	#N/A	#N/A	#N/A	#N/A	#N/A	#N/A	#N/A	#N/A	#N/A	#N/A	#N/A	#N/A	#N/A	#N/A	#N/A	#N/A	#N/A	#N/A	#N/A	#N/A	#N/A	#N/A	#N/A	#N/A	#N/A	#N/A	#N/A
253	1D-myo-Inositol 1-4-bisphosphate	C01220	Inositol	338.989	1.71916	-	4699.31	0	13075.2	4538.13	1900.46	4769.05	13817.3	5162.37	6420.6	29502.9	4391.89	8843.56	3459.44	7465.31	18613.6	12446.6	25042.4	9216.06	23172.6	7395.74	19756.8	11730.8	2102.45	7718.77	1681.14	14457	1703.85	1480	13099.4	4796.2	9081.22	1343.72	2248.44	1464.08	564.309	449.557	5094.93	10705	4144.95	1622.06	5434.34	8451.57	336.701
254	sn-glycero-3-Phosphoethanolamine	C01233	Glycerophospholipid biosynthesis	214.048	1.0715	-	1752.85	10020	7072.44	2412.72	5991.37	8292.04	8360.6	460.65	3360.46	1825.03	976.729	630.799	0	895.601	13031.5	24118.5	19991.3	20252.5	14990.9	19378.6	17961.2	20308.1	3527.97	3577.89	3861.1	2859.8	2154.42	1594.62	6976.01	1192.95	13113.2	13502.9	12338.6	14303	376.865	506.602	1289.48	4447.61	1301.14	1411.52	1173.03	1322.84	468.897
255	Glycerol 3-phosphate	C00093	Glycerophospholipid biosynthesis	#N/A	#N/A	#N/A	#N/A	#N/A	#N/A	#N/A	#N/A	#N/A	#N/A	#N/A	#N/A	#N/A	#N/A	#N/A	#N/A	#N/A	#N/A	#N/A	#N/A	#N/A	#N/A	#N/A	#N/A	#N/A	#N/A	#N/A	#N/A	#N/A	#N/A	#N/A	#N/A	#N/A	#N/A	#N/A	#N/A	#N/A	#N/A	#N/A	#N/A	#N/A	#N/A	#N/A	#N/A	#N/A	#N/A
256	Diethanolamine	C06772	Glycerophospholipid biosynthesis	#N/A	#N/A	#N/A	#N/A	#N/A	#N/A	#N/A	#N/A	#N/A	#N/A	#N/A	#N/A	#N/A	#N/A	#N/A	#N/A	#N/A	#N/A	#N/A	#N/A	#N/A	#N/A	#N/A	#N/A	#N/A	#N/A	#N/A	#N/A	#N/A	#N/A	#N/A	#N/A	#N/A	#N/A	#N/A	#N/A	#N/A	#N/A	#N/A	#N/A	#N/A	#N/A	#N/A	#N/A	#N/A	#N/A
257	Triethanolamine	C06771	Glycerophospholipid biosynthesis	#N/A	#N/A	#N/A	#N/A	#N/A	#N/A	#N/A	#N/A	#N/A	#N/A	#N/A	#N/A	#N/A	#N/A	#N/A	#N/A	#N/A	#N/A	#N/A	#N/A	#N/A	#N/A	#N/A	#N/A	#N/A	#N/A	#N/A	#N/A	#N/A	#N/A	#N/A	#N/A	#N/A	#N/A	#N/A	#N/A	#N/A	#N/A	#N/A	#N/A	#N/A	#N/A	#N/A	#N/A	#N/A	#N/A
258	Phosphoethanolamine	C00346	Glycerophospholipid biosynthesis	140.011	0.633277	-	213401	51457.2	30341.6	318944	36185.6	24476.2	9597.25	0	4841.84	0	0	0	0	0	0	0	0	0	6862.35	0	6342.84	0	146081	0	0	234462	0	0	188266	0	10019.7	203370	0	14939.1	0	0	0	0	0	0	0	0	0
259	CDP-ethanolamine	C00570	Glycerophospholipid biosynthesis	445.054	0.880336	-	8464.04	4472	1775.21	18141.5	2616.05	3765.78	8442.06	0	396.278	0	0	0	0	0	1695.54	1201.12	2002.38	2523.76	1433.08	1522.36	2663.73	2752.02	7980.72	639.157	0	16642.4	0	0	18359.1	0	864.354	17749.6	505.254	501.932	0	0	285.694	0	0	0	0	0	0
260	N-Methylethanolamine phosphate	C01210	Glycerophospholipid biosynthesis	#N/A	#N/A	#N/A	#N/A	#N/A	#N/A	#N/A	#N/A	#N/A	#N/A	#N/A	#N/A	#N/A	#N/A	#N/A	#N/A	#N/A	#N/A	#N/A	#N/A	#N/A	#N/A	#N/A	#N/A	#N/A	#N/A	#N/A	#N/A	#N/A	#N/A	#N/A	#N/A	#N/A	#N/A	#N/A	#N/A	#N/A	#N/A	#N/A	#N/A	#N/A	#N/A	#N/A	#N/A	#N/A	#N/A
261	Phosphodimethyl-ethanolamine	C13482	Glycerophospholipid biosynthesis	#N/A	#N/A	#N/A	#N/A	#N/A	#N/A	#N/A	#N/A	#N/A	#N/A	#N/A	#N/A	#N/A	#N/A	#N/A	#N/A	#N/A	#N/A	#N/A	#N/A	#N/A	#N/A	#N/A	#N/A	#N/A	#N/A	#N/A	#N/A	#N/A	#N/A	#N/A	#N/A	#N/A	#N/A	#N/A	#N/A	#N/A	#N/A	#N/A	#N/A	#N/A	#N/A	#N/A	#N/A	#N/A	#N/A
262	Phosphocholine	C00588	Glycerophospholipid biosynthesis	#N/A	#N/A	#N/A	#N/A	#N/A	#N/A	#N/A	#N/A	#N/A	#N/A	#N/A	#N/A	#N/A	#N/A	#N/A	#N/A	#N/A	#N/A	#N/A	#N/A	#N/A	#N/A	#N/A	#N/A	#N/A	#N/A	#N/A	#N/A	#N/A	#N/A	#N/A	#N/A	#N/A	#N/A	#N/A	#N/A	#N/A	#N/A	#N/A	#N/A	#N/A	#N/A	#N/A	#N/A	#N/A	#N/A
263	CDP-choline	C00307	Glycerophospholipid biosynthesis	487.102	0.967046	-	1163.12	8959.92	9107.88	1352.14	8326.82	4565.11	4375.15	0	2710.41	1201.91	0	976.645	1925.84	0	21569.8	20572	22339.2	23112.9	22584.6	15999.5	22999.8	19041	0	0	1886.47	0	2235.98	0	0	7830.32	5204.55	1409.1	2499.15	8361.04	0	0	0	0	0	0	0	0	0
264	sn-glycero-3-Phosphocholine	C00670	Glycerophospholipid biosynthesis	#N/A	#N/A	#N/A	#N/A	#N/A	#N/A	#N/A	#N/A	#N/A	#N/A	#N/A	#N/A	#N/A	#N/A	#N/A	#N/A	#N/A	#N/A	#N/A	#N/A	#N/A	#N/A	#N/A	#N/A	#N/A	#N/A	#N/A	#N/A	#N/A	#N/A	#N/A	#N/A	#N/A	#N/A	#N/A	#N/A	#N/A	#N/A	#N/A	#N/A	#N/A	#N/A	#N/A	#N/A	#N/A	#N/A
265	Diacylglycerylhomoserine	C18168	Glycerophospholipid biosynthesis	#N/A	#N/A	#N/A	#N/A	#N/A	#N/A	#N/A	#N/A	#N/A	#N/A	#N/A	#N/A	#N/A	#N/A	#N/A	#N/A	#N/A	#N/A	#N/A	#N/A	#N/A	#N/A	#N/A	#N/A	#N/A	#N/A	#N/A	#N/A	#N/A	#N/A	#N/A	#N/A	#N/A	#N/A	#N/A	#N/A	#N/A	#N/A	#N/A	#N/A	#N/A	#N/A	#N/A	#N/A	#N/A	#N/A
266	Serine-Phosphoethanolamine	C03872	Glycerophospholipid biosynthesis	#N/A	#N/A	#N/A	#N/A	#N/A	#N/A	#N/A	#N/A	#N/A	#N/A	#N/A	#N/A	#N/A	#N/A	#N/A	#N/A	#N/A	#N/A	#N/A	#N/A	#N/A	#N/A	#N/A	#N/A	#N/A	#N/A	#N/A	#N/A	#N/A	#N/A	#N/A	#N/A	#N/A	#N/A	#N/A	#N/A	#N/A	#N/A	#N/A	#N/A	#N/A	#N/A	#N/A	#N/A	#N/A	#N/A
267	Acetylcholine	C01996	Glycerophospholipid biosynthesis	#N/A	#N/A	#N/A	#N/A	#N/A	#N/A	#N/A	#N/A	#N/A	#N/A	#N/A	#N/A	#N/A	#N/A	#N/A	#N/A	#N/A	#N/A	#N/A	#N/A	#N/A	#N/A	#N/A	#N/A	#N/A	#N/A	#N/A	#N/A	#N/A	#N/A	#N/A	#N/A	#N/A	#N/A	#N/A	#N/A	#N/A	#N/A	#N/A	#N/A	#N/A	#N/A	#N/A	#N/A	#N/A	#N/A
268	Acetoacetate	C00164	Ketone Body	101.023	0.679166	-	999304	2985965	3028075	1110937	2473555	2811202	2599899	324792	1372788	924388	512450	438920	913462	388161	4394554	5528291	5122198	5817966	5075084	1839868	4911924	4909012	463849	1104427	782296	558836	1183384	584642	760098	1334291	2259399	1054864	1720699	2373019	228060	263052	468011	304695	350276	225772	290670	188246	242674
269	Beta Hydroxybutyrate	C01089	Ketone Body	103.039	0.655089	-	32960.4	116289	105651	37896.8	117739	104607	123190	23017	59014.9	35522.3	35522.4	31446.9	35146	25363.3	270105	371638	213216	347581	322804	197458	283896	303474	34032.4	49993.5	48357.2	33120.6	47088.6	30206	37144.9	108461	112614	53017.9	58262.7	108598	30138	30175.4	27872.9	36637.1	51903.6	13842.4	34649.8	23462.9	30552.9
270	L-Carnitine	C00318	Carnitine and fatty acid metabolsim	162.112	0.686798	+	5260974	3065445	2583360	5672714	1869096	2209870	2481840	393194	1735624	1052179	416483	394055	813033	630162	2624447	3309814	2689133	2941754	2942839	3270114	2641089	3566799	2058579	1434572	925302	3545349	1460576	788938	3093252	1298319	2606546	2823159	1921230	2696826	198389	148482	436858	388358	282209	301600	215893	314207	188409
271	Nervonyl carnitine	HMDB0006509	Carnitine and fatty acid metabolsim	#N/A	#N/A	#N/A	#N/A	#N/A	#N/A	#N/A	#N/A	#N/A	#N/A	#N/A	#N/A	#N/A	#N/A	#N/A	#N/A	#N/A	#N/A	#N/A	#N/A	#N/A	#N/A	#N/A	#N/A	#N/A	#N/A	#N/A	#N/A	#N/A	#N/A	#N/A	#N/A	#N/A	#N/A	#N/A	#N/A	#N/A	#N/A	#N/A	#N/A	#N/A	#N/A	#N/A	#N/A	#N/A	#N/A
272	Acetylcarnitine	HMDB0000201	Carnitine and fatty acid metabolsim	204.123	0.828963	+	2098105	1528972	1772589	2260529	748194	1102203	1046395	116940	775622	406684	271567	142471	352935	294899	998356	1630516	1740662	1336032	1531336	1407969	1237161	1390480	2620979	679394	488868	2981607	626586	734401	2780099	671527	1446868	2275693	761523	1831822	75857.6	86389.8	235532	143524	147718	124671	168247	107349	109403
273	Propenoylcarnitine	HMDB0013124	Carnitine and fatty acid metabolsim	#N/A	#N/A	#N/A	#N/A	#N/A	#N/A	#N/A	#N/A	#N/A	#N/A	#N/A	#N/A	#N/A	#N/A	#N/A	#N/A	#N/A	#N/A	#N/A	#N/A	#N/A	#N/A	#N/A	#N/A	#N/A	#N/A	#N/A	#N/A	#N/A	#N/A	#N/A	#N/A	#N/A	#N/A	#N/A	#N/A	#N/A	#N/A	#N/A	#N/A	#N/A	#N/A	#N/A	#N/A	#N/A	#N/A
274	Propionylcarnitine	HMDB0000824	Carnitine and fatty acid metabolsim	#N/A	#N/A	#N/A	#N/A	#N/A	#N/A	#N/A	#N/A	#N/A	#N/A	#N/A	#N/A	#N/A	#N/A	#N/A	#N/A	#N/A	#N/A	#N/A	#N/A	#N/A	#N/A	#N/A	#N/A	#N/A	#N/A	#N/A	#N/A	#N/A	#N/A	#N/A	#N/A	#N/A	#N/A	#N/A	#N/A	#N/A	#N/A	#N/A	#N/A	#N/A	#N/A	#N/A	#N/A	#N/A	#N/A
275	Butenylcarnitine	HMDB0013126	Carnitine and fatty acid metabolsim	#N/A	#N/A	#N/A	#N/A	#N/A	#N/A	#N/A	#N/A	#N/A	#N/A	#N/A	#N/A	#N/A	#N/A	#N/A	#N/A	#N/A	#N/A	#N/A	#N/A	#N/A	#N/A	#N/A	#N/A	#N/A	#N/A	#N/A	#N/A	#N/A	#N/A	#N/A	#N/A	#N/A	#N/A	#N/A	#N/A	#N/A	#N/A	#N/A	#N/A	#N/A	#N/A	#N/A	#N/A	#N/A	#N/A
276	Butyrylcarnitine	HMDB0002013	Carnitine and fatty acid metabolsim	232.154	1.70637	+	110101	694069	527493	75912.1	357496	544608	592027	38449.5	192398	116378	65032.2	52131.8	116438	73499.5	669747	952622	859969	542687	660489	796986	487998	777487	43327.4	225048	132741	35980.9	191102	105889	61308.9	180726	441871	81987.3	316244	468732	34194.1	45763.7	76666.8	54732	60659.6	41374.1	28312.8	15136.9	33782.3
277	isobutyrylcarnitine	HMDB0062556	Carnitine and fatty acid metabolsim	#N/A	#N/A	#N/A	#N/A	#N/A	#N/A	#N/A	#N/A	#N/A	#N/A	#N/A	#N/A	#N/A	#N/A	#N/A	#N/A	#N/A	#N/A	#N/A	#N/A	#N/A	#N/A	#N/A	#N/A	#N/A	#N/A	#N/A	#N/A	#N/A	#N/A	#N/A	#N/A	#N/A	#N/A	#N/A	#N/A	#N/A	#N/A	#N/A	#N/A	#N/A	#N/A	#N/A	#N/A	#N/A	#N/A
278	Isobutyryl-L-carnitine	HMDB0000736	Carnitine and fatty acid metabolsim	#N/A	#N/A	#N/A	#N/A	#N/A	#N/A	#N/A	#N/A	#N/A	#N/A	#N/A	#N/A	#N/A	#N/A	#N/A	#N/A	#N/A	#N/A	#N/A	#N/A	#N/A	#N/A	#N/A	#N/A	#N/A	#N/A	#N/A	#N/A	#N/A	#N/A	#N/A	#N/A	#N/A	#N/A	#N/A	#N/A	#N/A	#N/A	#N/A	#N/A	#N/A	#N/A	#N/A	#N/A	#N/A	#N/A
279	Hydroxypropionylcarnitine	HMDB0013125	Carnitine and fatty acid metabolsim	#N/A	#N/A	#N/A	#N/A	#N/A	#N/A	#N/A	#N/A	#N/A	#N/A	#N/A	#N/A	#N/A	#N/A	#N/A	#N/A	#N/A	#N/A	#N/A	#N/A	#N/A	#N/A	#N/A	#N/A	#N/A	#N/A	#N/A	#N/A	#N/A	#N/A	#N/A	#N/A	#N/A	#N/A	#N/A	#N/A	#N/A	#N/A	#N/A	#N/A	#N/A	#N/A	#N/A	#N/A	#N/A	#N/A
280	Tiglylcarnitine	HMDB02366	Carnitine and fatty acid metabolsim	#N/A	#N/A	#N/A	#N/A	#N/A	#N/A	#N/A	#N/A	#N/A	#N/A	#N/A	#N/A	#N/A	#N/A	#N/A	#N/A	#N/A	#N/A	#N/A	#N/A	#N/A	#N/A	#N/A	#N/A	#N/A	#N/A	#N/A	#N/A	#N/A	#N/A	#N/A	#N/A	#N/A	#N/A	#N/A	#N/A	#N/A	#N/A	#N/A	#N/A	#N/A	#N/A	#N/A	#N/A	#N/A	#N/A
281	Isovalerylcarnitine	HMDB0000688	Carnitine and fatty acid metabolsim	246.17	1.75088	+	58329.1	388971	345373	39539.4	163354	286969	266215	37627.1	136707	94040.7	42466.2	34558.7	86744.2	56899.5	340695	521404	495734	492092	467413	432254	419703	397385	54518.1	136870	78104.9	21745.3	125619	87169.2	32047.7	97943.8	316897	58430.7	174411	260586	17465	106083	73673.4	48982.2	34377	25086.1	50623.3	32869.4	26044.8
282	Methylbutyroylcarnitine	HMDB0000378	Carnitine and fatty acid metabolsim	#N/A	#N/A	#N/A	#N/A	#N/A	#N/A	#N/A	#N/A	#N/A	#N/A	#N/A	#N/A	#N/A	#N/A	#N/A	#N/A	#N/A	#N/A	#N/A	#N/A	#N/A	#N/A	#N/A	#N/A	#N/A	#N/A	#N/A	#N/A	#N/A	#N/A	#N/A	#N/A	#N/A	#N/A	#N/A	#N/A	#N/A	#N/A	#N/A	#N/A	#N/A	#N/A	#N/A	#N/A	#N/A	#N/A
283	Valerylcarnitine	HMDB0013128	Carnitine and fatty acid metabolsim	#N/A	#N/A	#N/A	#N/A	#N/A	#N/A	#N/A	#N/A	#N/A	#N/A	#N/A	#N/A	#N/A	#N/A	#N/A	#N/A	#N/A	#N/A	#N/A	#N/A	#N/A	#N/A	#N/A	#N/A	#N/A	#N/A	#N/A	#N/A	#N/A	#N/A	#N/A	#N/A	#N/A	#N/A	#N/A	#N/A	#N/A	#N/A	#N/A	#N/A	#N/A	#N/A	#N/A	#N/A	#N/A	#N/A
284	Malonylcarnitine	HMDB0062592	Carnitine and fatty acid metabolsim	#N/A	#N/A	#N/A	#N/A	#N/A	#N/A	#N/A	#N/A	#N/A	#N/A	#N/A	#N/A	#N/A	#N/A	#N/A	#N/A	#N/A	#N/A	#N/A	#N/A	#N/A	#N/A	#N/A	#N/A	#N/A	#N/A	#N/A	#N/A	#N/A	#N/A	#N/A	#N/A	#N/A	#N/A	#N/A	#N/A	#N/A	#N/A	#N/A	#N/A	#N/A	#N/A	#N/A	#N/A	#N/A	#N/A
285	Hexenoylcarnitine	HMDB0013161	Carnitine and fatty acid metabolsim	#N/A	#N/A	#N/A	#N/A	#N/A	#N/A	#N/A	#N/A	#N/A	#N/A	#N/A	#N/A	#N/A	#N/A	#N/A	#N/A	#N/A	#N/A	#N/A	#N/A	#N/A	#N/A	#N/A	#N/A	#N/A	#N/A	#N/A	#N/A	#N/A	#N/A	#N/A	#N/A	#N/A	#N/A	#N/A	#N/A	#N/A	#N/A	#N/A	#N/A	#N/A	#N/A	#N/A	#N/A	#N/A	#N/A
286	Hexanoylcarnitine	HMDB0000705	Carnitine and fatty acid metabolsim	#N/A	#N/A	#N/A	#N/A	#N/A	#N/A	#N/A	#N/A	#N/A	#N/A	#N/A	#N/A	#N/A	#N/A	#N/A	#N/A	#N/A	#N/A	#N/A	#N/A	#N/A	#N/A	#N/A	#N/A	#N/A	#N/A	#N/A	#N/A	#N/A	#N/A	#N/A	#N/A	#N/A	#N/A	#N/A	#N/A	#N/A	#N/A	#N/A	#N/A	#N/A	#N/A	#N/A	#N/A	#N/A	#N/A
287	Methylmalonylcarnitine	HMDB0013133	Carnitine and fatty acid metabolsim	262.128	0.779861	+	4918.46	254816	142276	28884.8	104488	258950	264007	18678.8	52310.2	41115.8	34166.9	27829	47080.7	25526	1263276	2129670	1496003	1539251	2097667	1983298	1218713	1394461	8344.26	35803	97548.3	20965	91638.5	70387.9	28676.4	132152	694026	18964.5	272222	958365	10180.6	72456.7	44887.4	17219.6	35511.9	19265.8	28040.7	7973.87	24016.3
288	Hydroxyisovaleroyl carnitine	HMDB0062555	Carnitine and fatty acid metabolsim	#N/A	#N/A	#N/A	#N/A	#N/A	#N/A	#N/A	#N/A	#N/A	#N/A	#N/A	#N/A	#N/A	#N/A	#N/A	#N/A	#N/A	#N/A	#N/A	#N/A	#N/A	#N/A	#N/A	#N/A	#N/A	#N/A	#N/A	#N/A	#N/A	#N/A	#N/A	#N/A	#N/A	#N/A	#N/A	#N/A	#N/A	#N/A	#N/A	#N/A	#N/A	#N/A	#N/A	#N/A	#N/A	#N/A
289	Glutaconylcarnitine	HMDB0013129	Carnitine and fatty acid metabolsim	#N/A	#N/A	#N/A	#N/A	#N/A	#N/A	#N/A	#N/A	#N/A	#N/A	#N/A	#N/A	#N/A	#N/A	#N/A	#N/A	#N/A	#N/A	#N/A	#N/A	#N/A	#N/A	#N/A	#N/A	#N/A	#N/A	#N/A	#N/A	#N/A	#N/A	#N/A	#N/A	#N/A	#N/A	#N/A	#N/A	#N/A	#N/A	#N/A	#N/A	#N/A	#N/A	#N/A	#N/A	#N/A	#N/A
290	Octenoylcarnitine	HMDB0013324	Carnitine and fatty acid metabolsim	286.201	1.8819	+	6447.5	51833.6	58580.1	6362.81	33279.7	44015.9	29938.4	22592.2	52630.8	39524.4	27169.7	12291.5	24625.7	33284	6675.95	6108.02	9503.58	8558.99	11489.5	5834.2	13915	14852.6	10293.5	22286.5	9643.49	10507.3	24874.2	20455.1	28390.4	7119.56	30284.3	13176.2	38044	34982.8	23834.2	103817	27330.9	30530.2	34893.7	31732.7	100161	19002.9	19357
291	Octanoylcarnitine	HMDB0000791	Carnitine and fatty acid metabolsim	#N/A	#N/A	#N/A	#N/A	#N/A	#N/A	#N/A	#N/A	#N/A	#N/A	#N/A	#N/A	#N/A	#N/A	#N/A	#N/A	#N/A	#N/A	#N/A	#N/A	#N/A	#N/A	#N/A	#N/A	#N/A	#N/A	#N/A	#N/A	#N/A	#N/A	#N/A	#N/A	#N/A	#N/A	#N/A	#N/A	#N/A	#N/A	#N/A	#N/A	#N/A	#N/A	#N/A	#N/A	#N/A	#N/A
292	Methylglutarylcarnitine	HMDB0000552	Carnitine and fatty acid metabolsim	#N/A	#N/A	#N/A	#N/A	#N/A	#N/A	#N/A	#N/A	#N/A	#N/A	#N/A	#N/A	#N/A	#N/A	#N/A	#N/A	#N/A	#N/A	#N/A	#N/A	#N/A	#N/A	#N/A	#N/A	#N/A	#N/A	#N/A	#N/A	#N/A	#N/A	#N/A	#N/A	#N/A	#N/A	#N/A	#N/A	#N/A	#N/A	#N/A	#N/A	#N/A	#N/A	#N/A	#N/A	#N/A	#N/A
293	Hydroxyhexanoyl carnitine	HMDB0061633	Carnitine and fatty acid metabolsim	#N/A	#N/A	#N/A	#N/A	#N/A	#N/A	#N/A	#N/A	#N/A	#N/A	#N/A	#N/A	#N/A	#N/A	#N/A	#N/A	#N/A	#N/A	#N/A	#N/A	#N/A	#N/A	#N/A	#N/A	#N/A	#N/A	#N/A	#N/A	#N/A	#N/A	#N/A	#N/A	#N/A	#N/A	#N/A	#N/A	#N/A	#N/A	#N/A	#N/A	#N/A	#N/A	#N/A	#N/A	#N/A	#N/A
294	Dimethylheptanoyl carnitine	HMDB0006320	Carnitine and fatty acid metabolsim	#N/A	#N/A	#N/A	#N/A	#N/A	#N/A	#N/A	#N/A	#N/A	#N/A	#N/A	#N/A	#N/A	#N/A	#N/A	#N/A	#N/A	#N/A	#N/A	#N/A	#N/A	#N/A	#N/A	#N/A	#N/A	#N/A	#N/A	#N/A	#N/A	#N/A	#N/A	#N/A	#N/A	#N/A	#N/A	#N/A	#N/A	#N/A	#N/A	#N/A	#N/A	#N/A	#N/A	#N/A	#N/A	#N/A
295	Nonanoylcarnitine	HMDB0013288	Carnitine and fatty acid metabolsim	#N/A	#N/A	#N/A	#N/A	#N/A	#N/A	#N/A	#N/A	#N/A	#N/A	#N/A	#N/A	#N/A	#N/A	#N/A	#N/A	#N/A	#N/A	#N/A	#N/A	#N/A	#N/A	#N/A	#N/A	#N/A	#N/A	#N/A	#N/A	#N/A	#N/A	#N/A	#N/A	#N/A	#N/A	#N/A	#N/A	#N/A	#N/A	#N/A	#N/A	#N/A	#N/A	#N/A	#N/A	#N/A	#N/A
296	Pimelylcarnitine	HMDB0013328	Carnitine and fatty acid metabolsim	#N/A	#N/A	#N/A	#N/A	#N/A	#N/A	#N/A	#N/A	#N/A	#N/A	#N/A	#N/A	#N/A	#N/A	#N/A	#N/A	#N/A	#N/A	#N/A	#N/A	#N/A	#N/A	#N/A	#N/A	#N/A	#N/A	#N/A	#N/A	#N/A	#N/A	#N/A	#N/A	#N/A	#N/A	#N/A	#N/A	#N/A	#N/A	#N/A	#N/A	#N/A	#N/A	#N/A	#N/A	#N/A	#N/A
297	Hydroxyoctanoyl carnitine	HMDB0061634	Carnitine and fatty acid metabolsim	304.212	1.76802	+	10370.8	17447.5	11669.4	10837.3	9104.07	38149.8	19502.4	10152.6	18218.4	26749.8	19919.7	16681	53122.5	19818.4	71754.5	20079	43776.5	24058.5	39748.6	70952.4	26192.2	10566.4	21809.8	11544.9	23233.4	18515.8	9563.11	11343.4	16021.5	9410.25	34809.6	17349.3	15044	15653.5	168619	14443.5	16942.7	12703.1	23133.6	14185.7	9265.34	10919.4	20289
298	Decanoylcarnitine	HMDB0000651	Carnitine and fatty acid metabolsim	#N/A	#N/A	#N/A	#N/A	#N/A	#N/A	#N/A	#N/A	#N/A	#N/A	#N/A	#N/A	#N/A	#N/A	#N/A	#N/A	#N/A	#N/A	#N/A	#N/A	#N/A	#N/A	#N/A	#N/A	#N/A	#N/A	#N/A	#N/A	#N/A	#N/A	#N/A	#N/A	#N/A	#N/A	#N/A	#N/A	#N/A	#N/A	#N/A	#N/A	#N/A	#N/A	#N/A	#N/A	#N/A	#N/A
299	Hydroxynonanoyl carnitine	HMDB0061635	Carnitine and fatty acid metabolsim	#N/A	#N/A	#N/A	#N/A	#N/A	#N/A	#N/A	#N/A	#N/A	#N/A	#N/A	#N/A	#N/A	#N/A	#N/A	#N/A	#N/A	#N/A	#N/A	#N/A	#N/A	#N/A	#N/A	#N/A	#N/A	#N/A	#N/A	#N/A	#N/A	#N/A	#N/A	#N/A	#N/A	#N/A	#N/A	#N/A	#N/A	#N/A	#N/A	#N/A	#N/A	#N/A	#N/A	#N/A	#N/A	#N/A
300	Dimethylnonanoyl carnitine	HMDB0006202	Carnitine and fatty acid metabolsim	#N/A	#N/A	#N/A	#N/A	#N/A	#N/A	#N/A	#N/A	#N/A	#N/A	#N/A	#N/A	#N/A	#N/A	#N/A	#N/A	#N/A	#N/A	#N/A	#N/A	#N/A	#N/A	#N/A	#N/A	#N/A	#N/A	#N/A	#N/A	#N/A	#N/A	#N/A	#N/A	#N/A	#N/A	#N/A	#N/A	#N/A	#N/A	#N/A	#N/A	#N/A	#N/A	#N/A	#N/A	#N/A	#N/A
301	Hydroxydecanoyl carnitine	HMDB0061636	Carnitine and fatty acid metabolsim	#N/A	#N/A	#N/A	#N/A	#N/A	#N/A	#N/A	#N/A	#N/A	#N/A	#N/A	#N/A	#N/A	#N/A	#N/A	#N/A	#N/A	#N/A	#N/A	#N/A	#N/A	#N/A	#N/A	#N/A	#N/A	#N/A	#N/A	#N/A	#N/A	#N/A	#N/A	#N/A	#N/A	#N/A	#N/A	#N/A	#N/A	#N/A	#N/A	#N/A	#N/A	#N/A	#N/A	#N/A	#N/A	#N/A
302	Dodecenoylcarnitine	HMDB0013326	Carnitine and fatty acid metabolsim	#N/A	#N/A	#N/A	#N/A	#N/A	#N/A	#N/A	#N/A	#N/A	#N/A	#N/A	#N/A	#N/A	#N/A	#N/A	#N/A	#N/A	#N/A	#N/A	#N/A	#N/A	#N/A	#N/A	#N/A	#N/A	#N/A	#N/A	#N/A	#N/A	#N/A	#N/A	#N/A	#N/A	#N/A	#N/A	#N/A	#N/A	#N/A	#N/A	#N/A	#N/A	#N/A	#N/A	#N/A	#N/A	#N/A
303	Dodecanoylcarnitine	HMDB0002250	Carnitine and fatty acid metabolsim	#N/A	#N/A	#N/A	#N/A	#N/A	#N/A	#N/A	#N/A	#N/A	#N/A	#N/A	#N/A	#N/A	#N/A	#N/A	#N/A	#N/A	#N/A	#N/A	#N/A	#N/A	#N/A	#N/A	#N/A	#N/A	#N/A	#N/A	#N/A	#N/A	#N/A	#N/A	#N/A	#N/A	#N/A	#N/A	#N/A	#N/A	#N/A	#N/A	#N/A	#N/A	#N/A	#N/A	#N/A	#N/A	#N/A
304	Hydroxyundecanoyl carnitine	HMDB0061637	Carnitine and fatty acid metabolsim	#N/A	#N/A	#N/A	#N/A	#N/A	#N/A	#N/A	#N/A	#N/A	#N/A	#N/A	#N/A	#N/A	#N/A	#N/A	#N/A	#N/A	#N/A	#N/A	#N/A	#N/A	#N/A	#N/A	#N/A	#N/A	#N/A	#N/A	#N/A	#N/A	#N/A	#N/A	#N/A	#N/A	#N/A	#N/A	#N/A	#N/A	#N/A	#N/A	#N/A	#N/A	#N/A	#N/A	#N/A	#N/A	#N/A
305	Hydroxydodecanoyl carnitine	HMDB0061638	Carnitine and fatty acid metabolsim	#N/A	#N/A	#N/A	#N/A	#N/A	#N/A	#N/A	#N/A	#N/A	#N/A	#N/A	#N/A	#N/A	#N/A	#N/A	#N/A	#N/A	#N/A	#N/A	#N/A	#N/A	#N/A	#N/A	#N/A	#N/A	#N/A	#N/A	#N/A	#N/A	#N/A	#N/A	#N/A	#N/A	#N/A	#N/A	#N/A	#N/A	#N/A	#N/A	#N/A	#N/A	#N/A	#N/A	#N/A	#N/A	#N/A
306	Tetradecenoylcarnitine	HMDB0062588	Carnitine and fatty acid metabolsim	#N/A	#N/A	#N/A	#N/A	#N/A	#N/A	#N/A	#N/A	#N/A	#N/A	#N/A	#N/A	#N/A	#N/A	#N/A	#N/A	#N/A	#N/A	#N/A	#N/A	#N/A	#N/A	#N/A	#N/A	#N/A	#N/A	#N/A	#N/A	#N/A	#N/A	#N/A	#N/A	#N/A	#N/A	#N/A	#N/A	#N/A	#N/A	#N/A	#N/A	#N/A	#N/A	#N/A	#N/A	#N/A	#N/A
307	Tetradecanoylcarnitine	HMDB0005066	Carnitine and fatty acid metabolsim	#N/A	#N/A	#N/A	#N/A	#N/A	#N/A	#N/A	#N/A	#N/A	#N/A	#N/A	#N/A	#N/A	#N/A	#N/A	#N/A	#N/A	#N/A	#N/A	#N/A	#N/A	#N/A	#N/A	#N/A	#N/A	#N/A	#N/A	#N/A	#N/A	#N/A	#N/A	#N/A	#N/A	#N/A	#N/A	#N/A	#N/A	#N/A	#N/A	#N/A	#N/A	#N/A	#N/A	#N/A	#N/A	#N/A
308	Dodecanedioylcarnitine	HMDB0013327	Carnitine and fatty acid metabolsim	#N/A	#N/A	#N/A	#N/A	#N/A	#N/A	#N/A	#N/A	#N/A	#N/A	#N/A	#N/A	#N/A	#N/A	#N/A	#N/A	#N/A	#N/A	#N/A	#N/A	#N/A	#N/A	#N/A	#N/A	#N/A	#N/A	#N/A	#N/A	#N/A	#N/A	#N/A	#N/A	#N/A	#N/A	#N/A	#N/A	#N/A	#N/A	#N/A	#N/A	#N/A	#N/A	#N/A	#N/A	#N/A	#N/A
309	Hydroxytridecanoyl carnitine	HMDB0061639	Carnitine and fatty acid metabolsim	#N/A	#N/A	#N/A	#N/A	#N/A	#N/A	#N/A	#N/A	#N/A	#N/A	#N/A	#N/A	#N/A	#N/A	#N/A	#N/A	#N/A	#N/A	#N/A	#N/A	#N/A	#N/A	#N/A	#N/A	#N/A	#N/A	#N/A	#N/A	#N/A	#N/A	#N/A	#N/A	#N/A	#N/A	#N/A	#N/A	#N/A	#N/A	#N/A	#N/A	#N/A	#N/A	#N/A	#N/A	#N/A	#N/A
310	Hydroxytetradecenoylcarnitine	HMDB0013330	Carnitine and fatty acid metabolsim	#N/A	#N/A	#N/A	#N/A	#N/A	#N/A	#N/A	#N/A	#N/A	#N/A	#N/A	#N/A	#N/A	#N/A	#N/A	#N/A	#N/A	#N/A	#N/A	#N/A	#N/A	#N/A	#N/A	#N/A	#N/A	#N/A	#N/A	#N/A	#N/A	#N/A	#N/A	#N/A	#N/A	#N/A	#N/A	#N/A	#N/A	#N/A	#N/A	#N/A	#N/A	#N/A	#N/A	#N/A	#N/A	#N/A
311	Pentadecanoylcarnitine	HMDB0062517	Carnitine and fatty acid metabolsim	#N/A	#N/A	#N/A	#N/A	#N/A	#N/A	#N/A	#N/A	#N/A	#N/A	#N/A	#N/A	#N/A	#N/A	#N/A	#N/A	#N/A	#N/A	#N/A	#N/A	#N/A	#N/A	#N/A	#N/A	#N/A	#N/A	#N/A	#N/A	#N/A	#N/A	#N/A	#N/A	#N/A	#N/A	#N/A	#N/A	#N/A	#N/A	#N/A	#N/A	#N/A	#N/A	#N/A	#N/A	#N/A	#N/A
312	Hydroxytetradecanoyl carnitine	HMDB0061640	Carnitine and fatty acid metabolsim	#N/A	#N/A	#N/A	#N/A	#N/A	#N/A	#N/A	#N/A	#N/A	#N/A	#N/A	#N/A	#N/A	#N/A	#N/A	#N/A	#N/A	#N/A	#N/A	#N/A	#N/A	#N/A	#N/A	#N/A	#N/A	#N/A	#N/A	#N/A	#N/A	#N/A	#N/A	#N/A	#N/A	#N/A	#N/A	#N/A	#N/A	#N/A	#N/A	#N/A	#N/A	#N/A	#N/A	#N/A	#N/A	#N/A
313	Hexadecenoyl carnitine	HMDB0006317	Carnitine and fatty acid metabolsim	#N/A	#N/A	#N/A	#N/A	#N/A	#N/A	#N/A	#N/A	#N/A	#N/A	#N/A	#N/A	#N/A	#N/A	#N/A	#N/A	#N/A	#N/A	#N/A	#N/A	#N/A	#N/A	#N/A	#N/A	#N/A	#N/A	#N/A	#N/A	#N/A	#N/A	#N/A	#N/A	#N/A	#N/A	#N/A	#N/A	#N/A	#N/A	#N/A	#N/A	#N/A	#N/A	#N/A	#N/A	#N/A	#N/A
314	Hexadecenoylcarnitine	HMDB0013207	Carnitine and fatty acid metabolsim	#N/A	#N/A	#N/A	#N/A	#N/A	#N/A	#N/A	#N/A	#N/A	#N/A	#N/A	#N/A	#N/A	#N/A	#N/A	#N/A	#N/A	#N/A	#N/A	#N/A	#N/A	#N/A	#N/A	#N/A	#N/A	#N/A	#N/A	#N/A	#N/A	#N/A	#N/A	#N/A	#N/A	#N/A	#N/A	#N/A	#N/A	#N/A	#N/A	#N/A	#N/A	#N/A	#N/A	#N/A	#N/A	#N/A
315	Palmitoylcarnitine	HMDB0000222	Carnitine and fatty acid metabolsim	#N/A	#N/A	#N/A	#N/A	#N/A	#N/A	#N/A	#N/A	#N/A	#N/A	#N/A	#N/A	#N/A	#N/A	#N/A	#N/A	#N/A	#N/A	#N/A	#N/A	#N/A	#N/A	#N/A	#N/A	#N/A	#N/A	#N/A	#N/A	#N/A	#N/A	#N/A	#N/A	#N/A	#N/A	#N/A	#N/A	#N/A	#N/A	#N/A	#N/A	#N/A	#N/A	#N/A	#N/A	#N/A	#N/A
316	Hydroxypentadecanoyl carnitine	HMDB0061641	Carnitine and fatty acid metabolsim	#N/A	#N/A	#N/A	#N/A	#N/A	#N/A	#N/A	#N/A	#N/A	#N/A	#N/A	#N/A	#N/A	#N/A	#N/A	#N/A	#N/A	#N/A	#N/A	#N/A	#N/A	#N/A	#N/A	#N/A	#N/A	#N/A	#N/A	#N/A	#N/A	#N/A	#N/A	#N/A	#N/A	#N/A	#N/A	#N/A	#N/A	#N/A	#N/A	#N/A	#N/A	#N/A	#N/A	#N/A	#N/A	#N/A
317	Hydroxyhexadecenoylcarnitine	HMDB0013333	Carnitine and fatty acid metabolsim	#N/A	#N/A	#N/A	#N/A	#N/A	#N/A	#N/A	#N/A	#N/A	#N/A	#N/A	#N/A	#N/A	#N/A	#N/A	#N/A	#N/A	#N/A	#N/A	#N/A	#N/A	#N/A	#N/A	#N/A	#N/A	#N/A	#N/A	#N/A	#N/A	#N/A	#N/A	#N/A	#N/A	#N/A	#N/A	#N/A	#N/A	#N/A	#N/A	#N/A	#N/A	#N/A	#N/A	#N/A	#N/A	#N/A
318	Heptadecanoyl carnitine	HMDB0006210	Carnitine and fatty acid metabolsim	#N/A	#N/A	#N/A	#N/A	#N/A	#N/A	#N/A	#N/A	#N/A	#N/A	#N/A	#N/A	#N/A	#N/A	#N/A	#N/A	#N/A	#N/A	#N/A	#N/A	#N/A	#N/A	#N/A	#N/A	#N/A	#N/A	#N/A	#N/A	#N/A	#N/A	#N/A	#N/A	#N/A	#N/A	#N/A	#N/A	#N/A	#N/A	#N/A	#N/A	#N/A	#N/A	#N/A	#N/A	#N/A	#N/A
319	Hydroxyhexadecanoyl carnitine	HMDB0061642	Carnitine and fatty acid metabolsim	#N/A	#N/A	#N/A	#N/A	#N/A	#N/A	#N/A	#N/A	#N/A	#N/A	#N/A	#N/A	#N/A	#N/A	#N/A	#N/A	#N/A	#N/A	#N/A	#N/A	#N/A	#N/A	#N/A	#N/A	#N/A	#N/A	#N/A	#N/A	#N/A	#N/A	#N/A	#N/A	#N/A	#N/A	#N/A	#N/A	#N/A	#N/A	#N/A	#N/A	#N/A	#N/A	#N/A	#N/A	#N/A	#N/A
320	Stearidonyl carnitine	HMDB0006463	Carnitine and fatty acid metabolsim	#N/A	#N/A	#N/A	#N/A	#N/A	#N/A	#N/A	#N/A	#N/A	#N/A	#N/A	#N/A	#N/A	#N/A	#N/A	#N/A	#N/A	#N/A	#N/A	#N/A	#N/A	#N/A	#N/A	#N/A	#N/A	#N/A	#N/A	#N/A	#N/A	#N/A	#N/A	#N/A	#N/A	#N/A	#N/A	#N/A	#N/A	#N/A	#N/A	#N/A	#N/A	#N/A	#N/A	#N/A	#N/A	#N/A
321	Alpha-linolenyl carnitine	HMDB0006319	Carnitine and fatty acid metabolsim	#N/A	#N/A	#N/A	#N/A	#N/A	#N/A	#N/A	#N/A	#N/A	#N/A	#N/A	#N/A	#N/A	#N/A	#N/A	#N/A	#N/A	#N/A	#N/A	#N/A	#N/A	#N/A	#N/A	#N/A	#N/A	#N/A	#N/A	#N/A	#N/A	#N/A	#N/A	#N/A	#N/A	#N/A	#N/A	#N/A	#N/A	#N/A	#N/A	#N/A	#N/A	#N/A	#N/A	#N/A	#N/A	#N/A
322	Gamma-linolenyl carnitine	HMDB0006318	Carnitine and fatty acid metabolsim	#N/A	#N/A	#N/A	#N/A	#N/A	#N/A	#N/A	#N/A	#N/A	#N/A	#N/A	#N/A	#N/A	#N/A	#N/A	#N/A	#N/A	#N/A	#N/A	#N/A	#N/A	#N/A	#N/A	#N/A	#N/A	#N/A	#N/A	#N/A	#N/A	#N/A	#N/A	#N/A	#N/A	#N/A	#N/A	#N/A	#N/A	#N/A	#N/A	#N/A	#N/A	#N/A	#N/A	#N/A	#N/A	#N/A
323	Linoelaidyl carnitine	HMDB0006461	Carnitine and fatty acid metabolsim	#N/A	#N/A	#N/A	#N/A	#N/A	#N/A	#N/A	#N/A	#N/A	#N/A	#N/A	#N/A	#N/A	#N/A	#N/A	#N/A	#N/A	#N/A	#N/A	#N/A	#N/A	#N/A	#N/A	#N/A	#N/A	#N/A	#N/A	#N/A	#N/A	#N/A	#N/A	#N/A	#N/A	#N/A	#N/A	#N/A	#N/A	#N/A	#N/A	#N/A	#N/A	#N/A	#N/A	#N/A	#N/A	#N/A
324	Linoleyl carnitine	HMDB0006469	Carnitine and fatty acid metabolsim	#N/A	#N/A	#N/A	#N/A	#N/A	#N/A	#N/A	#N/A	#N/A	#N/A	#N/A	#N/A	#N/A	#N/A	#N/A	#N/A	#N/A	#N/A	#N/A	#N/A	#N/A	#N/A	#N/A	#N/A	#N/A	#N/A	#N/A	#N/A	#N/A	#N/A	#N/A	#N/A	#N/A	#N/A	#N/A	#N/A	#N/A	#N/A	#N/A	#N/A	#N/A	#N/A	#N/A	#N/A	#N/A	#N/A
325	Elaidic carnitine	HMDB06464	Carnitine and fatty acid metabolsim	#N/A	#N/A	#N/A	#N/A	#N/A	#N/A	#N/A	#N/A	#N/A	#N/A	#N/A	#N/A	#N/A	#N/A	#N/A	#N/A	#N/A	#N/A	#N/A	#N/A	#N/A	#N/A	#N/A	#N/A	#N/A	#N/A	#N/A	#N/A	#N/A	#N/A	#N/A	#N/A	#N/A	#N/A	#N/A	#N/A	#N/A	#N/A	#N/A	#N/A	#N/A	#N/A	#N/A	#N/A	#N/A	#N/A
326	Octadecenylcarnitine	HMDB0013338	Carnitine and fatty acid metabolsim	#N/A	#N/A	#N/A	#N/A	#N/A	#N/A	#N/A	#N/A	#N/A	#N/A	#N/A	#N/A	#N/A	#N/A	#N/A	#N/A	#N/A	#N/A	#N/A	#N/A	#N/A	#N/A	#N/A	#N/A	#N/A	#N/A	#N/A	#N/A	#N/A	#N/A	#N/A	#N/A	#N/A	#N/A	#N/A	#N/A	#N/A	#N/A	#N/A	#N/A	#N/A	#N/A	#N/A	#N/A	#N/A	#N/A
327	Oleoylcarnitine	HMDB0005065	Carnitine and fatty acid metabolsim	#N/A	#N/A	#N/A	#N/A	#N/A	#N/A	#N/A	#N/A	#N/A	#N/A	#N/A	#N/A	#N/A	#N/A	#N/A	#N/A	#N/A	#N/A	#N/A	#N/A	#N/A	#N/A	#N/A	#N/A	#N/A	#N/A	#N/A	#N/A	#N/A	#N/A	#N/A	#N/A	#N/A	#N/A	#N/A	#N/A	#N/A	#N/A	#N/A	#N/A	#N/A	#N/A	#N/A	#N/A	#N/A	#N/A
328	Vaccenyl carnitine	HMDB0006351	Carnitine and fatty acid metabolsim	#N/A	#N/A	#N/A	#N/A	#N/A	#N/A	#N/A	#N/A	#N/A	#N/A	#N/A	#N/A	#N/A	#N/A	#N/A	#N/A	#N/A	#N/A	#N/A	#N/A	#N/A	#N/A	#N/A	#N/A	#N/A	#N/A	#N/A	#N/A	#N/A	#N/A	#N/A	#N/A	#N/A	#N/A	#N/A	#N/A	#N/A	#N/A	#N/A	#N/A	#N/A	#N/A	#N/A	#N/A	#N/A	#N/A
329	Stearoylcarnitine	HMDB0000848	Carnitine and fatty acid metabolsim	#N/A	#N/A	#N/A	#N/A	#N/A	#N/A	#N/A	#N/A	#N/A	#N/A	#N/A	#N/A	#N/A	#N/A	#N/A	#N/A	#N/A	#N/A	#N/A	#N/A	#N/A	#N/A	#N/A	#N/A	#N/A	#N/A	#N/A	#N/A	#N/A	#N/A	#N/A	#N/A	#N/A	#N/A	#N/A	#N/A	#N/A	#N/A	#N/A	#N/A	#N/A	#N/A	#N/A	#N/A	#N/A	#N/A
330	Hydroxyoctadecenoylcarnitine	HMDB0013339	Carnitine and fatty acid metabolsim	#N/A	#N/A	#N/A	#N/A	#N/A	#N/A	#N/A	#N/A	#N/A	#N/A	#N/A	#N/A	#N/A	#N/A	#N/A	#N/A	#N/A	#N/A	#N/A	#N/A	#N/A	#N/A	#N/A	#N/A	#N/A	#N/A	#N/A	#N/A	#N/A	#N/A	#N/A	#N/A	#N/A	#N/A	#N/A	#N/A	#N/A	#N/A	#N/A	#N/A	#N/A	#N/A	#N/A	#N/A	#N/A	#N/A
331	Arachidyl carnitine	HMDB0006460	Carnitine and fatty acid metabolsim	#N/A	#N/A	#N/A	#N/A	#N/A	#N/A	#N/A	#N/A	#N/A	#N/A	#N/A	#N/A	#N/A	#N/A	#N/A	#N/A	#N/A	#N/A	#N/A	#N/A	#N/A	#N/A	#N/A	#N/A	#N/A	#N/A	#N/A	#N/A	#N/A	#N/A	#N/A	#N/A	#N/A	#N/A	#N/A	#N/A	#N/A	#N/A	#N/A	#N/A	#N/A	#N/A	#N/A	#N/A	#N/A	#N/A
332	Cervonyl carnitine	HMDB0006510	Carnitine and fatty acid metabolsim	#N/A	#N/A	#N/A	#N/A	#N/A	#N/A	#N/A	#N/A	#N/A	#N/A	#N/A	#N/A	#N/A	#N/A	#N/A	#N/A	#N/A	#N/A	#N/A	#N/A	#N/A	#N/A	#N/A	#N/A	#N/A	#N/A	#N/A	#N/A	#N/A	#N/A	#N/A	#N/A	#N/A	#N/A	#N/A	#N/A	#N/A	#N/A	#N/A	#N/A	#N/A	#N/A	#N/A	#N/A	#N/A	#N/A
333	Docosapentaenoyl carnitine	HMDB0006321	Carnitine and fatty acid metabolsim	#N/A	#N/A	#N/A	#N/A	#N/A	#N/A	#N/A	#N/A	#N/A	#N/A	#N/A	#N/A	#N/A	#N/A	#N/A	#N/A	#N/A	#N/A	#N/A	#N/A	#N/A	#N/A	#N/A	#N/A	#N/A	#N/A	#N/A	#N/A	#N/A	#N/A	#N/A	#N/A	#N/A	#N/A	#N/A	#N/A	#N/A	#N/A	#N/A	#N/A	#N/A	#N/A	#N/A	#N/A	#N/A	#N/A
334	Clupanodonyl carnitine	HMDB0006496	Carnitine and fatty acid metabolsim	#N/A	#N/A	#N/A	#N/A	#N/A	#N/A	#N/A	#N/A	#N/A	#N/A	#N/A	#N/A	#N/A	#N/A	#N/A	#N/A	#N/A	#N/A	#N/A	#N/A	#N/A	#N/A	#N/A	#N/A	#N/A	#N/A	#N/A	#N/A	#N/A	#N/A	#N/A	#N/A	#N/A	#N/A	#N/A	#N/A	#N/A	#N/A	#N/A	#N/A	#N/A	#N/A	#N/A	#N/A	#N/A	#N/A
335	Tetracosatetraenoyl carnitine	HMDB0060158	Carnitine and fatty acid metabolsim	#N/A	#N/A	#N/A	#N/A	#N/A	#N/A	#N/A	#N/A	#N/A	#N/A	#N/A	#N/A	#N/A	#N/A	#N/A	#N/A	#N/A	#N/A	#N/A	#N/A	#N/A	#N/A	#N/A	#N/A	#N/A	#N/A	#N/A	#N/A	#N/A	#N/A	#N/A	#N/A	#N/A	#N/A	#N/A	#N/A	#N/A	#N/A	#N/A	#N/A	#N/A	#N/A	#N/A	#N/A	#N/A	#N/A
336	Arachidonyl carnitine	HMDB0006455	Carnitine and fatty acid metabolsim	#N/A	#N/A	#N/A	#N/A	#N/A	#N/A	#N/A	#N/A	#N/A	#N/A	#N/A	#N/A	#N/A	#N/A	#N/A	#N/A	#N/A	#N/A	#N/A	#N/A	#N/A	#N/A	#N/A	#N/A	#N/A	#N/A	#N/A	#N/A	#N/A	#N/A	#N/A	#N/A	#N/A	#N/A	#N/A	#N/A	#N/A	#N/A	#N/A	#N/A	#N/A	#N/A	#N/A	#N/A	#N/A	#N/A
337	Hexacosanoyl carnitine	HMDB0006347	Carnitine and fatty acid metabolsim	#N/A	#N/A	#N/A	#N/A	#N/A	#N/A	#N/A	#N/A	#N/A	#N/A	#N/A	#N/A	#N/A	#N/A	#N/A	#N/A	#N/A	#N/A	#N/A	#N/A	#N/A	#N/A	#N/A	#N/A	#N/A	#N/A	#N/A	#N/A	#N/A	#N/A	#N/A	#N/A	#N/A	#N/A	#N/A	#N/A	#N/A	#N/A	#N/A	#N/A	#N/A	#N/A	#N/A	#N/A	#N/A	#N/A
338	Hexadecadienoylcarnitine	HMDB0013334	Carnitine and fatty acid metabolsim	#N/A	#N/A	#N/A	#N/A	#N/A	#N/A	#N/A	#N/A	#N/A	#N/A	#N/A	#N/A	#N/A	#N/A	#N/A	#N/A	#N/A	#N/A	#N/A	#N/A	#N/A	#N/A	#N/A	#N/A	#N/A	#N/A	#N/A	#N/A	#N/A	#N/A	#N/A	#N/A	#N/A	#N/A	#N/A	#N/A	#N/A	#N/A	#N/A	#N/A	#N/A	#N/A	#N/A	#N/A	#N/A	#N/A
339	Butanoic acid	C00246	Saturated Fatty acids	#N/A	#N/A	#N/A	#N/A	#N/A	#N/A	#N/A	#N/A	#N/A	#N/A	#N/A	#N/A	#N/A	#N/A	#N/A	#N/A	#N/A	#N/A	#N/A	#N/A	#N/A	#N/A	#N/A	#N/A	#N/A	#N/A	#N/A	#N/A	#N/A	#N/A	#N/A	#N/A	#N/A	#N/A	#N/A	#N/A	#N/A	#N/A	#N/A	#N/A	#N/A	#N/A	#N/A	#N/A	#N/A	#N/A
340	Pentanoate	C00803	Saturated Fatty acids	#N/A	#N/A	#N/A	#N/A	#N/A	#N/A	#N/A	#N/A	#N/A	#N/A	#N/A	#N/A	#N/A	#N/A	#N/A	#N/A	#N/A	#N/A	#N/A	#N/A	#N/A	#N/A	#N/A	#N/A	#N/A	#N/A	#N/A	#N/A	#N/A	#N/A	#N/A	#N/A	#N/A	#N/A	#N/A	#N/A	#N/A	#N/A	#N/A	#N/A	#N/A	#N/A	#N/A	#N/A	#N/A	#N/A
341	Hexanoic acid	C01585	Saturated Fatty acids	#N/A	#N/A	#N/A	#N/A	#N/A	#N/A	#N/A	#N/A	#N/A	#N/A	#N/A	#N/A	#N/A	#N/A	#N/A	#N/A	#N/A	#N/A	#N/A	#N/A	#N/A	#N/A	#N/A	#N/A	#N/A	#N/A	#N/A	#N/A	#N/A	#N/A	#N/A	#N/A	#N/A	#N/A	#N/A	#N/A	#N/A	#N/A	#N/A	#N/A	#N/A	#N/A	#N/A	#N/A	#N/A	#N/A
342	Heptanoic acid	C17714	Saturated Fatty acids	#N/A	#N/A	#N/A	#N/A	#N/A	#N/A	#N/A	#N/A	#N/A	#N/A	#N/A	#N/A	#N/A	#N/A	#N/A	#N/A	#N/A	#N/A	#N/A	#N/A	#N/A	#N/A	#N/A	#N/A	#N/A	#N/A	#N/A	#N/A	#N/A	#N/A	#N/A	#N/A	#N/A	#N/A	#N/A	#N/A	#N/A	#N/A	#N/A	#N/A	#N/A	#N/A	#N/A	#N/A	#N/A	#N/A
343	Octanoic acid	C06423	Saturated Fatty acids	143.107	1.8731	-	11506210	20441200	17510350	743208	6918478	12361380	3023506	2739146	2371646	3692904	1814298	1853979	2907057	750217	663512	804631	600883	815803	655209	660081	621552	639978	378629	8730851	650918	515689	1631598	685381	1105804	8543890	2430353	525250	2377589	1690182	571572	999279	671925	1085044	1418005	830488	916544	1144203	774362
344	Nonanoic acid	C01601	Saturated Fatty acids	#N/A	#N/A	#N/A	#N/A	#N/A	#N/A	#N/A	#N/A	#N/A	#N/A	#N/A	#N/A	#N/A	#N/A	#N/A	#N/A	#N/A	#N/A	#N/A	#N/A	#N/A	#N/A	#N/A	#N/A	#N/A	#N/A	#N/A	#N/A	#N/A	#N/A	#N/A	#N/A	#N/A	#N/A	#N/A	#N/A	#N/A	#N/A	#N/A	#N/A	#N/A	#N/A	#N/A	#N/A	#N/A	#N/A
345	Decanoic acid	C01571	Saturated Fatty acids	171.138	2.16004	-	325918	942048	1655766	410276	937183	901612	534261	560184	998870	693905	570580	888262	685871	434854	253250	372220	283315	396154	360079	418576	344120	413865	290539	763115	407783	397628	803982	355819	479125	2719943	956279	360651	753630	500443	286444	537654	294623	317671	1295764	309608	695450	298364	300092
346	Dodecanoic acid	C02679	Saturated Fatty acids	199.17	2.33009	-	211285	1124334	1266637	135341	844400	915530	767268	486258	666408	902761	627859	1054889	654428	317840	263388	298079	215966	301345	274551	234178	387981	324359	132870	1001373	280057	214161	722954	244404	263851	2433122	498844	153358	620509	347016	204962	715154	263877	287440	1026708	239706	658334	223932	298048
347	Tetradecanoic acid	C06424	Saturated Fatty acids	227.201	2.57231	-	458013	2512710	2388704	473389	1475534	1622021	593112	1031576	1169078	1913288	1559222	2473515	1824988	641875	740864	962928	811714	1158852	792511	921540	1146938	1109330	331014	1507641	637240	644094	879284	706284	537409	6296202	1144625	294355	1176009	858522	815582	1057336	801891	951991	876750	894744	1036011	528398	816609
348	Hexadecanoic acid	C00249	Saturated Fatty acids	255.233	2.94753	-	2983897	20737860	20817500	3082714	5568994	7281294	3534193	5010796	5452994	7913378	5428144	7219468	6569312	3068921	4242481	5303736	4424396	4482508	3787345	5762118	5146487	6836834	2272654	11313470	4593474	4522706	7547332	6146666	2599490	36312040	6609358	2865583	13056850	12024070	3555910	4661262	3347613	3851823	4318920	4361704	4710016	3682446	2955935
349	Octadecanoic acid	C01530	Saturated Fatty acids	283.264	3.49706	-	1429342	6543276	7448250	1401188	3896038	4800050	1485950	2119131	1658304	3343747	1783357	2504201	2604526	1217854	1605452	2182295	1719286	2780216	2608436	2588166	2178793	2600913	1048073	4980906	2182060	1615488	1901517	2128119	1049594	7988516	2175228	1406026	3639944	2955777	1183145	1381992	1436658	1058556	1968650	1588320	1408168	1409051	1574350
350	Tetradecenoic acid	C08322	Monounsaturated Fatty Acids	225.185	2.37376	-	42315.4	270488	258303	43450.3	200660	271947	148898	138145	126336	243277	310393	392432	242944	60718.8	125165	69016.5	172672	124396	99492.5	89847.2	359372	94740.1	36595	173586	61164	58982.2	111229	40065.9	81387.3	734514	65813.2	52786.1	105830	54469.7	51739.4	135684	54347.1	102678	137771	53655.1	149119	38280.5	94874.8
351	Hexadecenoic acid	C08362	Monounsaturated Fatty Acids	253.217	2.62975	-	146440	837640	881669	181757	535690	610350	258761	440673	611766	669669	655869	1409975	741664	295358	704619	262510	853330	868106	534100	538161	1249261	732729	146270	574769	230163	302376	410766	171036	173605	2518852	429188	190757	369811	374257	295437	327811	229885	326822	281438	330216	346020	171221	357310
352	Octadecenoic acid	C00712	Monounsaturated Fatty Acids	281.248	2.98418	-	308792	999074	973500	250907	515494	701632	403673	294084	759106	675286	284327	833324	461760	312334	604534	493911	736390	717366	401822	546866	856860	738093	319172	879666	412679	373490	632020	442316	284019	1649447	909564	346924	806668	1022252	511723	257757	279538	378733	343984	395342	378695	311036	287406
353	Octadecadienoic acid	C01595	Poly-unsaturated Fatty Acids	279.233	2.6598	-	42929.1	184182	221411	48543.5	87049.3	147778	59975	51694.1	145296	102482	80693.6	101790	100913	43621.7	131790	104809	142871	253321	120386	166582	135215	204183	38424.1	159673	93515.6	62970.7	138008	62981.4	44708.6	574956	162747	39245.7	135902	197504	73285	56533.1	74382.4	56644.6	65052.5	75970.9	69503.3	76492	76280.1
354	Octadecatrienoic acid	C06427	Poly-unsaturated Fatty Acids	277.217	2.47167	-	1437.07	6514.97	7985.84	946.736	2410.51	4458.77	3200.14	3011.03	4279.04	1893.09	4605.51	4913.49	3784.61	1695.95	9636.94	6551.6	12430.2	9249.3	6746.78	5774.95	17437.3	7946.96	0	3197.31	1914.94	2439.2	2907.71	1963.06	1649.2	23878.6	5968.52	1319.73	4443.04	5445.18	1266.72	2960.68	2104.13	3225.32	1563.65	1811.96	1569.41	1216.18	1280.4
355	Eicosatetraenoic acid	C00219	Poly-unsaturated Fatty Acids	303.233	2.56047	-	14046.3	252141	180942	16830.6	81246.5	117748	51248.4	18028.2	138183	63238.8	16763.7	25530	42041.8	10239.3	91673.3	94508.8	115215	195857	64668.5	100080	88693	155628	6246.61	65402.2	22862.8	12583.3	54106	16146.6	7975.81	627902	135710	13740.2	127943	215117	6684.06	5074.43	9358.74	6818.61	7330.27	11615.8	9689.17	9804.62	5530.77
356	Eicosapentaenoic acid	C06428	Poly-unsaturated Fatty Acids	301.217	2.6197	-	1004.29	9475.6	11762.6	2522.13	7601.02	7271.29	4708.92	6610.6	8868.64	9062.52	9920.93	19621.3	11278.5	6493.81	7708.45	5152.53	5652.02	9346.29	9161.18	10095.6	4749.48	14499	2302.01	8847.69	6485.92	4467.82	6608.85	4299.96	3085.94	111405	6645.26	3523.46	8504.04	8858.58	4876.58	7422.92	6450.35	16339.8	6742.97	6624.65	5662.16	6552.17	8533.39
357	Docosahexaenoic acid	C06429	Poly-unsaturated Fatty Acids	327.233	2.46735	-	12810.7	96647.2	103051	11684.5	46736.9	62751.3	28850.5	7624.32	45283.7	14682.2	10017.8	10024.8	12722.7	3684.07	48514.9	45048	43317	119158	30250.9	53370.8	36525.8	69671.4	0	24569.4	18468.7	6769.28	44172.4	7117.83	5160.44	341598	76218.8	7792.14	47228.2	77659.7	1466.28	1337.38	3332.1	2989.63	3136.46	5134.53	2838.13	3285.84	3768.86
358	Dodecanedioic acid	C02678	Poly-unsaturated Fatty Acids	#N/A	#N/A	#N/A	#N/A	#N/A	#N/A	#N/A	#N/A	#N/A	#N/A	#N/A	#N/A	#N/A	#N/A	#N/A	#N/A	#N/A	#N/A	#N/A	#N/A	#N/A	#N/A	#N/A	#N/A	#N/A	#N/A	#N/A	#N/A	#N/A	#N/A	#N/A	#N/A	#N/A	#N/A	#N/A	#N/A	#N/A	#N/A	#N/A	#N/A	#N/A	#N/A	#N/A	#N/A	#N/A	#N/A
359	(8Z-11Z-14Z)-Icosatrienoic acid	C03242	Essential fatty acids	305.249	2.73707	-	2244.02	32956.7	35563.1	1486.7	12328.6	21470	6879.89	1619.34	23805.1	10729.7	3971.84	4749.78	5284.78	655.064	10384	14519.5	13403.6	22894.1	7025.15	18928.6	11906.3	18992	0	15330.5	4360.16	0	10622.7	1909.53	0	70111.4	26312.5	991.004	21902.5	33115.4	0	0	664.198	0	0	1548.09	3069.69	0	705.71
360	(7Z-10Z-13Z-16Z-19Z)-Docosa-7-10-13-16-19-pentaenoic acid	C16513	Essential fatty acids	329.25	2.57002	-	3837.67	50198.1	43934.8	5159.87	17258.9	26959.3	8640.07	4789.68	22177.8	10628.8	4769.88	4406.22	7634.81	2106.16	12269	19176.5	14978	26444	11576.2	16261.7	9646.57	31802.7	958.818	21477.8	5353.9	1939.41	12572.7	4581.77	1951.95	111074	27879	2721.22	23541.3	32539.5	845.296	724.446	1359	1731.86	2204.03	3172.07	887.687	1480.28	2574.96
361	alhpa-tocopheronolactone	LMPR02020063	Lipids	#N/A	#N/A	#N/A	#N/A	#N/A	#N/A	#N/A	#N/A	#N/A	#N/A	#N/A	#N/A	#N/A	#N/A	#N/A	#N/A	#N/A	#N/A	#N/A	#N/A	#N/A	#N/A	#N/A	#N/A	#N/A	#N/A	#N/A	#N/A	#N/A	#N/A	#N/A	#N/A	#N/A	#N/A	#N/A	#N/A	#N/A	#N/A	#N/A	#N/A	#N/A	#N/A	#N/A	#N/A	#N/A	#N/A
362	dihydroxy-octadecanoic acid	LMFA01050198	Lipids	#N/A	#N/A	#N/A	#N/A	#N/A	#N/A	#N/A	#N/A	#N/A	#N/A	#N/A	#N/A	#N/A	#N/A	#N/A	#N/A	#N/A	#N/A	#N/A	#N/A	#N/A	#N/A	#N/A	#N/A	#N/A	#N/A	#N/A	#N/A	#N/A	#N/A	#N/A	#N/A	#N/A	#N/A	#N/A	#N/A	#N/A	#N/A	#N/A	#N/A	#N/A	#N/A	#N/A	#N/A	#N/A	#N/A
363	hydroxy-dodecanedioic acid	LMFA01170089	Lipids	#N/A	#N/A	#N/A	#N/A	#N/A	#N/A	#N/A	#N/A	#N/A	#N/A	#N/A	#N/A	#N/A	#N/A	#N/A	#N/A	#N/A	#N/A	#N/A	#N/A	#N/A	#N/A	#N/A	#N/A	#N/A	#N/A	#N/A	#N/A	#N/A	#N/A	#N/A	#N/A	#N/A	#N/A	#N/A	#N/A	#N/A	#N/A	#N/A	#N/A	#N/A	#N/A	#N/A	#N/A	#N/A	#N/A
364	dihydroxy-hexadecanoic acid	LMFA01050340	Lipids	#N/A	#N/A	#N/A	#N/A	#N/A	#N/A	#N/A	#N/A	#N/A	#N/A	#N/A	#N/A	#N/A	#N/A	#N/A	#N/A	#N/A	#N/A	#N/A	#N/A	#N/A	#N/A	#N/A	#N/A	#N/A	#N/A	#N/A	#N/A	#N/A	#N/A	#N/A	#N/A	#N/A	#N/A	#N/A	#N/A	#N/A	#N/A	#N/A	#N/A	#N/A	#N/A	#N/A	#N/A	#N/A	#N/A
365	trihydroxy-octadecenoic acid	LMFA01050134	Lipids	#N/A	#N/A	#N/A	#N/A	#N/A	#N/A	#N/A	#N/A	#N/A	#N/A	#N/A	#N/A	#N/A	#N/A	#N/A	#N/A	#N/A	#N/A	#N/A	#N/A	#N/A	#N/A	#N/A	#N/A	#N/A	#N/A	#N/A	#N/A	#N/A	#N/A	#N/A	#N/A	#N/A	#N/A	#N/A	#N/A	#N/A	#N/A	#N/A	#N/A	#N/A	#N/A	#N/A	#N/A	#N/A	#N/A
366	tetrahydroxy-octadecanoic acid	LMFA01050105	Lipids	#N/A	#N/A	#N/A	#N/A	#N/A	#N/A	#N/A	#N/A	#N/A	#N/A	#N/A	#N/A	#N/A	#N/A	#N/A	#N/A	#N/A	#N/A	#N/A	#N/A	#N/A	#N/A	#N/A	#N/A	#N/A	#N/A	#N/A	#N/A	#N/A	#N/A	#N/A	#N/A	#N/A	#N/A	#N/A	#N/A	#N/A	#N/A	#N/A	#N/A	#N/A	#N/A	#N/A	#N/A	#N/A	#N/A
367	epoxy-octadecanoic acid	LMFA02000001	Lipids	#N/A	#N/A	#N/A	#N/A	#N/A	#N/A	#N/A	#N/A	#N/A	#N/A	#N/A	#N/A	#N/A	#N/A	#N/A	#N/A	#N/A	#N/A	#N/A	#N/A	#N/A	#N/A	#N/A	#N/A	#N/A	#N/A	#N/A	#N/A	#N/A	#N/A	#N/A	#N/A	#N/A	#N/A	#N/A	#N/A	#N/A	#N/A	#N/A	#N/A	#N/A	#N/A	#N/A	#N/A	#N/A	#N/A
368	DG(16:0/18:3/0:0)	LMGL02010032	Diacylglycerols	#N/A	#N/A	#N/A	#N/A	#N/A	#N/A	#N/A	#N/A	#N/A	#N/A	#N/A	#N/A	#N/A	#N/A	#N/A	#N/A	#N/A	#N/A	#N/A	#N/A	#N/A	#N/A	#N/A	#N/A	#N/A	#N/A	#N/A	#N/A	#N/A	#N/A	#N/A	#N/A	#N/A	#N/A	#N/A	#N/A	#N/A	#N/A	#N/A	#N/A	#N/A	#N/A	#N/A	#N/A	#N/A	#N/A
369	DG(16:0/22:0/0:0)	LMGL02010096	Diacylglycerols	#N/A	#N/A	#N/A	#N/A	#N/A	#N/A	#N/A	#N/A	#N/A	#N/A	#N/A	#N/A	#N/A	#N/A	#N/A	#N/A	#N/A	#N/A	#N/A	#N/A	#N/A	#N/A	#N/A	#N/A	#N/A	#N/A	#N/A	#N/A	#N/A	#N/A	#N/A	#N/A	#N/A	#N/A	#N/A	#N/A	#N/A	#N/A	#N/A	#N/A	#N/A	#N/A	#N/A	#N/A	#N/A	#N/A
370	TG(16:0/16:0/18:0)	LMGL03010004	Triacylglycerols	#N/A	#N/A	#N/A	#N/A	#N/A	#N/A	#N/A	#N/A	#N/A	#N/A	#N/A	#N/A	#N/A	#N/A	#N/A	#N/A	#N/A	#N/A	#N/A	#N/A	#N/A	#N/A	#N/A	#N/A	#N/A	#N/A	#N/A	#N/A	#N/A	#N/A	#N/A	#N/A	#N/A	#N/A	#N/A	#N/A	#N/A	#N/A	#N/A	#N/A	#N/A	#N/A	#N/A	#N/A	#N/A	#N/A
371	TG(12:0/16:0/18:0)	LMGL03010007	Triacylglycerols	#N/A	#N/A	#N/A	#N/A	#N/A	#N/A	#N/A	#N/A	#N/A	#N/A	#N/A	#N/A	#N/A	#N/A	#N/A	#N/A	#N/A	#N/A	#N/A	#N/A	#N/A	#N/A	#N/A	#N/A	#N/A	#N/A	#N/A	#N/A	#N/A	#N/A	#N/A	#N/A	#N/A	#N/A	#N/A	#N/A	#N/A	#N/A	#N/A	#N/A	#N/A	#N/A	#N/A	#N/A	#N/A	#N/A
372	TG(16:0/16:1/18:2)	LMGL03010053	Triacylglycerols	#N/A	#N/A	#N/A	#N/A	#N/A	#N/A	#N/A	#N/A	#N/A	#N/A	#N/A	#N/A	#N/A	#N/A	#N/A	#N/A	#N/A	#N/A	#N/A	#N/A	#N/A	#N/A	#N/A	#N/A	#N/A	#N/A	#N/A	#N/A	#N/A	#N/A	#N/A	#N/A	#N/A	#N/A	#N/A	#N/A	#N/A	#N/A	#N/A	#N/A	#N/A	#N/A	#N/A	#N/A	#N/A	#N/A
373	TG(16:0/18:0/18:2)	LMGL03010104	Triacylglycerols	#N/A	#N/A	#N/A	#N/A	#N/A	#N/A	#N/A	#N/A	#N/A	#N/A	#N/A	#N/A	#N/A	#N/A	#N/A	#N/A	#N/A	#N/A	#N/A	#N/A	#N/A	#N/A	#N/A	#N/A	#N/A	#N/A	#N/A	#N/A	#N/A	#N/A	#N/A	#N/A	#N/A	#N/A	#N/A	#N/A	#N/A	#N/A	#N/A	#N/A	#N/A	#N/A	#N/A	#N/A	#N/A	#N/A
374	TG(16:0/16:1/20:2)	LMGL03010135	Triacylglycerols	#N/A	#N/A	#N/A	#N/A	#N/A	#N/A	#N/A	#N/A	#N/A	#N/A	#N/A	#N/A	#N/A	#N/A	#N/A	#N/A	#N/A	#N/A	#N/A	#N/A	#N/A	#N/A	#N/A	#N/A	#N/A	#N/A	#N/A	#N/A	#N/A	#N/A	#N/A	#N/A	#N/A	#N/A	#N/A	#N/A	#N/A	#N/A	#N/A	#N/A	#N/A	#N/A	#N/A	#N/A	#N/A	#N/A
375	TG(16:0/18:0/20:0)	LMGL03010175	Triacylglycerols	#N/A	#N/A	#N/A	#N/A	#N/A	#N/A	#N/A	#N/A	#N/A	#N/A	#N/A	#N/A	#N/A	#N/A	#N/A	#N/A	#N/A	#N/A	#N/A	#N/A	#N/A	#N/A	#N/A	#N/A	#N/A	#N/A	#N/A	#N/A	#N/A	#N/A	#N/A	#N/A	#N/A	#N/A	#N/A	#N/A	#N/A	#N/A	#N/A	#N/A	#N/A	#N/A	#N/A	#N/A	#N/A	#N/A
376	TG(16:0/18:3/19:0)	LMGL03010225	Triacylglycerols	#N/A	#N/A	#N/A	#N/A	#N/A	#N/A	#N/A	#N/A	#N/A	#N/A	#N/A	#N/A	#N/A	#N/A	#N/A	#N/A	#N/A	#N/A	#N/A	#N/A	#N/A	#N/A	#N/A	#N/A	#N/A	#N/A	#N/A	#N/A	#N/A	#N/A	#N/A	#N/A	#N/A	#N/A	#N/A	#N/A	#N/A	#N/A	#N/A	#N/A	#N/A	#N/A	#N/A	#N/A	#N/A	#N/A
377	TG(16:0/18:1/20:4)	LMGL03010355	Triacylglycerols	#N/A	#N/A	#N/A	#N/A	#N/A	#N/A	#N/A	#N/A	#N/A	#N/A	#N/A	#N/A	#N/A	#N/A	#N/A	#N/A	#N/A	#N/A	#N/A	#N/A	#N/A	#N/A	#N/A	#N/A	#N/A	#N/A	#N/A	#N/A	#N/A	#N/A	#N/A	#N/A	#N/A	#N/A	#N/A	#N/A	#N/A	#N/A	#N/A	#N/A	#N/A	#N/A	#N/A	#N/A	#N/A	#N/A
378	TG(16:0/17:2/22:3)	LMGL03010518	Triacylglycerols	#N/A	#N/A	#N/A	#N/A	#N/A	#N/A	#N/A	#N/A	#N/A	#N/A	#N/A	#N/A	#N/A	#N/A	#N/A	#N/A	#N/A	#N/A	#N/A	#N/A	#N/A	#N/A	#N/A	#N/A	#N/A	#N/A	#N/A	#N/A	#N/A	#N/A	#N/A	#N/A	#N/A	#N/A	#N/A	#N/A	#N/A	#N/A	#N/A	#N/A	#N/A	#N/A	#N/A	#N/A	#N/A	#N/A
379	PC(10:2/10:2)	LMGP01010405	Diacylglycerophosphocholines	#N/A	#N/A	#N/A	#N/A	#N/A	#N/A	#N/A	#N/A	#N/A	#N/A	#N/A	#N/A	#N/A	#N/A	#N/A	#N/A	#N/A	#N/A	#N/A	#N/A	#N/A	#N/A	#N/A	#N/A	#N/A	#N/A	#N/A	#N/A	#N/A	#N/A	#N/A	#N/A	#N/A	#N/A	#N/A	#N/A	#N/A	#N/A	#N/A	#N/A	#N/A	#N/A	#N/A	#N/A	#N/A	#N/A
380	PC(18:0/22:6)	LMGP01010823	Diacylglycerophosphocholines	#N/A	#N/A	#N/A	#N/A	#N/A	#N/A	#N/A	#N/A	#N/A	#N/A	#N/A	#N/A	#N/A	#N/A	#N/A	#N/A	#N/A	#N/A	#N/A	#N/A	#N/A	#N/A	#N/A	#N/A	#N/A	#N/A	#N/A	#N/A	#N/A	#N/A	#N/A	#N/A	#N/A	#N/A	#N/A	#N/A	#N/A	#N/A	#N/A	#N/A	#N/A	#N/A	#N/A	#N/A	#N/A	#N/A
381	PC(6:2/14:2)	LMGP01011236	Diacylglycerophosphocholines	#N/A	#N/A	#N/A	#N/A	#N/A	#N/A	#N/A	#N/A	#N/A	#N/A	#N/A	#N/A	#N/A	#N/A	#N/A	#N/A	#N/A	#N/A	#N/A	#N/A	#N/A	#N/A	#N/A	#N/A	#N/A	#N/A	#N/A	#N/A	#N/A	#N/A	#N/A	#N/A	#N/A	#N/A	#N/A	#N/A	#N/A	#N/A	#N/A	#N/A	#N/A	#N/A	#N/A	#N/A	#N/A	#N/A
382	PC(O-11:1/2:0)	LMGP01020146	1-alkyl,2-acylglycerophosphocholines	#N/A	#N/A	#N/A	#N/A	#N/A	#N/A	#N/A	#N/A	#N/A	#N/A	#N/A	#N/A	#N/A	#N/A	#N/A	#N/A	#N/A	#N/A	#N/A	#N/A	#N/A	#N/A	#N/A	#N/A	#N/A	#N/A	#N/A	#N/A	#N/A	#N/A	#N/A	#N/A	#N/A	#N/A	#N/A	#N/A	#N/A	#N/A	#N/A	#N/A	#N/A	#N/A	#N/A	#N/A	#N/A	#N/A
383	PC(3:0/0:0)	LMGP01050060	Monoacylglycerophosphocholines	#N/A	#N/A	#N/A	#N/A	#N/A	#N/A	#N/A	#N/A	#N/A	#N/A	#N/A	#N/A	#N/A	#N/A	#N/A	#N/A	#N/A	#N/A	#N/A	#N/A	#N/A	#N/A	#N/A	#N/A	#N/A	#N/A	#N/A	#N/A	#N/A	#N/A	#N/A	#N/A	#N/A	#N/A	#N/A	#N/A	#N/A	#N/A	#N/A	#N/A	#N/A	#N/A	#N/A	#N/A	#N/A	#N/A
384	PE	LMGP02010000	Diacylglycerophosphoethanolamines	#N/A	#N/A	#N/A	#N/A	#N/A	#N/A	#N/A	#N/A	#N/A	#N/A	#N/A	#N/A	#N/A	#N/A	#N/A	#N/A	#N/A	#N/A	#N/A	#N/A	#N/A	#N/A	#N/A	#N/A	#N/A	#N/A	#N/A	#N/A	#N/A	#N/A	#N/A	#N/A	#N/A	#N/A	#N/A	#N/A	#N/A	#N/A	#N/A	#N/A	#N/A	#N/A	#N/A	#N/A	#N/A	#N/A
385	PE(16:0/0:0)	LMGP02050002	Monoacylglycerophosphoethanolamines	#N/A	#N/A	#N/A	#N/A	#N/A	#N/A	#N/A	#N/A	#N/A	#N/A	#N/A	#N/A	#N/A	#N/A	#N/A	#N/A	#N/A	#N/A	#N/A	#N/A	#N/A	#N/A	#N/A	#N/A	#N/A	#N/A	#N/A	#N/A	#N/A	#N/A	#N/A	#N/A	#N/A	#N/A	#N/A	#N/A	#N/A	#N/A	#N/A	#N/A	#N/A	#N/A	#N/A	#N/A	#N/A	#N/A
386	PE(18:1/0:0)	LMGP02050006	Monoacylglycerophosphoethanolamines	#N/A	#N/A	#N/A	#N/A	#N/A	#N/A	#N/A	#N/A	#N/A	#N/A	#N/A	#N/A	#N/A	#N/A	#N/A	#N/A	#N/A	#N/A	#N/A	#N/A	#N/A	#N/A	#N/A	#N/A	#N/A	#N/A	#N/A	#N/A	#N/A	#N/A	#N/A	#N/A	#N/A	#N/A	#N/A	#N/A	#N/A	#N/A	#N/A	#N/A	#N/A	#N/A	#N/A	#N/A	#N/A	#N/A
387	PE(20:4/0:0)	LMGP02050009	Monoacylglycerophosphoethanolamines	#N/A	#N/A	#N/A	#N/A	#N/A	#N/A	#N/A	#N/A	#N/A	#N/A	#N/A	#N/A	#N/A	#N/A	#N/A	#N/A	#N/A	#N/A	#N/A	#N/A	#N/A	#N/A	#N/A	#N/A	#N/A	#N/A	#N/A	#N/A	#N/A	#N/A	#N/A	#N/A	#N/A	#N/A	#N/A	#N/A	#N/A	#N/A	#N/A	#N/A	#N/A	#N/A	#N/A	#N/A	#N/A	#N/A
388	PE(P-16:0/0:0)	LMGP02070001	1Z-alkenylglycerophosphoethanolamines	#N/A	#N/A	#N/A	#N/A	#N/A	#N/A	#N/A	#N/A	#N/A	#N/A	#N/A	#N/A	#N/A	#N/A	#N/A	#N/A	#N/A	#N/A	#N/A	#N/A	#N/A	#N/A	#N/A	#N/A	#N/A	#N/A	#N/A	#N/A	#N/A	#N/A	#N/A	#N/A	#N/A	#N/A	#N/A	#N/A	#N/A	#N/A	#N/A	#N/A	#N/A	#N/A	#N/A	#N/A	#N/A	#N/A
389	PS(18:1/0:0)	LMGP03050001	Monoacylglycerophosphoserines	#N/A	#N/A	#N/A	#N/A	#N/A	#N/A	#N/A	#N/A	#N/A	#N/A	#N/A	#N/A	#N/A	#N/A	#N/A	#N/A	#N/A	#N/A	#N/A	#N/A	#N/A	#N/A	#N/A	#N/A	#N/A	#N/A	#N/A	#N/A	#N/A	#N/A	#N/A	#N/A	#N/A	#N/A	#N/A	#N/A	#N/A	#N/A	#N/A	#N/A	#N/A	#N/A	#N/A	#N/A	#N/A	#N/A
390	PS(18:0/0:0)	LMGP03050006	Monoacylglycerophosphoserines	#N/A	#N/A	#N/A	#N/A	#N/A	#N/A	#N/A	#N/A	#N/A	#N/A	#N/A	#N/A	#N/A	#N/A	#N/A	#N/A	#N/A	#N/A	#N/A	#N/A	#N/A	#N/A	#N/A	#N/A	#N/A	#N/A	#N/A	#N/A	#N/A	#N/A	#N/A	#N/A	#N/A	#N/A	#N/A	#N/A	#N/A	#N/A	#N/A	#N/A	#N/A	#N/A	#N/A	#N/A	#N/A	#N/A
391	PS(20:4/0:0)	LMGP03050007	Monoacylglycerophosphoserines	#N/A	#N/A	#N/A	#N/A	#N/A	#N/A	#N/A	#N/A	#N/A	#N/A	#N/A	#N/A	#N/A	#N/A	#N/A	#N/A	#N/A	#N/A	#N/A	#N/A	#N/A	#N/A	#N/A	#N/A	#N/A	#N/A	#N/A	#N/A	#N/A	#N/A	#N/A	#N/A	#N/A	#N/A	#N/A	#N/A	#N/A	#N/A	#N/A	#N/A	#N/A	#N/A	#N/A	#N/A	#N/A	#N/A
392	CerP(d18:0/16:0)	LMSP02050003	Ceramide 1-phosphates	#N/A	#N/A	#N/A	#N/A	#N/A	#N/A	#N/A	#N/A	#N/A	#N/A	#N/A	#N/A	#N/A	#N/A	#N/A	#N/A	#N/A	#N/A	#N/A	#N/A	#N/A	#N/A	#N/A	#N/A	#N/A	#N/A	#N/A	#N/A	#N/A	#N/A	#N/A	#N/A	#N/A	#N/A	#N/A	#N/A	#N/A	#N/A	#N/A	#N/A	#N/A	#N/A	#N/A	#N/A	#N/A	#N/A
393	CerP	C02960	Ceramides	#N/A	#N/A	#N/A	#N/A	#N/A	#N/A	#N/A	#N/A	#N/A	#N/A	#N/A	#N/A	#N/A	#N/A	#N/A	#N/A	#N/A	#N/A	#N/A	#N/A	#N/A	#N/A	#N/A	#N/A	#N/A	#N/A	#N/A	#N/A	#N/A	#N/A	#N/A	#N/A	#N/A	#N/A	#N/A	#N/A	#N/A	#N/A	#N/A	#N/A	#N/A	#N/A	#N/A	#N/A	#N/A	#N/A
394	Phytoceramide	C12145	Ceramides	#N/A	#N/A	#N/A	#N/A	#N/A	#N/A	#N/A	#N/A	#N/A	#N/A	#N/A	#N/A	#N/A	#N/A	#N/A	#N/A	#N/A	#N/A	#N/A	#N/A	#N/A	#N/A	#N/A	#N/A	#N/A	#N/A	#N/A	#N/A	#N/A	#N/A	#N/A	#N/A	#N/A	#N/A	#N/A	#N/A	#N/A	#N/A	#N/A	#N/A	#N/A	#N/A	#N/A	#N/A	#N/A	#N/A
395	3alpha-7alpha-12alpha-Trihydroxy-5beta-cholanate	C00695	Bile acids	#N/A	#N/A	#N/A	#N/A	#N/A	#N/A	#N/A	#N/A	#N/A	#N/A	#N/A	#N/A	#N/A	#N/A	#N/A	#N/A	#N/A	#N/A	#N/A	#N/A	#N/A	#N/A	#N/A	#N/A	#N/A	#N/A	#N/A	#N/A	#N/A	#N/A	#N/A	#N/A	#N/A	#N/A	#N/A	#N/A	#N/A	#N/A	#N/A	#N/A	#N/A	#N/A	#N/A	#N/A	#N/A	#N/A
396	Glycocholate	C01921	Bile acids	#N/A	#N/A	#N/A	#N/A	#N/A	#N/A	#N/A	#N/A	#N/A	#N/A	#N/A	#N/A	#N/A	#N/A	#N/A	#N/A	#N/A	#N/A	#N/A	#N/A	#N/A	#N/A	#N/A	#N/A	#N/A	#N/A	#N/A	#N/A	#N/A	#N/A	#N/A	#N/A	#N/A	#N/A	#N/A	#N/A	#N/A	#N/A	#N/A	#N/A	#N/A	#N/A	#N/A	#N/A	#N/A	#N/A
397	Taurocholate	C05122	Bile acids	#N/A	#N/A	#N/A	#N/A	#N/A	#N/A	#N/A	#N/A	#N/A	#N/A	#N/A	#N/A	#N/A	#N/A	#N/A	#N/A	#N/A	#N/A	#N/A	#N/A	#N/A	#N/A	#N/A	#N/A	#N/A	#N/A	#N/A	#N/A	#N/A	#N/A	#N/A	#N/A	#N/A	#N/A	#N/A	#N/A	#N/A	#N/A	#N/A	#N/A	#N/A	#N/A	#N/A	#N/A	#N/A	#N/A
398	Taurochenodeoxycholate/Tauroursodeoxycholate	C05465	Bile acids	#N/A	#N/A	#N/A	#N/A	#N/A	#N/A	#N/A	#N/A	#N/A	#N/A	#N/A	#N/A	#N/A	#N/A	#N/A	#N/A	#N/A	#N/A	#N/A	#N/A	#N/A	#N/A	#N/A	#N/A	#N/A	#N/A	#N/A	#N/A	#N/A	#N/A	#N/A	#N/A	#N/A	#N/A	#N/A	#N/A	#N/A	#N/A	#N/A	#N/A	#N/A	#N/A	#N/A	#N/A	#N/A	#N/A
399	3alpha-12alpha-Dihydroxy-5beta-cholanate	C04483	Bile acids	#N/A	#N/A	#N/A	#N/A	#N/A	#N/A	#N/A	#N/A	#N/A	#N/A	#N/A	#N/A	#N/A	#N/A	#N/A	#N/A	#N/A	#N/A	#N/A	#N/A	#N/A	#N/A	#N/A	#N/A	#N/A	#N/A	#N/A	#N/A	#N/A	#N/A	#N/A	#N/A	#N/A	#N/A	#N/A	#N/A	#N/A	#N/A	#N/A	#N/A	#N/A	#N/A	#N/A	#N/A	#N/A	#N/A
400	Glycodeoxycholate/Glychenodeoxycholate	C05464	Bile acids	#N/A	#N/A	#N/A	#N/A	#N/A	#N/A	#N/A	#N/A	#N/A	#N/A	#N/A	#N/A	#N/A	#N/A	#N/A	#N/A	#N/A	#N/A	#N/A	#N/A	#N/A	#N/A	#N/A	#N/A	#N/A	#N/A	#N/A	#N/A	#N/A	#N/A	#N/A	#N/A	#N/A	#N/A	#N/A	#N/A	#N/A	#N/A	#N/A	#N/A	#N/A	#N/A	#N/A	#N/A	#N/A	#N/A
401	Glycochenodeoxycholate	C05466	Bile acids	#N/A	#N/A	#N/A	#N/A	#N/A	#N/A	#N/A	#N/A	#N/A	#N/A	#N/A	#N/A	#N/A	#N/A	#N/A	#N/A	#N/A	#N/A	#N/A	#N/A	#N/A	#N/A	#N/A	#N/A	#N/A	#N/A	#N/A	#N/A	#N/A	#N/A	#N/A	#N/A	#N/A	#N/A	#N/A	#N/A	#N/A	#N/A	#N/A	#N/A	#N/A	#N/A	#N/A	#N/A	#N/A	#N/A
402	Sulfoglycolithocholate	C11301	Bile acids	#N/A	#N/A	#N/A	#N/A	#N/A	#N/A	#N/A	#N/A	#N/A	#N/A	#N/A	#N/A	#N/A	#N/A	#N/A	#N/A	#N/A	#N/A	#N/A	#N/A	#N/A	#N/A	#N/A	#N/A	#N/A	#N/A	#N/A	#N/A	#N/A	#N/A	#N/A	#N/A	#N/A	#N/A	#N/A	#N/A	#N/A	#N/A	#N/A	#N/A	#N/A	#N/A	#N/A	#N/A	#N/A	#N/A
403	Allochenodeoxycholate	C17664	Bile acids	#N/A	#N/A	#N/A	#N/A	#N/A	#N/A	#N/A	#N/A	#N/A	#N/A	#N/A	#N/A	#N/A	#N/A	#N/A	#N/A	#N/A	#N/A	#N/A	#N/A	#N/A	#N/A	#N/A	#N/A	#N/A	#N/A	#N/A	#N/A	#N/A	#N/A	#N/A	#N/A	#N/A	#N/A	#N/A	#N/A	#N/A	#N/A	#N/A	#N/A	#N/A	#N/A	#N/A	#N/A	#N/A	#N/A
404	6alpha-Glucuronosylhyodeoxycholate	C11246	Bile acids	#N/A	#N/A	#N/A	#N/A	#N/A	#N/A	#N/A	#N/A	#N/A	#N/A	#N/A	#N/A	#N/A	#N/A	#N/A	#N/A	#N/A	#N/A	#N/A	#N/A	#N/A	#N/A	#N/A	#N/A	#N/A	#N/A	#N/A	#N/A	#N/A	#N/A	#N/A	#N/A	#N/A	#N/A	#N/A	#N/A	#N/A	#N/A	#N/A	#N/A	#N/A	#N/A	#N/A	#N/A	#N/A	#N/A
405	HODE	C14762	Arachidonate metabolism	#N/A	#N/A	#N/A	#N/A	#N/A	#N/A	#N/A	#N/A	#N/A	#N/A	#N/A	#N/A	#N/A	#N/A	#N/A	#N/A	#N/A	#N/A	#N/A	#N/A	#N/A	#N/A	#N/A	#N/A	#N/A	#N/A	#N/A	#N/A	#N/A	#N/A	#N/A	#N/A	#N/A	#N/A	#N/A	#N/A	#N/A	#N/A	#N/A	#N/A	#N/A	#N/A	#N/A	#N/A	#N/A	#N/A
406	9(S)-HODE	C14767	Arachidonate metabolism	295.228	2.29717	-	6219.74	7769.18	8189.82	8151.27	12077.2	8281.95	8603.38	4459.79	7099.97	5479.4	8222.52	7194.1	8546.6	8907.87	10366.5	10063.5	10782.4	8023.48	13807	19825.1	16010.4	11171.1	5254.95	6609.73	8518.87	13856.2	8571	6954.43	7470.96	20542.6	8352.05	5354.09	9541.98	5861.99	7967.14	4635.58	8067.25	56361.6	7113.14	6746.45	8124.5	8839.08	8462.49
407	HETE	C04805	Arachidonate metabolism	319.231	1.91789	-	1784.23	1646.58	1102.79	1778.08	929.91	2151.62	46922.9	6354.2	52370.5	13668.5	14103.3	10177.1	18958.9	3697.6	79974.2	16930.4	91865.1	38368.1	51563.3	29512.8	73796.6	36586.4	800.077	2409.55	805.883	995.588	1026.48	2287.71	5682.56	202502	96616.7	14409.9	70972.4	108084	5027.15	2786.57	5693.83	3137.17	4564.82	4546.79	5418.1	5063.44	3034
408	HPETE/Leukotriene B4 (isobars)	C14820	Arachidonate metabolism	#N/A	#N/A	#N/A	#N/A	#N/A	#N/A	#N/A	#N/A	#N/A	#N/A	#N/A	#N/A	#N/A	#N/A	#N/A	#N/A	#N/A	#N/A	#N/A	#N/A	#N/A	#N/A	#N/A	#N/A	#N/A	#N/A	#N/A	#N/A	#N/A	#N/A	#N/A	#N/A	#N/A	#N/A	#N/A	#N/A	#N/A	#N/A	#N/A	#N/A	#N/A	#N/A	#N/A	#N/A	#N/A	#N/A
409	Prostaglandin A2/B2	C05953	Arachidonate metabolism	#N/A	#N/A	#N/A	#N/A	#N/A	#N/A	#N/A	#N/A	#N/A	#N/A	#N/A	#N/A	#N/A	#N/A	#N/A	#N/A	#N/A	#N/A	#N/A	#N/A	#N/A	#N/A	#N/A	#N/A	#N/A	#N/A	#N/A	#N/A	#N/A	#N/A	#N/A	#N/A	#N/A	#N/A	#N/A	#N/A	#N/A	#N/A	#N/A	#N/A	#N/A	#N/A	#N/A	#N/A	#N/A	#N/A
410	Prostaglandin B2	C05954	Arachidonate metabolism	#N/A	#N/A	#N/A	#N/A	#N/A	#N/A	#N/A	#N/A	#N/A	#N/A	#N/A	#N/A	#N/A	#N/A	#N/A	#N/A	#N/A	#N/A	#N/A	#N/A	#N/A	#N/A	#N/A	#N/A	#N/A	#N/A	#N/A	#N/A	#N/A	#N/A	#N/A	#N/A	#N/A	#N/A	#N/A	#N/A	#N/A	#N/A	#N/A	#N/A	#N/A	#N/A	#N/A	#N/A	#N/A	#N/A
411	Prostaglandin D2/Thromboxane A2 (isobars)	C00696	Arachidonate metabolism	351.221	2.94789	-	74116.1	349916	371241	75867.6	126329	152835	84943.4	104570	126154	183772	136890	132594	151551	74217.3	109874	114360	111509	115126	86463.1	145447	144606	154808	53634.5	228748	128922	105962	161331	138861	71393.9	582147	153648	89903.8	261756	232420	82957.5	116759	75393.3	84004.6	105200	104709	100679	86283.8	66753.5
412	Prostaglandin E2	C00584	Arachidonate metabolism	351.221	1.94582	-	27050.5	34064.1	29125.4	30188.5	32011.1	35107.6	22295.3	30088.6	33884.6	23224.6	28853.7	35163.3	43547.4	35210.5	33933.3	34725.2	45921.9	35808.8	35895.2	35543.3	36260.7	26941.6	29506.4	36460.2	33218.2	30813	27980.4	29205.3	33354.7	21949	28770	27478.5	30137.6	28877.6	30081.6	35232.3	29999	33170.8	26637.5	33800.8	25573.8	38504.6	25094.3
413	Prostaglandin F2alpha/beta/D1 (isobars)	C00639	Arachidonate metabolism	#N/A	#N/A	#N/A	#N/A	#N/A	#N/A	#N/A	#N/A	#N/A	#N/A	#N/A	#N/A	#N/A	#N/A	#N/A	#N/A	#N/A	#N/A	#N/A	#N/A	#N/A	#N/A	#N/A	#N/A	#N/A	#N/A	#N/A	#N/A	#N/A	#N/A	#N/A	#N/A	#N/A	#N/A	#N/A	#N/A	#N/A	#N/A	#N/A	#N/A	#N/A	#N/A	#N/A	#N/A	#N/A	#N/A
414	Prostaglandin E3/D3 (isobars)	C13802	Arachidonate metabolism	#N/A	#N/A	#N/A	#N/A	#N/A	#N/A	#N/A	#N/A	#N/A	#N/A	#N/A	#N/A	#N/A	#N/A	#N/A	#N/A	#N/A	#N/A	#N/A	#N/A	#N/A	#N/A	#N/A	#N/A	#N/A	#N/A	#N/A	#N/A	#N/A	#N/A	#N/A	#N/A	#N/A	#N/A	#N/A	#N/A	#N/A	#N/A	#N/A	#N/A	#N/A	#N/A	#N/A	#N/A	#N/A	#N/A
415	Prostaglandin G2	C05956	Arachidonate metabolism	#N/A	#N/A	#N/A	#N/A	#N/A	#N/A	#N/A	#N/A	#N/A	#N/A	#N/A	#N/A	#N/A	#N/A	#N/A	#N/A	#N/A	#N/A	#N/A	#N/A	#N/A	#N/A	#N/A	#N/A	#N/A	#N/A	#N/A	#N/A	#N/A	#N/A	#N/A	#N/A	#N/A	#N/A	#N/A	#N/A	#N/A	#N/A	#N/A	#N/A	#N/A	#N/A	#N/A	#N/A	#N/A	#N/A
416	2-3-Dinor-8-iso prostaglandin F2alpha	C14794	Arachidonate metabolism	#N/A	#N/A	#N/A	#N/A	#N/A	#N/A	#N/A	#N/A	#N/A	#N/A	#N/A	#N/A	#N/A	#N/A	#N/A	#N/A	#N/A	#N/A	#N/A	#N/A	#N/A	#N/A	#N/A	#N/A	#N/A	#N/A	#N/A	#N/A	#N/A	#N/A	#N/A	#N/A	#N/A	#N/A	#N/A	#N/A	#N/A	#N/A	#N/A	#N/A	#N/A	#N/A	#N/A	#N/A	#N/A	#N/A
417	Thromboxane B2	C05963	Arachidonate metabolism	#N/A	#N/A	#N/A	#N/A	#N/A	#N/A	#N/A	#N/A	#N/A	#N/A	#N/A	#N/A	#N/A	#N/A	#N/A	#N/A	#N/A	#N/A	#N/A	#N/A	#N/A	#N/A	#N/A	#N/A	#N/A	#N/A	#N/A	#N/A	#N/A	#N/A	#N/A	#N/A	#N/A	#N/A	#N/A	#N/A	#N/A	#N/A	#N/A	#N/A	#N/A	#N/A	#N/A	#N/A	#N/A	#N/A
418	Leukotriene A4	C00909	Arachidonate metabolism	#N/A	#N/A	#N/A	#N/A	#N/A	#N/A	#N/A	#N/A	#N/A	#N/A	#N/A	#N/A	#N/A	#N/A	#N/A	#N/A	#N/A	#N/A	#N/A	#N/A	#N/A	#N/A	#N/A	#N/A	#N/A	#N/A	#N/A	#N/A	#N/A	#N/A	#N/A	#N/A	#N/A	#N/A	#N/A	#N/A	#N/A	#N/A	#N/A	#N/A	#N/A	#N/A	#N/A	#N/A	#N/A	#N/A
419	Leukotriene C4	C02166	Arachidonate metabolism	#N/A	#N/A	#N/A	#N/A	#N/A	#N/A	#N/A	#N/A	#N/A	#N/A	#N/A	#N/A	#N/A	#N/A	#N/A	#N/A	#N/A	#N/A	#N/A	#N/A	#N/A	#N/A	#N/A	#N/A	#N/A	#N/A	#N/A	#N/A	#N/A	#N/A	#N/A	#N/A	#N/A	#N/A	#N/A	#N/A	#N/A	#N/A	#N/A	#N/A	#N/A	#N/A	#N/A	#N/A	#N/A	#N/A
420	5alpha-Cholest-7-en-3beta-ol	C01189	Sterols	#N/A	#N/A	#N/A	#N/A	#N/A	#N/A	#N/A	#N/A	#N/A	#N/A	#N/A	#N/A	#N/A	#N/A	#N/A	#N/A	#N/A	#N/A	#N/A	#N/A	#N/A	#N/A	#N/A	#N/A	#N/A	#N/A	#N/A	#N/A	#N/A	#N/A	#N/A	#N/A	#N/A	#N/A	#N/A	#N/A	#N/A	#N/A	#N/A	#N/A	#N/A	#N/A	#N/A	#N/A	#N/A	#N/A
421	Cholesterol sulfate	C18043	Sterols	#N/A	#N/A	#N/A	#N/A	#N/A	#N/A	#N/A	#N/A	#N/A	#N/A	#N/A	#N/A	#N/A	#N/A	#N/A	#N/A	#N/A	#N/A	#N/A	#N/A	#N/A	#N/A	#N/A	#N/A	#N/A	#N/A	#N/A	#N/A	#N/A	#N/A	#N/A	#N/A	#N/A	#N/A	#N/A	#N/A	#N/A	#N/A	#N/A	#N/A	#N/A	#N/A	#N/A	#N/A	#N/A	#N/A
422	Hydroxycholesterol	C03594	Sterols	#N/A	#N/A	#N/A	#N/A	#N/A	#N/A	#N/A	#N/A	#N/A	#N/A	#N/A	#N/A	#N/A	#N/A	#N/A	#N/A	#N/A	#N/A	#N/A	#N/A	#N/A	#N/A	#N/A	#N/A	#N/A	#N/A	#N/A	#N/A	#N/A	#N/A	#N/A	#N/A	#N/A	#N/A	#N/A	#N/A	#N/A	#N/A	#N/A	#N/A	#N/A	#N/A	#N/A	#N/A	#N/A	#N/A
423	Epiandrosterone	C07635	Sterols	#N/A	#N/A	#N/A	#N/A	#N/A	#N/A	#N/A	#N/A	#N/A	#N/A	#N/A	#N/A	#N/A	#N/A	#N/A	#N/A	#N/A	#N/A	#N/A	#N/A	#N/A	#N/A	#N/A	#N/A	#N/A	#N/A	#N/A	#N/A	#N/A	#N/A	#N/A	#N/A	#N/A	#N/A	#N/A	#N/A	#N/A	#N/A	#N/A	#N/A	#N/A	#N/A	#N/A	#N/A	#N/A	#N/A
424	Androsterone	C00523	Sterols	#N/A	#N/A	#N/A	#N/A	#N/A	#N/A	#N/A	#N/A	#N/A	#N/A	#N/A	#N/A	#N/A	#N/A	#N/A	#N/A	#N/A	#N/A	#N/A	#N/A	#N/A	#N/A	#N/A	#N/A	#N/A	#N/A	#N/A	#N/A	#N/A	#N/A	#N/A	#N/A	#N/A	#N/A	#N/A	#N/A	#N/A	#N/A	#N/A	#N/A	#N/A	#N/A	#N/A	#N/A	#N/A	#N/A
425	Cortisol	C00735	Sterols	#N/A	#N/A	#N/A	#N/A	#N/A	#N/A	#N/A	#N/A	#N/A	#N/A	#N/A	#N/A	#N/A	#N/A	#N/A	#N/A	#N/A	#N/A	#N/A	#N/A	#N/A	#N/A	#N/A	#N/A	#N/A	#N/A	#N/A	#N/A	#N/A	#N/A	#N/A	#N/A	#N/A	#N/A	#N/A	#N/A	#N/A	#N/A	#N/A	#N/A	#N/A	#N/A	#N/A	#N/A	#N/A	#N/A
426	Cortisone	C00762	Sterols	#N/A	#N/A	#N/A	#N/A	#N/A	#N/A	#N/A	#N/A	#N/A	#N/A	#N/A	#N/A	#N/A	#N/A	#N/A	#N/A	#N/A	#N/A	#N/A	#N/A	#N/A	#N/A	#N/A	#N/A	#N/A	#N/A	#N/A	#N/A	#N/A	#N/A	#N/A	#N/A	#N/A	#N/A	#N/A	#N/A	#N/A	#N/A	#N/A	#N/A	#N/A	#N/A	#N/A	#N/A	#N/A	#N/A
427	Progesterone	C00410	Sterols	#N/A	#N/A	#N/A	#N/A	#N/A	#N/A	#N/A	#N/A	#N/A	#N/A	#N/A	#N/A	#N/A	#N/A	#N/A	#N/A	#N/A	#N/A	#N/A	#N/A	#N/A	#N/A	#N/A	#N/A	#N/A	#N/A	#N/A	#N/A	#N/A	#N/A	#N/A	#N/A	#N/A	#N/A	#N/A	#N/A	#N/A	#N/A	#N/A	#N/A	#N/A	#N/A	#N/A	#N/A	#N/A	#N/A
428	Testosterone	C00535	Sterols	#N/A	#N/A	#N/A	#N/A	#N/A	#N/A	#N/A	#N/A	#N/A	#N/A	#N/A	#N/A	#N/A	#N/A	#N/A	#N/A	#N/A	#N/A	#N/A	#N/A	#N/A	#N/A	#N/A	#N/A	#N/A	#N/A	#N/A	#N/A	#N/A	#N/A	#N/A	#N/A	#N/A	#N/A	#N/A	#N/A	#N/A	#N/A	#N/A	#N/A	#N/A	#N/A	#N/A	#N/A	#N/A	#N/A
429	Estradiol	C00951	Sterols	#N/A	#N/A	#N/A	#N/A	#N/A	#N/A	#N/A	#N/A	#N/A	#N/A	#N/A	#N/A	#N/A	#N/A	#N/A	#N/A	#N/A	#N/A	#N/A	#N/A	#N/A	#N/A	#N/A	#N/A	#N/A	#N/A	#N/A	#N/A	#N/A	#N/A	#N/A	#N/A	#N/A	#N/A	#N/A	#N/A	#N/A	#N/A	#N/A	#N/A	#N/A	#N/A	#N/A	#N/A	#N/A	#N/A
430	7alpha-Hydroxy-3-oxo-4-cholestenoate	C17337	Sterols	#N/A	#N/A	#N/A	#N/A	#N/A	#N/A	#N/A	#N/A	#N/A	#N/A	#N/A	#N/A	#N/A	#N/A	#N/A	#N/A	#N/A	#N/A	#N/A	#N/A	#N/A	#N/A	#N/A	#N/A	#N/A	#N/A	#N/A	#N/A	#N/A	#N/A	#N/A	#N/A	#N/A	#N/A	#N/A	#N/A	#N/A	#N/A	#N/A	#N/A	#N/A	#N/A	#N/A	#N/A	#N/A	#N/A
431	11beta-17beta-Dihydroxy-4-androsten-3-one	C18075	Sterols	#N/A	#N/A	#N/A	#N/A	#N/A	#N/A	#N/A	#N/A	#N/A	#N/A	#N/A	#N/A	#N/A	#N/A	#N/A	#N/A	#N/A	#N/A	#N/A	#N/A	#N/A	#N/A	#N/A	#N/A	#N/A	#N/A	#N/A	#N/A	#N/A	#N/A	#N/A	#N/A	#N/A	#N/A	#N/A	#N/A	#N/A	#N/A	#N/A	#N/A	#N/A	#N/A	#N/A	#N/A	#N/A	#N/A
432	Pregna-4-11-diene-3-20-dione	C14646	Sterols	#N/A	#N/A	#N/A	#N/A	#N/A	#N/A	#N/A	#N/A	#N/A	#N/A	#N/A	#N/A	#N/A	#N/A	#N/A	#N/A	#N/A	#N/A	#N/A	#N/A	#N/A	#N/A	#N/A	#N/A	#N/A	#N/A	#N/A	#N/A	#N/A	#N/A	#N/A	#N/A	#N/A	#N/A	#N/A	#N/A	#N/A	#N/A	#N/A	#N/A	#N/A	#N/A	#N/A	#N/A	#N/A	#N/A
433	Pregna-4-9(11)-diene-3-20-dione	C04084	Sterols	#N/A	#N/A	#N/A	#N/A	#N/A	#N/A	#N/A	#N/A	#N/A	#N/A	#N/A	#N/A	#N/A	#N/A	#N/A	#N/A	#N/A	#N/A	#N/A	#N/A	#N/A	#N/A	#N/A	#N/A	#N/A	#N/A	#N/A	#N/A	#N/A	#N/A	#N/A	#N/A	#N/A	#N/A	#N/A	#N/A	#N/A	#N/A	#N/A	#N/A	#N/A	#N/A	#N/A	#N/A	#N/A	#N/A
434	Pregnanediol	C05484	Sterols	#N/A	#N/A	#N/A	#N/A	#N/A	#N/A	#N/A	#N/A	#N/A	#N/A	#N/A	#N/A	#N/A	#N/A	#N/A	#N/A	#N/A	#N/A	#N/A	#N/A	#N/A	#N/A	#N/A	#N/A	#N/A	#N/A	#N/A	#N/A	#N/A	#N/A	#N/A	#N/A	#N/A	#N/A	#N/A	#N/A	#N/A	#N/A	#N/A	#N/A	#N/A	#N/A	#N/A	#N/A	#N/A	#N/A
435	3beta-Hydroxypregn-5-en-20-one sulfate	C18044	Sterols	#N/A	#N/A	#N/A	#N/A	#N/A	#N/A	#N/A	#N/A	#N/A	#N/A	#N/A	#N/A	#N/A	#N/A	#N/A	#N/A	#N/A	#N/A	#N/A	#N/A	#N/A	#N/A	#N/A	#N/A	#N/A	#N/A	#N/A	#N/A	#N/A	#N/A	#N/A	#N/A	#N/A	#N/A	#N/A	#N/A	#N/A	#N/A	#N/A	#N/A	#N/A	#N/A	#N/A	#N/A	#N/A	#N/A
436	21-Hydroxypregnenolone	C05485	Sterols	#N/A	#N/A	#N/A	#N/A	#N/A	#N/A	#N/A	#N/A	#N/A	#N/A	#N/A	#N/A	#N/A	#N/A	#N/A	#N/A	#N/A	#N/A	#N/A	#N/A	#N/A	#N/A	#N/A	#N/A	#N/A	#N/A	#N/A	#N/A	#N/A	#N/A	#N/A	#N/A	#N/A	#N/A	#N/A	#N/A	#N/A	#N/A	#N/A	#N/A	#N/A	#N/A	#N/A	#N/A	#N/A	#N/A
437	Pregnenolone	C01953	Sterols	#N/A	#N/A	#N/A	#N/A	#N/A	#N/A	#N/A	#N/A	#N/A	#N/A	#N/A	#N/A	#N/A	#N/A	#N/A	#N/A	#N/A	#N/A	#N/A	#N/A	#N/A	#N/A	#N/A	#N/A	#N/A	#N/A	#N/A	#N/A	#N/A	#N/A	#N/A	#N/A	#N/A	#N/A	#N/A	#N/A	#N/A	#N/A	#N/A	#N/A	#N/A	#N/A	#N/A	#N/A	#N/A	#N/A
438	Pregnenolone carbonitrile	C15637	Sterols	#N/A	#N/A	#N/A	#N/A	#N/A	#N/A	#N/A	#N/A	#N/A	#N/A	#N/A	#N/A	#N/A	#N/A	#N/A	#N/A	#N/A	#N/A	#N/A	#N/A	#N/A	#N/A	#N/A	#N/A	#N/A	#N/A	#N/A	#N/A	#N/A	#N/A	#N/A	#N/A	#N/A	#N/A	#N/A	#N/A	#N/A	#N/A	#N/A	#N/A	#N/A	#N/A	#N/A	#N/A	#N/A	#N/A
439	Mesterolone	LMST02020107	Sterols	#N/A	#N/A	#N/A	#N/A	#N/A	#N/A	#N/A	#N/A	#N/A	#N/A	#N/A	#N/A	#N/A	#N/A	#N/A	#N/A	#N/A	#N/A	#N/A	#N/A	#N/A	#N/A	#N/A	#N/A	#N/A	#N/A	#N/A	#N/A	#N/A	#N/A	#N/A	#N/A	#N/A	#N/A	#N/A	#N/A	#N/A	#N/A	#N/A	#N/A	#N/A	#N/A	#N/A	#N/A	#N/A	#N/A
440	Lumisterol 3	LMST01010247	Sterols	#N/A	#N/A	#N/A	#N/A	#N/A	#N/A	#N/A	#N/A	#N/A	#N/A	#N/A	#N/A	#N/A	#N/A	#N/A	#N/A	#N/A	#N/A	#N/A	#N/A	#N/A	#N/A	#N/A	#N/A	#N/A	#N/A	#N/A	#N/A	#N/A	#N/A	#N/A	#N/A	#N/A	#N/A	#N/A	#N/A	#N/A	#N/A	#N/A	#N/A	#N/A	#N/A	#N/A	#N/A	#N/A	#N/A
441	Delta 8_14 -Sterol	LMST01031020	Sterols	#N/A	#N/A	#N/A	#N/A	#N/A	#N/A	#N/A	#N/A	#N/A	#N/A	#N/A	#N/A	#N/A	#N/A	#N/A	#N/A	#N/A	#N/A	#N/A	#N/A	#N/A	#N/A	#N/A	#N/A	#N/A	#N/A	#N/A	#N/A	#N/A	#N/A	#N/A	#N/A	#N/A	#N/A	#N/A	#N/A	#N/A	#N/A	#N/A	#N/A	#N/A	#N/A	#N/A	#N/A	#N/A	#N/A
442	Cholesterol glucuronide	LMST05010043	Sterols	#N/A	#N/A	#N/A	#N/A	#N/A	#N/A	#N/A	#N/A	#N/A	#N/A	#N/A	#N/A	#N/A	#N/A	#N/A	#N/A	#N/A	#N/A	#N/A	#N/A	#N/A	#N/A	#N/A	#N/A	#N/A	#N/A	#N/A	#N/A	#N/A	#N/A	#N/A	#N/A	#N/A	#N/A	#N/A	#N/A	#N/A	#N/A	#N/A	#N/A	#N/A	#N/A	#N/A	#N/A	#N/A	#N/A
443	Mevalonate	C00448	Cholesterol Biosynthesis	#N/A	#N/A	#N/A	#N/A	#N/A	#N/A	#N/A	#N/A	#N/A	#N/A	#N/A	#N/A	#N/A	#N/A	#N/A	#N/A	#N/A	#N/A	#N/A	#N/A	#N/A	#N/A	#N/A	#N/A	#N/A	#N/A	#N/A	#N/A	#N/A	#N/A	#N/A	#N/A	#N/A	#N/A	#N/A	#N/A	#N/A	#N/A	#N/A	#N/A	#N/A	#N/A	#N/A	#N/A	#N/A	#N/A
444	Mevalonate-P	C01107	Cholesterol Biosynthesis	#N/A	#N/A	#N/A	#N/A	#N/A	#N/A	#N/A	#N/A	#N/A	#N/A	#N/A	#N/A	#N/A	#N/A	#N/A	#N/A	#N/A	#N/A	#N/A	#N/A	#N/A	#N/A	#N/A	#N/A	#N/A	#N/A	#N/A	#N/A	#N/A	#N/A	#N/A	#N/A	#N/A	#N/A	#N/A	#N/A	#N/A	#N/A	#N/A	#N/A	#N/A	#N/A	#N/A	#N/A	#N/A	#N/A
445	Mevalonate-PP	C01143	Cholesterol Biosynthesis	#N/A	#N/A	#N/A	#N/A	#N/A	#N/A	#N/A	#N/A	#N/A	#N/A	#N/A	#N/A	#N/A	#N/A	#N/A	#N/A	#N/A	#N/A	#N/A	#N/A	#N/A	#N/A	#N/A	#N/A	#N/A	#N/A	#N/A	#N/A	#N/A	#N/A	#N/A	#N/A	#N/A	#N/A	#N/A	#N/A	#N/A	#N/A	#N/A	#N/A	#N/A	#N/A	#N/A	#N/A	#N/A	#N/A
446	Isopentyl-PP	C00129	Cholesterol Biosynthesis	#N/A	#N/A	#N/A	#N/A	#N/A	#N/A	#N/A	#N/A	#N/A	#N/A	#N/A	#N/A	#N/A	#N/A	#N/A	#N/A	#N/A	#N/A	#N/A	#N/A	#N/A	#N/A	#N/A	#N/A	#N/A	#N/A	#N/A	#N/A	#N/A	#N/A	#N/A	#N/A	#N/A	#N/A	#N/A	#N/A	#N/A	#N/A	#N/A	#N/A	#N/A	#N/A	#N/A	#N/A	#N/A	#N/A
447	Geranyl-PP	C00341	Cholesterol Biosynthesis	#N/A	#N/A	#N/A	#N/A	#N/A	#N/A	#N/A	#N/A	#N/A	#N/A	#N/A	#N/A	#N/A	#N/A	#N/A	#N/A	#N/A	#N/A	#N/A	#N/A	#N/A	#N/A	#N/A	#N/A	#N/A	#N/A	#N/A	#N/A	#N/A	#N/A	#N/A	#N/A	#N/A	#N/A	#N/A	#N/A	#N/A	#N/A	#N/A	#N/A	#N/A	#N/A	#N/A	#N/A	#N/A	#N/A
448	Farnesyl-PP	C00448	Cholesterol Biosynthesis	#N/A	#N/A	#N/A	#N/A	#N/A	#N/A	#N/A	#N/A	#N/A	#N/A	#N/A	#N/A	#N/A	#N/A	#N/A	#N/A	#N/A	#N/A	#N/A	#N/A	#N/A	#N/A	#N/A	#N/A	#N/A	#N/A	#N/A	#N/A	#N/A	#N/A	#N/A	#N/A	#N/A	#N/A	#N/A	#N/A	#N/A	#N/A	#N/A	#N/A	#N/A	#N/A	#N/A	#N/A	#N/A	#N/A
449	Squalene	C00751	Cholesterol Biosynthesis	#N/A	#N/A	#N/A	#N/A	#N/A	#N/A	#N/A	#N/A	#N/A	#N/A	#N/A	#N/A	#N/A	#N/A	#N/A	#N/A	#N/A	#N/A	#N/A	#N/A	#N/A	#N/A	#N/A	#N/A	#N/A	#N/A	#N/A	#N/A	#N/A	#N/A	#N/A	#N/A	#N/A	#N/A	#N/A	#N/A	#N/A	#N/A	#N/A	#N/A	#N/A	#N/A	#N/A	#N/A	#N/A	#N/A
450	Lanosterol	C01724	Cholesterol Biosynthesis	#N/A	#N/A	#N/A	#N/A	#N/A	#N/A	#N/A	#N/A	#N/A	#N/A	#N/A	#N/A	#N/A	#N/A	#N/A	#N/A	#N/A	#N/A	#N/A	#N/A	#N/A	#N/A	#N/A	#N/A	#N/A	#N/A	#N/A	#N/A	#N/A	#N/A	#N/A	#N/A	#N/A	#N/A	#N/A	#N/A	#N/A	#N/A	#N/A	#N/A	#N/A	#N/A	#N/A	#N/A	#N/A	#N/A
451	Zymosterol	C05437	Cholesterol Biosynthesis	#N/A	#N/A	#N/A	#N/A	#N/A	#N/A	#N/A	#N/A	#N/A	#N/A	#N/A	#N/A	#N/A	#N/A	#N/A	#N/A	#N/A	#N/A	#N/A	#N/A	#N/A	#N/A	#N/A	#N/A	#N/A	#N/A	#N/A	#N/A	#N/A	#N/A	#N/A	#N/A	#N/A	#N/A	#N/A	#N/A	#N/A	#N/A	#N/A	#N/A	#N/A	#N/A	#N/A	#N/A	#N/A	#N/A
452	Dehydrocholesterol	C05107	Cholesterol Biosynthesis	#N/A	#N/A	#N/A	#N/A	#N/A	#N/A	#N/A	#N/A	#N/A	#N/A	#N/A	#N/A	#N/A	#N/A	#N/A	#N/A	#N/A	#N/A	#N/A	#N/A	#N/A	#N/A	#N/A	#N/A	#N/A	#N/A	#N/A	#N/A	#N/A	#N/A	#N/A	#N/A	#N/A	#N/A	#N/A	#N/A	#N/A	#N/A	#N/A	#N/A	#N/A	#N/A	#N/A	#N/A	#N/A	#N/A
453	Desmosterol	C01802	Cholesterol Biosynthesis	#N/A	#N/A	#N/A	#N/A	#N/A	#N/A	#N/A	#N/A	#N/A	#N/A	#N/A	#N/A	#N/A	#N/A	#N/A	#N/A	#N/A	#N/A	#N/A	#N/A	#N/A	#N/A	#N/A	#N/A	#N/A	#N/A	#N/A	#N/A	#N/A	#N/A	#N/A	#N/A	#N/A	#N/A	#N/A	#N/A	#N/A	#N/A	#N/A	#N/A	#N/A	#N/A	#N/A	#N/A	#N/A	#N/A
454	Cholesterol	C00187	Cholesterol Biosynthesis	#N/A	#N/A	#N/A	#N/A	#N/A	#N/A	#N/A	#N/A	#N/A	#N/A	#N/A	#N/A	#N/A	#N/A	#N/A	#N/A	#N/A	#N/A	#N/A	#N/A	#N/A	#N/A	#N/A	#N/A	#N/A	#N/A	#N/A	#N/A	#N/A	#N/A	#N/A	#N/A	#N/A	#N/A	#N/A	#N/A	#N/A	#N/A	#N/A	#N/A	#N/A	#N/A	#N/A	#N/A	#N/A	#N/A
455	sn-caldito-1-phosphoethanolamine	LMGP19000001	Ethanolamines	#N/A	#N/A	#N/A	#N/A	#N/A	#N/A	#N/A	#N/A	#N/A	#N/A	#N/A	#N/A	#N/A	#N/A	#N/A	#N/A	#N/A	#N/A	#N/A	#N/A	#N/A	#N/A	#N/A	#N/A	#N/A	#N/A	#N/A	#N/A	#N/A	#N/A	#N/A	#N/A	#N/A	#N/A	#N/A	#N/A	#N/A	#N/A	#N/A	#N/A	#N/A	#N/A	#N/A	#N/A	#N/A	#N/A
456	sn-caldarchaeo-1-phosphoethanolamine	LMGP18000001	Ethanolamines	#N/A	#N/A	#N/A	#N/A	#N/A	#N/A	#N/A	#N/A	#N/A	#N/A	#N/A	#N/A	#N/A	#N/A	#N/A	#N/A	#N/A	#N/A	#N/A	#N/A	#N/A	#N/A	#N/A	#N/A	#N/A	#N/A	#N/A	#N/A	#N/A	#N/A	#N/A	#N/A	#N/A	#N/A	#N/A	#N/A	#N/A	#N/A	#N/A	#N/A	#N/A	#N/A	#N/A	#N/A	#N/A	#N/A
457	N-hexadecanoyl-ethanolamine	LMFA08040013	Ethanolamines	#N/A	#N/A	#N/A	#N/A	#N/A	#N/A	#N/A	#N/A	#N/A	#N/A	#N/A	#N/A	#N/A	#N/A	#N/A	#N/A	#N/A	#N/A	#N/A	#N/A	#N/A	#N/A	#N/A	#N/A	#N/A	#N/A	#N/A	#N/A	#N/A	#N/A	#N/A	#N/A	#N/A	#N/A	#N/A	#N/A	#N/A	#N/A	#N/A	#N/A	#N/A	#N/A	#N/A	#N/A	#N/A	#N/A
458	N-eicosanoyl-ethanolamine	LMFA08040038	Ethanolamines	#N/A	#N/A	#N/A	#N/A	#N/A	#N/A	#N/A	#N/A	#N/A	#N/A	#N/A	#N/A	#N/A	#N/A	#N/A	#N/A	#N/A	#N/A	#N/A	#N/A	#N/A	#N/A	#N/A	#N/A	#N/A	#N/A	#N/A	#N/A	#N/A	#N/A	#N/A	#N/A	#N/A	#N/A	#N/A	#N/A	#N/A	#N/A	#N/A	#N/A	#N/A	#N/A	#N/A	#N/A	#N/A	#N/A
459	N-([8S_12R]9S_11R_15S-trihydroxy-5Z_13E-prostadienoyl)-ethanolamine	LMFA03110015	Ethanolamines	#N/A	#N/A	#N/A	#N/A	#N/A	#N/A	#N/A	#N/A	#N/A	#N/A	#N/A	#N/A	#N/A	#N/A	#N/A	#N/A	#N/A	#N/A	#N/A	#N/A	#N/A	#N/A	#N/A	#N/A	#N/A	#N/A	#N/A	#N/A	#N/A	#N/A	#N/A	#N/A	#N/A	#N/A	#N/A	#N/A	#N/A	#N/A	#N/A	#N/A	#N/A	#N/A	#N/A	#N/A	#N/A	#N/A
460	N-(Tricosanoyl)-ethanolamine	LMFA08040053	Ethanolamines	#N/A	#N/A	#N/A	#N/A	#N/A	#N/A	#N/A	#N/A	#N/A	#N/A	#N/A	#N/A	#N/A	#N/A	#N/A	#N/A	#N/A	#N/A	#N/A	#N/A	#N/A	#N/A	#N/A	#N/A	#N/A	#N/A	#N/A	#N/A	#N/A	#N/A	#N/A	#N/A	#N/A	#N/A	#N/A	#N/A	#N/A	#N/A	#N/A	#N/A	#N/A	#N/A	#N/A	#N/A	#N/A	#N/A
461	N-(Tetradecanoyl)-ethanolamine	LMFA08040042	Ethanolamines	#N/A	#N/A	#N/A	#N/A	#N/A	#N/A	#N/A	#N/A	#N/A	#N/A	#N/A	#N/A	#N/A	#N/A	#N/A	#N/A	#N/A	#N/A	#N/A	#N/A	#N/A	#N/A	#N/A	#N/A	#N/A	#N/A	#N/A	#N/A	#N/A	#N/A	#N/A	#N/A	#N/A	#N/A	#N/A	#N/A	#N/A	#N/A	#N/A	#N/A	#N/A	#N/A	#N/A	#N/A	#N/A	#N/A
462	N-(Tetracosanoyl)-ethanolamine	LMFA08040054	Ethanolamines	#N/A	#N/A	#N/A	#N/A	#N/A	#N/A	#N/A	#N/A	#N/A	#N/A	#N/A	#N/A	#N/A	#N/A	#N/A	#N/A	#N/A	#N/A	#N/A	#N/A	#N/A	#N/A	#N/A	#N/A	#N/A	#N/A	#N/A	#N/A	#N/A	#N/A	#N/A	#N/A	#N/A	#N/A	#N/A	#N/A	#N/A	#N/A	#N/A	#N/A	#N/A	#N/A	#N/A	#N/A	#N/A	#N/A
463	N-(Pentadecanoyl)-ethanolamine	LMFA08040045	Ethanolamines	#N/A	#N/A	#N/A	#N/A	#N/A	#N/A	#N/A	#N/A	#N/A	#N/A	#N/A	#N/A	#N/A	#N/A	#N/A	#N/A	#N/A	#N/A	#N/A	#N/A	#N/A	#N/A	#N/A	#N/A	#N/A	#N/A	#N/A	#N/A	#N/A	#N/A	#N/A	#N/A	#N/A	#N/A	#N/A	#N/A	#N/A	#N/A	#N/A	#N/A	#N/A	#N/A	#N/A	#N/A	#N/A	#N/A
464	N-(octadecanoyl)-tetradecasphing-4-enine-1-phosphoethanolamine	LMSP03020001	Ethanolamines	#N/A	#N/A	#N/A	#N/A	#N/A	#N/A	#N/A	#N/A	#N/A	#N/A	#N/A	#N/A	#N/A	#N/A	#N/A	#N/A	#N/A	#N/A	#N/A	#N/A	#N/A	#N/A	#N/A	#N/A	#N/A	#N/A	#N/A	#N/A	#N/A	#N/A	#N/A	#N/A	#N/A	#N/A	#N/A	#N/A	#N/A	#N/A	#N/A	#N/A	#N/A	#N/A	#N/A	#N/A	#N/A	#N/A
465	N-(Octadecanoyl)-ethanolamine	LMFA08040051	Ethanolamines	#N/A	#N/A	#N/A	#N/A	#N/A	#N/A	#N/A	#N/A	#N/A	#N/A	#N/A	#N/A	#N/A	#N/A	#N/A	#N/A	#N/A	#N/A	#N/A	#N/A	#N/A	#N/A	#N/A	#N/A	#N/A	#N/A	#N/A	#N/A	#N/A	#N/A	#N/A	#N/A	#N/A	#N/A	#N/A	#N/A	#N/A	#N/A	#N/A	#N/A	#N/A	#N/A	#N/A	#N/A	#N/A	#N/A
466	N-(Hexadecanoyl)-ethanolamine	LMFA08040013	Ethanolamines	#N/A	#N/A	#N/A	#N/A	#N/A	#N/A	#N/A	#N/A	#N/A	#N/A	#N/A	#N/A	#N/A	#N/A	#N/A	#N/A	#N/A	#N/A	#N/A	#N/A	#N/A	#N/A	#N/A	#N/A	#N/A	#N/A	#N/A	#N/A	#N/A	#N/A	#N/A	#N/A	#N/A	#N/A	#N/A	#N/A	#N/A	#N/A	#N/A	#N/A	#N/A	#N/A	#N/A	#N/A	#N/A	#N/A
467	N-(Heptadecanoyl)-ethanolamine	LMFA08040049	Ethanolamines	#N/A	#N/A	#N/A	#N/A	#N/A	#N/A	#N/A	#N/A	#N/A	#N/A	#N/A	#N/A	#N/A	#N/A	#N/A	#N/A	#N/A	#N/A	#N/A	#N/A	#N/A	#N/A	#N/A	#N/A	#N/A	#N/A	#N/A	#N/A	#N/A	#N/A	#N/A	#N/A	#N/A	#N/A	#N/A	#N/A	#N/A	#N/A	#N/A	#N/A	#N/A	#N/A	#N/A	#N/A	#N/A	#N/A
468	N-(Dodecanoyl)-ethanolamine	LMFA08040041	Ethanolamines	#N/A	#N/A	#N/A	#N/A	#N/A	#N/A	#N/A	#N/A	#N/A	#N/A	#N/A	#N/A	#N/A	#N/A	#N/A	#N/A	#N/A	#N/A	#N/A	#N/A	#N/A	#N/A	#N/A	#N/A	#N/A	#N/A	#N/A	#N/A	#N/A	#N/A	#N/A	#N/A	#N/A	#N/A	#N/A	#N/A	#N/A	#N/A	#N/A	#N/A	#N/A	#N/A	#N/A	#N/A	#N/A	#N/A
469	N-(acyl)-sphing-4-enine-1-phosphoethanolamine	LMSP03020000	Ethanolamines	#N/A	#N/A	#N/A	#N/A	#N/A	#N/A	#N/A	#N/A	#N/A	#N/A	#N/A	#N/A	#N/A	#N/A	#N/A	#N/A	#N/A	#N/A	#N/A	#N/A	#N/A	#N/A	#N/A	#N/A	#N/A	#N/A	#N/A	#N/A	#N/A	#N/A	#N/A	#N/A	#N/A	#N/A	#N/A	#N/A	#N/A	#N/A	#N/A	#N/A	#N/A	#N/A	#N/A	#N/A	#N/A	#N/A
470	N-(9Z_12Z_15Z-octadecatrienoyl)-ethanolamine	LMFA08040007	Ethanolamines	#N/A	#N/A	#N/A	#N/A	#N/A	#N/A	#N/A	#N/A	#N/A	#N/A	#N/A	#N/A	#N/A	#N/A	#N/A	#N/A	#N/A	#N/A	#N/A	#N/A	#N/A	#N/A	#N/A	#N/A	#N/A	#N/A	#N/A	#N/A	#N/A	#N/A	#N/A	#N/A	#N/A	#N/A	#N/A	#N/A	#N/A	#N/A	#N/A	#N/A	#N/A	#N/A	#N/A	#N/A	#N/A	#N/A
471	N-(9Z_12Z-octadecadienoyl)-ethanolamine	LMFA08040004	Ethanolamines	#N/A	#N/A	#N/A	#N/A	#N/A	#N/A	#N/A	#N/A	#N/A	#N/A	#N/A	#N/A	#N/A	#N/A	#N/A	#N/A	#N/A	#N/A	#N/A	#N/A	#N/A	#N/A	#N/A	#N/A	#N/A	#N/A	#N/A	#N/A	#N/A	#N/A	#N/A	#N/A	#N/A	#N/A	#N/A	#N/A	#N/A	#N/A	#N/A	#N/A	#N/A	#N/A	#N/A	#N/A	#N/A	#N/A
472	N-(9Z-octadecenoyl)-ethanolamine	LMFA08040015	Ethanolamines	#N/A	#N/A	#N/A	#N/A	#N/A	#N/A	#N/A	#N/A	#N/A	#N/A	#N/A	#N/A	#N/A	#N/A	#N/A	#N/A	#N/A	#N/A	#N/A	#N/A	#N/A	#N/A	#N/A	#N/A	#N/A	#N/A	#N/A	#N/A	#N/A	#N/A	#N/A	#N/A	#N/A	#N/A	#N/A	#N/A	#N/A	#N/A	#N/A	#N/A	#N/A	#N/A	#N/A	#N/A	#N/A	#N/A
473	N-(9Z-hexadecenoyl)-ethanolamine	LMFA08040043	Ethanolamines	#N/A	#N/A	#N/A	#N/A	#N/A	#N/A	#N/A	#N/A	#N/A	#N/A	#N/A	#N/A	#N/A	#N/A	#N/A	#N/A	#N/A	#N/A	#N/A	#N/A	#N/A	#N/A	#N/A	#N/A	#N/A	#N/A	#N/A	#N/A	#N/A	#N/A	#N/A	#N/A	#N/A	#N/A	#N/A	#N/A	#N/A	#N/A	#N/A	#N/A	#N/A	#N/A	#N/A	#N/A	#N/A	#N/A
474	N-(9S_15S-dihydroxy-11-oxo-5Z_13E-prostadienoyl)-ethanolamine	LMFA03010152	Ethanolamines	#N/A	#N/A	#N/A	#N/A	#N/A	#N/A	#N/A	#N/A	#N/A	#N/A	#N/A	#N/A	#N/A	#N/A	#N/A	#N/A	#N/A	#N/A	#N/A	#N/A	#N/A	#N/A	#N/A	#N/A	#N/A	#N/A	#N/A	#N/A	#N/A	#N/A	#N/A	#N/A	#N/A	#N/A	#N/A	#N/A	#N/A	#N/A	#N/A	#N/A	#N/A	#N/A	#N/A	#N/A	#N/A	#N/A
475	N-(8Z_11Z_14Z-eicosatrienoyl)-ethanolamine	LMFA08040011	Ethanolamines	#N/A	#N/A	#N/A	#N/A	#N/A	#N/A	#N/A	#N/A	#N/A	#N/A	#N/A	#N/A	#N/A	#N/A	#N/A	#N/A	#N/A	#N/A	#N/A	#N/A	#N/A	#N/A	#N/A	#N/A	#N/A	#N/A	#N/A	#N/A	#N/A	#N/A	#N/A	#N/A	#N/A	#N/A	#N/A	#N/A	#N/A	#N/A	#N/A	#N/A	#N/A	#N/A	#N/A	#N/A	#N/A	#N/A
476	N-(7Z_10Z_13Z_16Z-docosatetraenoyl)-ethanolamine	LMFA08040028	Ethanolamines	#N/A	#N/A	#N/A	#N/A	#N/A	#N/A	#N/A	#N/A	#N/A	#N/A	#N/A	#N/A	#N/A	#N/A	#N/A	#N/A	#N/A	#N/A	#N/A	#N/A	#N/A	#N/A	#N/A	#N/A	#N/A	#N/A	#N/A	#N/A	#N/A	#N/A	#N/A	#N/A	#N/A	#N/A	#N/A	#N/A	#N/A	#N/A	#N/A	#N/A	#N/A	#N/A	#N/A	#N/A	#N/A	#N/A
477	N-(6Z_9Z_12Z_15Z-octadecatetraenoyl)-ethanolamine	LMFA08040006	Ethanolamines	#N/A	#N/A	#N/A	#N/A	#N/A	#N/A	#N/A	#N/A	#N/A	#N/A	#N/A	#N/A	#N/A	#N/A	#N/A	#N/A	#N/A	#N/A	#N/A	#N/A	#N/A	#N/A	#N/A	#N/A	#N/A	#N/A	#N/A	#N/A	#N/A	#N/A	#N/A	#N/A	#N/A	#N/A	#N/A	#N/A	#N/A	#N/A	#N/A	#N/A	#N/A	#N/A	#N/A	#N/A	#N/A	#N/A
478	N-(5Z_8Z_11Z_14Z_17Z-eicosapentaenoyl)-ethanolamine	LMFA08040008	Ethanolamines	#N/A	#N/A	#N/A	#N/A	#N/A	#N/A	#N/A	#N/A	#N/A	#N/A	#N/A	#N/A	#N/A	#N/A	#N/A	#N/A	#N/A	#N/A	#N/A	#N/A	#N/A	#N/A	#N/A	#N/A	#N/A	#N/A	#N/A	#N/A	#N/A	#N/A	#N/A	#N/A	#N/A	#N/A	#N/A	#N/A	#N/A	#N/A	#N/A	#N/A	#N/A	#N/A	#N/A	#N/A	#N/A	#N/A
479	N-(5Z_8Z_11Z_14Z-heneicosatetraenoyl)-ethanolamine	LMFA08040020	Ethanolamines	#N/A	#N/A	#N/A	#N/A	#N/A	#N/A	#N/A	#N/A	#N/A	#N/A	#N/A	#N/A	#N/A	#N/A	#N/A	#N/A	#N/A	#N/A	#N/A	#N/A	#N/A	#N/A	#N/A	#N/A	#N/A	#N/A	#N/A	#N/A	#N/A	#N/A	#N/A	#N/A	#N/A	#N/A	#N/A	#N/A	#N/A	#N/A	#N/A	#N/A	#N/A	#N/A	#N/A	#N/A	#N/A	#N/A
480	N-(5Z_8Z_11Z_14Z-docosatetraenoyl)-ethanolamine	LMFA08040021	Ethanolamines	#N/A	#N/A	#N/A	#N/A	#N/A	#N/A	#N/A	#N/A	#N/A	#N/A	#N/A	#N/A	#N/A	#N/A	#N/A	#N/A	#N/A	#N/A	#N/A	#N/A	#N/A	#N/A	#N/A	#N/A	#N/A	#N/A	#N/A	#N/A	#N/A	#N/A	#N/A	#N/A	#N/A	#N/A	#N/A	#N/A	#N/A	#N/A	#N/A	#N/A	#N/A	#N/A	#N/A	#N/A	#N/A	#N/A
481	N-(5Z_8Z_11Z-eicosatrienoyl)-ethanolamine	LMFA08040037	Ethanolamines	#N/A	#N/A	#N/A	#N/A	#N/A	#N/A	#N/A	#N/A	#N/A	#N/A	#N/A	#N/A	#N/A	#N/A	#N/A	#N/A	#N/A	#N/A	#N/A	#N/A	#N/A	#N/A	#N/A	#N/A	#N/A	#N/A	#N/A	#N/A	#N/A	#N/A	#N/A	#N/A	#N/A	#N/A	#N/A	#N/A	#N/A	#N/A	#N/A	#N/A	#N/A	#N/A	#N/A	#N/A	#N/A	#N/A
482	N-(4Z_7Z_10Z_13Z_16Z_19Z-docosahexaenoyl)-ethanolamine	LMFA08040009	Ethanolamines	#N/A	#N/A	#N/A	#N/A	#N/A	#N/A	#N/A	#N/A	#N/A	#N/A	#N/A	#N/A	#N/A	#N/A	#N/A	#N/A	#N/A	#N/A	#N/A	#N/A	#N/A	#N/A	#N/A	#N/A	#N/A	#N/A	#N/A	#N/A	#N/A	#N/A	#N/A	#N/A	#N/A	#N/A	#N/A	#N/A	#N/A	#N/A	#N/A	#N/A	#N/A	#N/A	#N/A	#N/A	#N/A	#N/A
483	N-(2_2-dimethy-5Z_8Z_11Z_14Z-eicosatetraenoyl)-ethanolamine	LMFA08040017	Ethanolamines	#N/A	#N/A	#N/A	#N/A	#N/A	#N/A	#N/A	#N/A	#N/A	#N/A	#N/A	#N/A	#N/A	#N/A	#N/A	#N/A	#N/A	#N/A	#N/A	#N/A	#N/A	#N/A	#N/A	#N/A	#N/A	#N/A	#N/A	#N/A	#N/A	#N/A	#N/A	#N/A	#N/A	#N/A	#N/A	#N/A	#N/A	#N/A	#N/A	#N/A	#N/A	#N/A	#N/A	#N/A	#N/A	#N/A
484	N-(13Z-docosanoyl)-ethanolamine	LMFA08040050	Ethanolamines	#N/A	#N/A	#N/A	#N/A	#N/A	#N/A	#N/A	#N/A	#N/A	#N/A	#N/A	#N/A	#N/A	#N/A	#N/A	#N/A	#N/A	#N/A	#N/A	#N/A	#N/A	#N/A	#N/A	#N/A	#N/A	#N/A	#N/A	#N/A	#N/A	#N/A	#N/A	#N/A	#N/A	#N/A	#N/A	#N/A	#N/A	#N/A	#N/A	#N/A	#N/A	#N/A	#N/A	#N/A	#N/A	#N/A
485	N-(11Z_14Z-eicosadienoyl)-ethanolamine	LMFA08040002	Ethanolamines	#N/A	#N/A	#N/A	#N/A	#N/A	#N/A	#N/A	#N/A	#N/A	#N/A	#N/A	#N/A	#N/A	#N/A	#N/A	#N/A	#N/A	#N/A	#N/A	#N/A	#N/A	#N/A	#N/A	#N/A	#N/A	#N/A	#N/A	#N/A	#N/A	#N/A	#N/A	#N/A	#N/A	#N/A	#N/A	#N/A	#N/A	#N/A	#N/A	#N/A	#N/A	#N/A	#N/A	#N/A	#N/A	#N/A
486	N-(11Z-eicosaenoyl)-ethanolamine	LMFA08040010	Ethanolamines	#N/A	#N/A	#N/A	#N/A	#N/A	#N/A	#N/A	#N/A	#N/A	#N/A	#N/A	#N/A	#N/A	#N/A	#N/A	#N/A	#N/A	#N/A	#N/A	#N/A	#N/A	#N/A	#N/A	#N/A	#N/A	#N/A	#N/A	#N/A	#N/A	#N/A	#N/A	#N/A	#N/A	#N/A	#N/A	#N/A	#N/A	#N/A	#N/A	#N/A	#N/A	#N/A	#N/A	#N/A	#N/A	#N/A
487	2-octadecanoyl-3-(5Z_8Z-eicosadienoyl)-sn-glycero-1-phosphoethanolamine	LMGP02010120	Phospohethanolamines	#N/A	#N/A	#N/A	#N/A	#N/A	#N/A	#N/A	#N/A	#N/A	#N/A	#N/A	#N/A	#N/A	#N/A	#N/A	#N/A	#N/A	#N/A	#N/A	#N/A	#N/A	#N/A	#N/A	#N/A	#N/A	#N/A	#N/A	#N/A	#N/A	#N/A	#N/A	#N/A	#N/A	#N/A	#N/A	#N/A	#N/A	#N/A	#N/A	#N/A	#N/A	#N/A	#N/A	#N/A	#N/A	#N/A
488	2-acyl-sn-glycero-3-phosphoethanolamine	LMGP0205AA00	Phospohethanolamines	#N/A	#N/A	#N/A	#N/A	#N/A	#N/A	#N/A	#N/A	#N/A	#N/A	#N/A	#N/A	#N/A	#N/A	#N/A	#N/A	#N/A	#N/A	#N/A	#N/A	#N/A	#N/A	#N/A	#N/A	#N/A	#N/A	#N/A	#N/A	#N/A	#N/A	#N/A	#N/A	#N/A	#N/A	#N/A	#N/A	#N/A	#N/A	#N/A	#N/A	#N/A	#N/A	#N/A	#N/A	#N/A	#N/A
489	2-(5Z_8Z_11Z_14Z-eicosatetraenoyl)-3-octadecanoyl-sn-glycero-1-phosphoethanolamine	LMGP02010119	Phospohethanolamines	#N/A	#N/A	#N/A	#N/A	#N/A	#N/A	#N/A	#N/A	#N/A	#N/A	#N/A	#N/A	#N/A	#N/A	#N/A	#N/A	#N/A	#N/A	#N/A	#N/A	#N/A	#N/A	#N/A	#N/A	#N/A	#N/A	#N/A	#N/A	#N/A	#N/A	#N/A	#N/A	#N/A	#N/A	#N/A	#N/A	#N/A	#N/A	#N/A	#N/A	#N/A	#N/A	#N/A	#N/A	#N/A	#N/A
490	2-(5Z_8Z_11Z_14Z-eicosatetraenoyl)-3-hexadecanoyl-sn-glycero-1-phospho-N_N-dimethylethanolamine	LMGP02010321	Phospohethanolamines	#N/A	#N/A	#N/A	#N/A	#N/A	#N/A	#N/A	#N/A	#N/A	#N/A	#N/A	#N/A	#N/A	#N/A	#N/A	#N/A	#N/A	#N/A	#N/A	#N/A	#N/A	#N/A	#N/A	#N/A	#N/A	#N/A	#N/A	#N/A	#N/A	#N/A	#N/A	#N/A	#N/A	#N/A	#N/A	#N/A	#N/A	#N/A	#N/A	#N/A	#N/A	#N/A	#N/A	#N/A	#N/A	#N/A
491	1_2-diundecanoyl-sn-glycero-3-phosphoethanolamine	LMGP02010014	Phospohethanolamines	#N/A	#N/A	#N/A	#N/A	#N/A	#N/A	#N/A	#N/A	#N/A	#N/A	#N/A	#N/A	#N/A	#N/A	#N/A	#N/A	#N/A	#N/A	#N/A	#N/A	#N/A	#N/A	#N/A	#N/A	#N/A	#N/A	#N/A	#N/A	#N/A	#N/A	#N/A	#N/A	#N/A	#N/A	#N/A	#N/A	#N/A	#N/A	#N/A	#N/A	#N/A	#N/A	#N/A	#N/A	#N/A	#N/A
492	1_2-ditricosanoyl-sn-glycero-3-phosphoethanolamine	LMGP02010195	Phospohethanolamines	#N/A	#N/A	#N/A	#N/A	#N/A	#N/A	#N/A	#N/A	#N/A	#N/A	#N/A	#N/A	#N/A	#N/A	#N/A	#N/A	#N/A	#N/A	#N/A	#N/A	#N/A	#N/A	#N/A	#N/A	#N/A	#N/A	#N/A	#N/A	#N/A	#N/A	#N/A	#N/A	#N/A	#N/A	#N/A	#N/A	#N/A	#N/A	#N/A	#N/A	#N/A	#N/A	#N/A	#N/A	#N/A	#N/A
493	1_2-ditetradecanoyl-sn-glycero-3-phospho-N-methylethanolamine	LMGP02010343	Phospohethanolamines	#N/A	#N/A	#N/A	#N/A	#N/A	#N/A	#N/A	#N/A	#N/A	#N/A	#N/A	#N/A	#N/A	#N/A	#N/A	#N/A	#N/A	#N/A	#N/A	#N/A	#N/A	#N/A	#N/A	#N/A	#N/A	#N/A	#N/A	#N/A	#N/A	#N/A	#N/A	#N/A	#N/A	#N/A	#N/A	#N/A	#N/A	#N/A	#N/A	#N/A	#N/A	#N/A	#N/A	#N/A	#N/A	#N/A
494	1_2-dipentacosanoyl-sn-glycero-3-phosphoethanolamine	LMGP02010088	Phospohethanolamines	#N/A	#N/A	#N/A	#N/A	#N/A	#N/A	#N/A	#N/A	#N/A	#N/A	#N/A	#N/A	#N/A	#N/A	#N/A	#N/A	#N/A	#N/A	#N/A	#N/A	#N/A	#N/A	#N/A	#N/A	#N/A	#N/A	#N/A	#N/A	#N/A	#N/A	#N/A	#N/A	#N/A	#N/A	#N/A	#N/A	#N/A	#N/A	#N/A	#N/A	#N/A	#N/A	#N/A	#N/A	#N/A	#N/A
495	1_2-dioctadecyl-sn-glycero-3-phosphoethanolamine	LMGP02040005	Phospohethanolamines	#N/A	#N/A	#N/A	#N/A	#N/A	#N/A	#N/A	#N/A	#N/A	#N/A	#N/A	#N/A	#N/A	#N/A	#N/A	#N/A	#N/A	#N/A	#N/A	#N/A	#N/A	#N/A	#N/A	#N/A	#N/A	#N/A	#N/A	#N/A	#N/A	#N/A	#N/A	#N/A	#N/A	#N/A	#N/A	#N/A	#N/A	#N/A	#N/A	#N/A	#N/A	#N/A	#N/A	#N/A	#N/A	#N/A
496	1_2-dioctadecanoyl-sn-glycero-3-phosphoethanolamine	LMGP02010097	Phospohethanolamines	#N/A	#N/A	#N/A	#N/A	#N/A	#N/A	#N/A	#N/A	#N/A	#N/A	#N/A	#N/A	#N/A	#N/A	#N/A	#N/A	#N/A	#N/A	#N/A	#N/A	#N/A	#N/A	#N/A	#N/A	#N/A	#N/A	#N/A	#N/A	#N/A	#N/A	#N/A	#N/A	#N/A	#N/A	#N/A	#N/A	#N/A	#N/A	#N/A	#N/A	#N/A	#N/A	#N/A	#N/A	#N/A	#N/A
497	1_2-dioctadecanoyl-sn-glycero-3-phospho-N_N-dimethylethanolamine	LMGP02010317	Phospohethanolamines	#N/A	#N/A	#N/A	#N/A	#N/A	#N/A	#N/A	#N/A	#N/A	#N/A	#N/A	#N/A	#N/A	#N/A	#N/A	#N/A	#N/A	#N/A	#N/A	#N/A	#N/A	#N/A	#N/A	#N/A	#N/A	#N/A	#N/A	#N/A	#N/A	#N/A	#N/A	#N/A	#N/A	#N/A	#N/A	#N/A	#N/A	#N/A	#N/A	#N/A	#N/A	#N/A	#N/A	#N/A	#N/A	#N/A
498	1_2-dioctadecanoyl-sn-glycero-3-phospho-N-methylethanolamine	LMGP02010344	Phospohethanolamines	#N/A	#N/A	#N/A	#N/A	#N/A	#N/A	#N/A	#N/A	#N/A	#N/A	#N/A	#N/A	#N/A	#N/A	#N/A	#N/A	#N/A	#N/A	#N/A	#N/A	#N/A	#N/A	#N/A	#N/A	#N/A	#N/A	#N/A	#N/A	#N/A	#N/A	#N/A	#N/A	#N/A	#N/A	#N/A	#N/A	#N/A	#N/A	#N/A	#N/A	#N/A	#N/A	#N/A	#N/A	#N/A	#N/A
499	1_2-dihexadecanoyl-sn-glycero-3-phospho-N_N-dimethylethanolamine	LMGP02010325	Phospohethanolamines	#N/A	#N/A	#N/A	#N/A	#N/A	#N/A	#N/A	#N/A	#N/A	#N/A	#N/A	#N/A	#N/A	#N/A	#N/A	#N/A	#N/A	#N/A	#N/A	#N/A	#N/A	#N/A	#N/A	#N/A	#N/A	#N/A	#N/A	#N/A	#N/A	#N/A	#N/A	#N/A	#N/A	#N/A	#N/A	#N/A	#N/A	#N/A	#N/A	#N/A	#N/A	#N/A	#N/A	#N/A	#N/A	#N/A
500	1_2-dihexacosanoyl-sn-glycero-3-phosphoethanolamine	LMGP02010090	Phospohethanolamines	#N/A	#N/A	#N/A	#N/A	#N/A	#N/A	#N/A	#N/A	#N/A	#N/A	#N/A	#N/A	#N/A	#N/A	#N/A	#N/A	#N/A	#N/A	#N/A	#N/A	#N/A	#N/A	#N/A	#N/A	#N/A	#N/A	#N/A	#N/A	#N/A	#N/A	#N/A	#N/A	#N/A	#N/A	#N/A	#N/A	#N/A	#N/A	#N/A	#N/A	#N/A	#N/A	#N/A	#N/A	#N/A	#N/A
501	1_2-diheneicosanoyl-sn-glycero-3-phosphoethanolamine	LMGP02010150	Phospohethanolamines	#N/A	#N/A	#N/A	#N/A	#N/A	#N/A	#N/A	#N/A	#N/A	#N/A	#N/A	#N/A	#N/A	#N/A	#N/A	#N/A	#N/A	#N/A	#N/A	#N/A	#N/A	#N/A	#N/A	#N/A	#N/A	#N/A	#N/A	#N/A	#N/A	#N/A	#N/A	#N/A	#N/A	#N/A	#N/A	#N/A	#N/A	#N/A	#N/A	#N/A	#N/A	#N/A	#N/A	#N/A	#N/A	#N/A
502	1-octadecyl-sn-glycero-3-phosphoethanolamine	LMGP02060003	Phospohethanolamines	#N/A	#N/A	#N/A	#N/A	#N/A	#N/A	#N/A	#N/A	#N/A	#N/A	#N/A	#N/A	#N/A	#N/A	#N/A	#N/A	#N/A	#N/A	#N/A	#N/A	#N/A	#N/A	#N/A	#N/A	#N/A	#N/A	#N/A	#N/A	#N/A	#N/A	#N/A	#N/A	#N/A	#N/A	#N/A	#N/A	#N/A	#N/A	#N/A	#N/A	#N/A	#N/A	#N/A	#N/A	#N/A	#N/A
503	1-octadecanoyl-sn-glycero-3-phosphoethanolamine	LMGP02050001	Phospohethanolamines	#N/A	#N/A	#N/A	#N/A	#N/A	#N/A	#N/A	#N/A	#N/A	#N/A	#N/A	#N/A	#N/A	#N/A	#N/A	#N/A	#N/A	#N/A	#N/A	#N/A	#N/A	#N/A	#N/A	#N/A	#N/A	#N/A	#N/A	#N/A	#N/A	#N/A	#N/A	#N/A	#N/A	#N/A	#N/A	#N/A	#N/A	#N/A	#N/A	#N/A	#N/A	#N/A	#N/A	#N/A	#N/A	#N/A
504	1-nonanoyl-2-tridecanoyl-sn-glycero-3-phosphoethanolamine	LMGP02010282	Phospohethanolamines	#N/A	#N/A	#N/A	#N/A	#N/A	#N/A	#N/A	#N/A	#N/A	#N/A	#N/A	#N/A	#N/A	#N/A	#N/A	#N/A	#N/A	#N/A	#N/A	#N/A	#N/A	#N/A	#N/A	#N/A	#N/A	#N/A	#N/A	#N/A	#N/A	#N/A	#N/A	#N/A	#N/A	#N/A	#N/A	#N/A	#N/A	#N/A	#N/A	#N/A	#N/A	#N/A	#N/A	#N/A	#N/A	#N/A
505	1-hexadecyl-sn-glycero-3-phosphoethanolamine	LMGP02060002	Phospohethanolamines	#N/A	#N/A	#N/A	#N/A	#N/A	#N/A	#N/A	#N/A	#N/A	#N/A	#N/A	#N/A	#N/A	#N/A	#N/A	#N/A	#N/A	#N/A	#N/A	#N/A	#N/A	#N/A	#N/A	#N/A	#N/A	#N/A	#N/A	#N/A	#N/A	#N/A	#N/A	#N/A	#N/A	#N/A	#N/A	#N/A	#N/A	#N/A	#N/A	#N/A	#N/A	#N/A	#N/A	#N/A	#N/A	#N/A
506	1-hexadecanoyl-sn-glycero-3-phosphoethanolamine	LMGP02050002	Phospohethanolamines	#N/A	#N/A	#N/A	#N/A	#N/A	#N/A	#N/A	#N/A	#N/A	#N/A	#N/A	#N/A	#N/A	#N/A	#N/A	#N/A	#N/A	#N/A	#N/A	#N/A	#N/A	#N/A	#N/A	#N/A	#N/A	#N/A	#N/A	#N/A	#N/A	#N/A	#N/A	#N/A	#N/A	#N/A	#N/A	#N/A	#N/A	#N/A	#N/A	#N/A	#N/A	#N/A	#N/A	#N/A	#N/A	#N/A
507	1-hexadecanoyl-2-tridecanoyl-sn-glycero-3-phosphoethanolamine	LMGP02010298	Phospohethanolamines	#N/A	#N/A	#N/A	#N/A	#N/A	#N/A	#N/A	#N/A	#N/A	#N/A	#N/A	#N/A	#N/A	#N/A	#N/A	#N/A	#N/A	#N/A	#N/A	#N/A	#N/A	#N/A	#N/A	#N/A	#N/A	#N/A	#N/A	#N/A	#N/A	#N/A	#N/A	#N/A	#N/A	#N/A	#N/A	#N/A	#N/A	#N/A	#N/A	#N/A	#N/A	#N/A	#N/A	#N/A	#N/A	#N/A
508	1-dodecanoyl-2-pentadecanoyl-sn-glycero-3-phosphoethanolamine	LMGP02010223	Phospohethanolamines	#N/A	#N/A	#N/A	#N/A	#N/A	#N/A	#N/A	#N/A	#N/A	#N/A	#N/A	#N/A	#N/A	#N/A	#N/A	#N/A	#N/A	#N/A	#N/A	#N/A	#N/A	#N/A	#N/A	#N/A	#N/A	#N/A	#N/A	#N/A	#N/A	#N/A	#N/A	#N/A	#N/A	#N/A	#N/A	#N/A	#N/A	#N/A	#N/A	#N/A	#N/A	#N/A	#N/A	#N/A	#N/A	#N/A
509	1-docosanoyl-2-heptadecanoyl-sn-glycero-3-phosphoethanolamine	LMGP02010214	Phospohethanolamines	#N/A	#N/A	#N/A	#N/A	#N/A	#N/A	#N/A	#N/A	#N/A	#N/A	#N/A	#N/A	#N/A	#N/A	#N/A	#N/A	#N/A	#N/A	#N/A	#N/A	#N/A	#N/A	#N/A	#N/A	#N/A	#N/A	#N/A	#N/A	#N/A	#N/A	#N/A	#N/A	#N/A	#N/A	#N/A	#N/A	#N/A	#N/A	#N/A	#N/A	#N/A	#N/A	#N/A	#N/A	#N/A	#N/A
510	1-docosanoyl-2-heneicosanoyl-sn-glycero-3-phosphoethanolamine	LMGP02010218	Phospohethanolamines	#N/A	#N/A	#N/A	#N/A	#N/A	#N/A	#N/A	#N/A	#N/A	#N/A	#N/A	#N/A	#N/A	#N/A	#N/A	#N/A	#N/A	#N/A	#N/A	#N/A	#N/A	#N/A	#N/A	#N/A	#N/A	#N/A	#N/A	#N/A	#N/A	#N/A	#N/A	#N/A	#N/A	#N/A	#N/A	#N/A	#N/A	#N/A	#N/A	#N/A	#N/A	#N/A	#N/A	#N/A	#N/A	#N/A
511	1-(9Z-octadecenyl)-sn-glycero-3-phosphoethanolamine	LMGP02060004	Phospohethanolamines	#N/A	#N/A	#N/A	#N/A	#N/A	#N/A	#N/A	#N/A	#N/A	#N/A	#N/A	#N/A	#N/A	#N/A	#N/A	#N/A	#N/A	#N/A	#N/A	#N/A	#N/A	#N/A	#N/A	#N/A	#N/A	#N/A	#N/A	#N/A	#N/A	#N/A	#N/A	#N/A	#N/A	#N/A	#N/A	#N/A	#N/A	#N/A	#N/A	#N/A	#N/A	#N/A	#N/A	#N/A	#N/A	#N/A
512	1-(9Z-octadecenoyl)-sn-glycero-3-phosphoethanolamine	LMGP02050004	Phospohethanolamines	#N/A	#N/A	#N/A	#N/A	#N/A	#N/A	#N/A	#N/A	#N/A	#N/A	#N/A	#N/A	#N/A	#N/A	#N/A	#N/A	#N/A	#N/A	#N/A	#N/A	#N/A	#N/A	#N/A	#N/A	#N/A	#N/A	#N/A	#N/A	#N/A	#N/A	#N/A	#N/A	#N/A	#N/A	#N/A	#N/A	#N/A	#N/A	#N/A	#N/A	#N/A	#N/A	#N/A	#N/A	#N/A	#N/A
513	1-(9Z-heptadecenoyl)-sn-glycero-3-phosphoethanolamine	LMGP02050008	Phospohethanolamines	#N/A	#N/A	#N/A	#N/A	#N/A	#N/A	#N/A	#N/A	#N/A	#N/A	#N/A	#N/A	#N/A	#N/A	#N/A	#N/A	#N/A	#N/A	#N/A	#N/A	#N/A	#N/A	#N/A	#N/A	#N/A	#N/A	#N/A	#N/A	#N/A	#N/A	#N/A	#N/A	#N/A	#N/A	#N/A	#N/A	#N/A	#N/A	#N/A	#N/A	#N/A	#N/A	#N/A	#N/A	#N/A	#N/A
514	1-(5Z_8Z_11Z_14Z-eicosatetraenoyl)-sn-glycero-3-phosphoethanolamine	LMGP02050009	Phospohethanolamines	#N/A	#N/A	#N/A	#N/A	#N/A	#N/A	#N/A	#N/A	#N/A	#N/A	#N/A	#N/A	#N/A	#N/A	#N/A	#N/A	#N/A	#N/A	#N/A	#N/A	#N/A	#N/A	#N/A	#N/A	#N/A	#N/A	#N/A	#N/A	#N/A	#N/A	#N/A	#N/A	#N/A	#N/A	#N/A	#N/A	#N/A	#N/A	#N/A	#N/A	#N/A	#N/A	#N/A	#N/A	#N/A	#N/A
515	1-(5Z_8Z-eicosadienoyl)-2-octadecanoyl-sn-glycero-3-phosphoethanolamine	LMGP02010121	Phospohethanolamines	#N/A	#N/A	#N/A	#N/A	#N/A	#N/A	#N/A	#N/A	#N/A	#N/A	#N/A	#N/A	#N/A	#N/A	#N/A	#N/A	#N/A	#N/A	#N/A	#N/A	#N/A	#N/A	#N/A	#N/A	#N/A	#N/A	#N/A	#N/A	#N/A	#N/A	#N/A	#N/A	#N/A	#N/A	#N/A	#N/A	#N/A	#N/A	#N/A	#N/A	#N/A	#N/A	#N/A	#N/A	#N/A	#N/A
516	1-(1Z_12Z-nonadecadienyl)-sn-glycero-3-phosphoethanolamine	LMGP02070003	Phospohethanolamines	#N/A	#N/A	#N/A	#N/A	#N/A	#N/A	#N/A	#N/A	#N/A	#N/A	#N/A	#N/A	#N/A	#N/A	#N/A	#N/A	#N/A	#N/A	#N/A	#N/A	#N/A	#N/A	#N/A	#N/A	#N/A	#N/A	#N/A	#N/A	#N/A	#N/A	#N/A	#N/A	#N/A	#N/A	#N/A	#N/A	#N/A	#N/A	#N/A	#N/A	#N/A	#N/A	#N/A	#N/A	#N/A	#N/A
517	1-(1Z-hexadecenyl)-sn-glycero-3-phosphoethanolamine	LMGP02070001	Phospohethanolamines	#N/A	#N/A	#N/A	#N/A	#N/A	#N/A	#N/A	#N/A	#N/A	#N/A	#N/A	#N/A	#N/A	#N/A	#N/A	#N/A	#N/A	#N/A	#N/A	#N/A	#N/A	#N/A	#N/A	#N/A	#N/A	#N/A	#N/A	#N/A	#N/A	#N/A	#N/A	#N/A	#N/A	#N/A	#N/A	#N/A	#N/A	#N/A	#N/A	#N/A	#N/A	#N/A	#N/A	#N/A	#N/A	#N/A
518	N-(hexacosanoyl)-sphinganine-1-phosphocholine	LMSP03010026	Phosphocholines	#N/A	#N/A	#N/A	#N/A	#N/A	#N/A	#N/A	#N/A	#N/A	#N/A	#N/A	#N/A	#N/A	#N/A	#N/A	#N/A	#N/A	#N/A	#N/A	#N/A	#N/A	#N/A	#N/A	#N/A	#N/A	#N/A	#N/A	#N/A	#N/A	#N/A	#N/A	#N/A	#N/A	#N/A	#N/A	#N/A	#N/A	#N/A	#N/A	#N/A	#N/A	#N/A	#N/A	#N/A	#N/A	#N/A
519	N-(docosanoyl)-sphing-4-enine-1-phosphocholine	LMSP03010006	Phosphocholines	#N/A	#N/A	#N/A	#N/A	#N/A	#N/A	#N/A	#N/A	#N/A	#N/A	#N/A	#N/A	#N/A	#N/A	#N/A	#N/A	#N/A	#N/A	#N/A	#N/A	#N/A	#N/A	#N/A	#N/A	#N/A	#N/A	#N/A	#N/A	#N/A	#N/A	#N/A	#N/A	#N/A	#N/A	#N/A	#N/A	#N/A	#N/A	#N/A	#N/A	#N/A	#N/A	#N/A	#N/A	#N/A	#N/A
520	N-(15Z-tetracosenoyl)-sphing-4-enine-1-phosphocholine	LMSP03010007	Phosphocholines	#N/A	#N/A	#N/A	#N/A	#N/A	#N/A	#N/A	#N/A	#N/A	#N/A	#N/A	#N/A	#N/A	#N/A	#N/A	#N/A	#N/A	#N/A	#N/A	#N/A	#N/A	#N/A	#N/A	#N/A	#N/A	#N/A	#N/A	#N/A	#N/A	#N/A	#N/A	#N/A	#N/A	#N/A	#N/A	#N/A	#N/A	#N/A	#N/A	#N/A	#N/A	#N/A	#N/A	#N/A	#N/A	#N/A
521	3-pentadecanoyl-sn-glycero-1-phosphocholine	LMGP01050017	Phosphocholines	#N/A	#N/A	#N/A	#N/A	#N/A	#N/A	#N/A	#N/A	#N/A	#N/A	#N/A	#N/A	#N/A	#N/A	#N/A	#N/A	#N/A	#N/A	#N/A	#N/A	#N/A	#N/A	#N/A	#N/A	#N/A	#N/A	#N/A	#N/A	#N/A	#N/A	#N/A	#N/A	#N/A	#N/A	#N/A	#N/A	#N/A	#N/A	#N/A	#N/A	#N/A	#N/A	#N/A	#N/A	#N/A	#N/A
522	3-octadecyl-sn-glycero-1-phosphocholine	LMGP01060015	Phosphocholines	#N/A	#N/A	#N/A	#N/A	#N/A	#N/A	#N/A	#N/A	#N/A	#N/A	#N/A	#N/A	#N/A	#N/A	#N/A	#N/A	#N/A	#N/A	#N/A	#N/A	#N/A	#N/A	#N/A	#N/A	#N/A	#N/A	#N/A	#N/A	#N/A	#N/A	#N/A	#N/A	#N/A	#N/A	#N/A	#N/A	#N/A	#N/A	#N/A	#N/A	#N/A	#N/A	#N/A	#N/A	#N/A	#N/A
523	3-hexadecanoyl-sn-glycero-1-phosphocholine	LMGP01050019	Phosphocholines	#N/A	#N/A	#N/A	#N/A	#N/A	#N/A	#N/A	#N/A	#N/A	#N/A	#N/A	#N/A	#N/A	#N/A	#N/A	#N/A	#N/A	#N/A	#N/A	#N/A	#N/A	#N/A	#N/A	#N/A	#N/A	#N/A	#N/A	#N/A	#N/A	#N/A	#N/A	#N/A	#N/A	#N/A	#N/A	#N/A	#N/A	#N/A	#N/A	#N/A	#N/A	#N/A	#N/A	#N/A	#N/A	#N/A
524	2_3-di-(9Z-octadecenoyl)-sn-glycero-1-phosphocholine	LMGP01010891	Phosphocholines	#N/A	#N/A	#N/A	#N/A	#N/A	#N/A	#N/A	#N/A	#N/A	#N/A	#N/A	#N/A	#N/A	#N/A	#N/A	#N/A	#N/A	#N/A	#N/A	#N/A	#N/A	#N/A	#N/A	#N/A	#N/A	#N/A	#N/A	#N/A	#N/A	#N/A	#N/A	#N/A	#N/A	#N/A	#N/A	#N/A	#N/A	#N/A	#N/A	#N/A	#N/A	#N/A	#N/A	#N/A	#N/A	#N/A
525	2-valeryl-sn-glycero-3-phosphocholine	LMGP01050091	Phosphocholines	#N/A	#N/A	#N/A	#N/A	#N/A	#N/A	#N/A	#N/A	#N/A	#N/A	#N/A	#N/A	#N/A	#N/A	#N/A	#N/A	#N/A	#N/A	#N/A	#N/A	#N/A	#N/A	#N/A	#N/A	#N/A	#N/A	#N/A	#N/A	#N/A	#N/A	#N/A	#N/A	#N/A	#N/A	#N/A	#N/A	#N/A	#N/A	#N/A	#N/A	#N/A	#N/A	#N/A	#N/A	#N/A	#N/A
526	2-tetradecanoyl-sn-glycero-3-phosphocholine	LMGP01050073	Phosphocholines	#N/A	#N/A	#N/A	#N/A	#N/A	#N/A	#N/A	#N/A	#N/A	#N/A	#N/A	#N/A	#N/A	#N/A	#N/A	#N/A	#N/A	#N/A	#N/A	#N/A	#N/A	#N/A	#N/A	#N/A	#N/A	#N/A	#N/A	#N/A	#N/A	#N/A	#N/A	#N/A	#N/A	#N/A	#N/A	#N/A	#N/A	#N/A	#N/A	#N/A	#N/A	#N/A	#N/A	#N/A	#N/A	#N/A
527	2-propionyl-sn-glycero-3-phosphocholine	LMGP01050087	Phosphocholines	#N/A	#N/A	#N/A	#N/A	#N/A	#N/A	#N/A	#N/A	#N/A	#N/A	#N/A	#N/A	#N/A	#N/A	#N/A	#N/A	#N/A	#N/A	#N/A	#N/A	#N/A	#N/A	#N/A	#N/A	#N/A	#N/A	#N/A	#N/A	#N/A	#N/A	#N/A	#N/A	#N/A	#N/A	#N/A	#N/A	#N/A	#N/A	#N/A	#N/A	#N/A	#N/A	#N/A	#N/A	#N/A	#N/A
528	2-octadecyl-3-acetyl-sn-glycero-1-phosphocholine	LMGP01080017	Phosphocholines	#N/A	#N/A	#N/A	#N/A	#N/A	#N/A	#N/A	#N/A	#N/A	#N/A	#N/A	#N/A	#N/A	#N/A	#N/A	#N/A	#N/A	#N/A	#N/A	#N/A	#N/A	#N/A	#N/A	#N/A	#N/A	#N/A	#N/A	#N/A	#N/A	#N/A	#N/A	#N/A	#N/A	#N/A	#N/A	#N/A	#N/A	#N/A	#N/A	#N/A	#N/A	#N/A	#N/A	#N/A	#N/A	#N/A
529	2-methyl-3-tetradecyl-sn-glycero-1-phosphocholine	LMGP01040022	Phosphocholines	#N/A	#N/A	#N/A	#N/A	#N/A	#N/A	#N/A	#N/A	#N/A	#N/A	#N/A	#N/A	#N/A	#N/A	#N/A	#N/A	#N/A	#N/A	#N/A	#N/A	#N/A	#N/A	#N/A	#N/A	#N/A	#N/A	#N/A	#N/A	#N/A	#N/A	#N/A	#N/A	#N/A	#N/A	#N/A	#N/A	#N/A	#N/A	#N/A	#N/A	#N/A	#N/A	#N/A	#N/A	#N/A	#N/A
530	2-acetyl-sn-glycero-3-phosphocholine	LMGP01050085	Phosphocholines	#N/A	#N/A	#N/A	#N/A	#N/A	#N/A	#N/A	#N/A	#N/A	#N/A	#N/A	#N/A	#N/A	#N/A	#N/A	#N/A	#N/A	#N/A	#N/A	#N/A	#N/A	#N/A	#N/A	#N/A	#N/A	#N/A	#N/A	#N/A	#N/A	#N/A	#N/A	#N/A	#N/A	#N/A	#N/A	#N/A	#N/A	#N/A	#N/A	#N/A	#N/A	#N/A	#N/A	#N/A	#N/A	#N/A
531	2-acetyl-3-heptadecanoyl-sn-glycero-1-phosphocholine	LMGP01010715	Phosphocholines	#N/A	#N/A	#N/A	#N/A	#N/A	#N/A	#N/A	#N/A	#N/A	#N/A	#N/A	#N/A	#N/A	#N/A	#N/A	#N/A	#N/A	#N/A	#N/A	#N/A	#N/A	#N/A	#N/A	#N/A	#N/A	#N/A	#N/A	#N/A	#N/A	#N/A	#N/A	#N/A	#N/A	#N/A	#N/A	#N/A	#N/A	#N/A	#N/A	#N/A	#N/A	#N/A	#N/A	#N/A	#N/A	#N/A
532	2-acetyl-3-(9Z-octadecenyl)-sn-glycero-1-phosphocholine	LMGP01020155	Phosphocholines	#N/A	#N/A	#N/A	#N/A	#N/A	#N/A	#N/A	#N/A	#N/A	#N/A	#N/A	#N/A	#N/A	#N/A	#N/A	#N/A	#N/A	#N/A	#N/A	#N/A	#N/A	#N/A	#N/A	#N/A	#N/A	#N/A	#N/A	#N/A	#N/A	#N/A	#N/A	#N/A	#N/A	#N/A	#N/A	#N/A	#N/A	#N/A	#N/A	#N/A	#N/A	#N/A	#N/A	#N/A	#N/A	#N/A
533	2-(9Z-octadecenoyl)-sn-glycero-3-phosphocholine	LMGP01050083	Phosphocholines	#N/A	#N/A	#N/A	#N/A	#N/A	#N/A	#N/A	#N/A	#N/A	#N/A	#N/A	#N/A	#N/A	#N/A	#N/A	#N/A	#N/A	#N/A	#N/A	#N/A	#N/A	#N/A	#N/A	#N/A	#N/A	#N/A	#N/A	#N/A	#N/A	#N/A	#N/A	#N/A	#N/A	#N/A	#N/A	#N/A	#N/A	#N/A	#N/A	#N/A	#N/A	#N/A	#N/A	#N/A	#N/A	#N/A
534	2-(8-[3]-ladderane-octanyl)-sn-glycero-3-phosphocholine	LMGP01060026	Phosphocholines	#N/A	#N/A	#N/A	#N/A	#N/A	#N/A	#N/A	#N/A	#N/A	#N/A	#N/A	#N/A	#N/A	#N/A	#N/A	#N/A	#N/A	#N/A	#N/A	#N/A	#N/A	#N/A	#N/A	#N/A	#N/A	#N/A	#N/A	#N/A	#N/A	#N/A	#N/A	#N/A	#N/A	#N/A	#N/A	#N/A	#N/A	#N/A	#N/A	#N/A	#N/A	#N/A	#N/A	#N/A	#N/A	#N/A
535	2-(5Z_8Z_11Z_14Z-eicosatetraenoyl)-sn-glycero-3-phosphocholine	LMGP01050121	Phosphocholines	#N/A	#N/A	#N/A	#N/A	#N/A	#N/A	#N/A	#N/A	#N/A	#N/A	#N/A	#N/A	#N/A	#N/A	#N/A	#N/A	#N/A	#N/A	#N/A	#N/A	#N/A	#N/A	#N/A	#N/A	#N/A	#N/A	#N/A	#N/A	#N/A	#N/A	#N/A	#N/A	#N/A	#N/A	#N/A	#N/A	#N/A	#N/A	#N/A	#N/A	#N/A	#N/A	#N/A	#N/A	#N/A	#N/A
536	2-(2E_4E-decadienoyl)-3-(2E_4E-decadienoyl)-sn-glycero-1-phosphocholine	LMGP01010405	Phosphocholines	#N/A	#N/A	#N/A	#N/A	#N/A	#N/A	#N/A	#N/A	#N/A	#N/A	#N/A	#N/A	#N/A	#N/A	#N/A	#N/A	#N/A	#N/A	#N/A	#N/A	#N/A	#N/A	#N/A	#N/A	#N/A	#N/A	#N/A	#N/A	#N/A	#N/A	#N/A	#N/A	#N/A	#N/A	#N/A	#N/A	#N/A	#N/A	#N/A	#N/A	#N/A	#N/A	#N/A	#N/A	#N/A	#N/A
537	2-(2E-propionyl)-3-hexadecyl-sn-glycero-1-phosphocholine	LMGP01020071	Phosphocholines	#N/A	#N/A	#N/A	#N/A	#N/A	#N/A	#N/A	#N/A	#N/A	#N/A	#N/A	#N/A	#N/A	#N/A	#N/A	#N/A	#N/A	#N/A	#N/A	#N/A	#N/A	#N/A	#N/A	#N/A	#N/A	#N/A	#N/A	#N/A	#N/A	#N/A	#N/A	#N/A	#N/A	#N/A	#N/A	#N/A	#N/A	#N/A	#N/A	#N/A	#N/A	#N/A	#N/A	#N/A	#N/A	#N/A
538	1_2-diphytanyl-sn-glycero-3-phosphocholine	LMGP01040099	Phosphocholines	#N/A	#N/A	#N/A	#N/A	#N/A	#N/A	#N/A	#N/A	#N/A	#N/A	#N/A	#N/A	#N/A	#N/A	#N/A	#N/A	#N/A	#N/A	#N/A	#N/A	#N/A	#N/A	#N/A	#N/A	#N/A	#N/A	#N/A	#N/A	#N/A	#N/A	#N/A	#N/A	#N/A	#N/A	#N/A	#N/A	#N/A	#N/A	#N/A	#N/A	#N/A	#N/A	#N/A	#N/A	#N/A	#N/A
539	1_2-di-(9E-octadecenoyl)-sn-glycero-3-phosphocholine	LMGP01010876	Phosphocholines	#N/A	#N/A	#N/A	#N/A	#N/A	#N/A	#N/A	#N/A	#N/A	#N/A	#N/A	#N/A	#N/A	#N/A	#N/A	#N/A	#N/A	#N/A	#N/A	#N/A	#N/A	#N/A	#N/A	#N/A	#N/A	#N/A	#N/A	#N/A	#N/A	#N/A	#N/A	#N/A	#N/A	#N/A	#N/A	#N/A	#N/A	#N/A	#N/A	#N/A	#N/A	#N/A	#N/A	#N/A	#N/A	#N/A
540	1_2-di-(6Z-octadecenoyl)-sn-glycero-3-phosphocholine	LMGP01010868	Phosphocholines	#N/A	#N/A	#N/A	#N/A	#N/A	#N/A	#N/A	#N/A	#N/A	#N/A	#N/A	#N/A	#N/A	#N/A	#N/A	#N/A	#N/A	#N/A	#N/A	#N/A	#N/A	#N/A	#N/A	#N/A	#N/A	#N/A	#N/A	#N/A	#N/A	#N/A	#N/A	#N/A	#N/A	#N/A	#N/A	#N/A	#N/A	#N/A	#N/A	#N/A	#N/A	#N/A	#N/A	#N/A	#N/A	#N/A
541	1-undecanoyl-2-tridecanoyl-sn-glycero-3-phosphocholine	LMGP01010410	Phosphocholines	#N/A	#N/A	#N/A	#N/A	#N/A	#N/A	#N/A	#N/A	#N/A	#N/A	#N/A	#N/A	#N/A	#N/A	#N/A	#N/A	#N/A	#N/A	#N/A	#N/A	#N/A	#N/A	#N/A	#N/A	#N/A	#N/A	#N/A	#N/A	#N/A	#N/A	#N/A	#N/A	#N/A	#N/A	#N/A	#N/A	#N/A	#N/A	#N/A	#N/A	#N/A	#N/A	#N/A	#N/A	#N/A	#N/A
542	1-tridecyl-2-methyl-sn-glycero-3-phosphocholine	LMGP01040020	Phosphocholines	#N/A	#N/A	#N/A	#N/A	#N/A	#N/A	#N/A	#N/A	#N/A	#N/A	#N/A	#N/A	#N/A	#N/A	#N/A	#N/A	#N/A	#N/A	#N/A	#N/A	#N/A	#N/A	#N/A	#N/A	#N/A	#N/A	#N/A	#N/A	#N/A	#N/A	#N/A	#N/A	#N/A	#N/A	#N/A	#N/A	#N/A	#N/A	#N/A	#N/A	#N/A	#N/A	#N/A	#N/A	#N/A	#N/A
543	1-tridecanoyl-sn-glycero-3-phosphocholine	LMGP01050011	Phosphocholines	#N/A	#N/A	#N/A	#N/A	#N/A	#N/A	#N/A	#N/A	#N/A	#N/A	#N/A	#N/A	#N/A	#N/A	#N/A	#N/A	#N/A	#N/A	#N/A	#N/A	#N/A	#N/A	#N/A	#N/A	#N/A	#N/A	#N/A	#N/A	#N/A	#N/A	#N/A	#N/A	#N/A	#N/A	#N/A	#N/A	#N/A	#N/A	#N/A	#N/A	#N/A	#N/A	#N/A	#N/A	#N/A	#N/A
544	1-tetradecyl-2-methyl-sn-glycero-3-phosphocholine	LMGP01040021	Phosphocholines	#N/A	#N/A	#N/A	#N/A	#N/A	#N/A	#N/A	#N/A	#N/A	#N/A	#N/A	#N/A	#N/A	#N/A	#N/A	#N/A	#N/A	#N/A	#N/A	#N/A	#N/A	#N/A	#N/A	#N/A	#N/A	#N/A	#N/A	#N/A	#N/A	#N/A	#N/A	#N/A	#N/A	#N/A	#N/A	#N/A	#N/A	#N/A	#N/A	#N/A	#N/A	#N/A	#N/A	#N/A	#N/A	#N/A
545	1-tetradecyl-2-(9Z_12Z-octadecadienoyl)-sn-glycero-3-phosphocholine	LMGP01020017	Phosphocholines	#N/A	#N/A	#N/A	#N/A	#N/A	#N/A	#N/A	#N/A	#N/A	#N/A	#N/A	#N/A	#N/A	#N/A	#N/A	#N/A	#N/A	#N/A	#N/A	#N/A	#N/A	#N/A	#N/A	#N/A	#N/A	#N/A	#N/A	#N/A	#N/A	#N/A	#N/A	#N/A	#N/A	#N/A	#N/A	#N/A	#N/A	#N/A	#N/A	#N/A	#N/A	#N/A	#N/A	#N/A	#N/A	#N/A
546	1-tetradecanoyl-2-hexadecanoyl-sn-glycero-3-phosphosulfocholine	LMGP00000052	Phosphocholines	#N/A	#N/A	#N/A	#N/A	#N/A	#N/A	#N/A	#N/A	#N/A	#N/A	#N/A	#N/A	#N/A	#N/A	#N/A	#N/A	#N/A	#N/A	#N/A	#N/A	#N/A	#N/A	#N/A	#N/A	#N/A	#N/A	#N/A	#N/A	#N/A	#N/A	#N/A	#N/A	#N/A	#N/A	#N/A	#N/A	#N/A	#N/A	#N/A	#N/A	#N/A	#N/A	#N/A	#N/A	#N/A	#N/A
547	1-propionyl-2-hexadecyl-sn-glycero-3-phosphocholine	LMGP01020139	Phosphocholines	#N/A	#N/A	#N/A	#N/A	#N/A	#N/A	#N/A	#N/A	#N/A	#N/A	#N/A	#N/A	#N/A	#N/A	#N/A	#N/A	#N/A	#N/A	#N/A	#N/A	#N/A	#N/A	#N/A	#N/A	#N/A	#N/A	#N/A	#N/A	#N/A	#N/A	#N/A	#N/A	#N/A	#N/A	#N/A	#N/A	#N/A	#N/A	#N/A	#N/A	#N/A	#N/A	#N/A	#N/A	#N/A	#N/A
548	1-pentadecyl-2-acetyl-sn-glycero-3-phosphocholine	LMGP01020025	Phosphocholines	#N/A	#N/A	#N/A	#N/A	#N/A	#N/A	#N/A	#N/A	#N/A	#N/A	#N/A	#N/A	#N/A	#N/A	#N/A	#N/A	#N/A	#N/A	#N/A	#N/A	#N/A	#N/A	#N/A	#N/A	#N/A	#N/A	#N/A	#N/A	#N/A	#N/A	#N/A	#N/A	#N/A	#N/A	#N/A	#N/A	#N/A	#N/A	#N/A	#N/A	#N/A	#N/A	#N/A	#N/A	#N/A	#N/A
549	N-heptanoyl-homoserine lactone	LMFA08030006	Phosphatidylserines	#N/A	#N/A	#N/A	#N/A	#N/A	#N/A	#N/A	#N/A	#N/A	#N/A	#N/A	#N/A	#N/A	#N/A	#N/A	#N/A	#N/A	#N/A	#N/A	#N/A	#N/A	#N/A	#N/A	#N/A	#N/A	#N/A	#N/A	#N/A	#N/A	#N/A	#N/A	#N/A	#N/A	#N/A	#N/A	#N/A	#N/A	#N/A	#N/A	#N/A	#N/A	#N/A	#N/A	#N/A	#N/A	#N/A
550	N-butanoyl-lhomoserine lactone	LMFA08030002	Phosphatidylserines	#N/A	#N/A	#N/A	#N/A	#N/A	#N/A	#N/A	#N/A	#N/A	#N/A	#N/A	#N/A	#N/A	#N/A	#N/A	#N/A	#N/A	#N/A	#N/A	#N/A	#N/A	#N/A	#N/A	#N/A	#N/A	#N/A	#N/A	#N/A	#N/A	#N/A	#N/A	#N/A	#N/A	#N/A	#N/A	#N/A	#N/A	#N/A	#N/A	#N/A	#N/A	#N/A	#N/A	#N/A	#N/A	#N/A
551	2-hexadecanoyl-3-(9Z-octadecenoyl)-sn-glycero-1-phosphoserine	LMGP03010017	Phosphatidylserines	#N/A	#N/A	#N/A	#N/A	#N/A	#N/A	#N/A	#N/A	#N/A	#N/A	#N/A	#N/A	#N/A	#N/A	#N/A	#N/A	#N/A	#N/A	#N/A	#N/A	#N/A	#N/A	#N/A	#N/A	#N/A	#N/A	#N/A	#N/A	#N/A	#N/A	#N/A	#N/A	#N/A	#N/A	#N/A	#N/A	#N/A	#N/A	#N/A	#N/A	#N/A	#N/A	#N/A	#N/A	#N/A	#N/A
552	1_2-didodecanoyl-sn-glycero-3-phosphoserine	LMGP03010027	Phosphatidylserines	#N/A	#N/A	#N/A	#N/A	#N/A	#N/A	#N/A	#N/A	#N/A	#N/A	#N/A	#N/A	#N/A	#N/A	#N/A	#N/A	#N/A	#N/A	#N/A	#N/A	#N/A	#N/A	#N/A	#N/A	#N/A	#N/A	#N/A	#N/A	#N/A	#N/A	#N/A	#N/A	#N/A	#N/A	#N/A	#N/A	#N/A	#N/A	#N/A	#N/A	#N/A	#N/A	#N/A	#N/A	#N/A	#N/A
553	1_2-diacyl-sn-glycero-3-phosphoserine	LMGP03010000	Phosphatidylserines	#N/A	#N/A	#N/A	#N/A	#N/A	#N/A	#N/A	#N/A	#N/A	#N/A	#N/A	#N/A	#N/A	#N/A	#N/A	#N/A	#N/A	#N/A	#N/A	#N/A	#N/A	#N/A	#N/A	#N/A	#N/A	#N/A	#N/A	#N/A	#N/A	#N/A	#N/A	#N/A	#N/A	#N/A	#N/A	#N/A	#N/A	#N/A	#N/A	#N/A	#N/A	#N/A	#N/A	#N/A	#N/A	#N/A
554	1_2-di-(9Z_12Z-octadecadienoyl)-sn-glycero-3-phosphoserine	LMGP03010016	Phosphatidylserines	#N/A	#N/A	#N/A	#N/A	#N/A	#N/A	#N/A	#N/A	#N/A	#N/A	#N/A	#N/A	#N/A	#N/A	#N/A	#N/A	#N/A	#N/A	#N/A	#N/A	#N/A	#N/A	#N/A	#N/A	#N/A	#N/A	#N/A	#N/A	#N/A	#N/A	#N/A	#N/A	#N/A	#N/A	#N/A	#N/A	#N/A	#N/A	#N/A	#N/A	#N/A	#N/A	#N/A	#N/A	#N/A	#N/A
555	1_2-di-(9Z-octadecenoyl)-sn-glycero-3-phosphoserine	LMGP03010013	Phosphatidylserines	#N/A	#N/A	#N/A	#N/A	#N/A	#N/A	#N/A	#N/A	#N/A	#N/A	#N/A	#N/A	#N/A	#N/A	#N/A	#N/A	#N/A	#N/A	#N/A	#N/A	#N/A	#N/A	#N/A	#N/A	#N/A	#N/A	#N/A	#N/A	#N/A	#N/A	#N/A	#N/A	#N/A	#N/A	#N/A	#N/A	#N/A	#N/A	#N/A	#N/A	#N/A	#N/A	#N/A	#N/A	#N/A	#N/A
556	1-tridecanoyl-sn-glycero-3-phosphoserine	LMGP03050005	Phosphatidylserines	#N/A	#N/A	#N/A	#N/A	#N/A	#N/A	#N/A	#N/A	#N/A	#N/A	#N/A	#N/A	#N/A	#N/A	#N/A	#N/A	#N/A	#N/A	#N/A	#N/A	#N/A	#N/A	#N/A	#N/A	#N/A	#N/A	#N/A	#N/A	#N/A	#N/A	#N/A	#N/A	#N/A	#N/A	#N/A	#N/A	#N/A	#N/A	#N/A	#N/A	#N/A	#N/A	#N/A	#N/A	#N/A	#N/A
557	1-octadecanoyl-2-(4Z_7Z_10Z_13Z_16Z_19Z-docosahexaenoyl)-sn-glycero-3-phosphoserine	LMGP03010040	Phosphatidylserines	#N/A	#N/A	#N/A	#N/A	#N/A	#N/A	#N/A	#N/A	#N/A	#N/A	#N/A	#N/A	#N/A	#N/A	#N/A	#N/A	#N/A	#N/A	#N/A	#N/A	#N/A	#N/A	#N/A	#N/A	#N/A	#N/A	#N/A	#N/A	#N/A	#N/A	#N/A	#N/A	#N/A	#N/A	#N/A	#N/A	#N/A	#N/A	#N/A	#N/A	#N/A	#N/A	#N/A	#N/A	#N/A	#N/A
558	1-dodecanoyl-2-tridecanoyl-sn-glycero-3-phosphoserine (ammonium salt)	LMGP03010001	Phosphatidylserines	#N/A	#N/A	#N/A	#N/A	#N/A	#N/A	#N/A	#N/A	#N/A	#N/A	#N/A	#N/A	#N/A	#N/A	#N/A	#N/A	#N/A	#N/A	#N/A	#N/A	#N/A	#N/A	#N/A	#N/A	#N/A	#N/A	#N/A	#N/A	#N/A	#N/A	#N/A	#N/A	#N/A	#N/A	#N/A	#N/A	#N/A	#N/A	#N/A	#N/A	#N/A	#N/A	#N/A	#N/A	#N/A	#N/A
559	Sphingosine	C00319	Sphingolipid biosynthesis	#N/A	#N/A	#N/A	#N/A	#N/A	#N/A	#N/A	#N/A	#N/A	#N/A	#N/A	#N/A	#N/A	#N/A	#N/A	#N/A	#N/A	#N/A	#N/A	#N/A	#N/A	#N/A	#N/A	#N/A	#N/A	#N/A	#N/A	#N/A	#N/A	#N/A	#N/A	#N/A	#N/A	#N/A	#N/A	#N/A	#N/A	#N/A	#N/A	#N/A	#N/A	#N/A	#N/A	#N/A	#N/A	#N/A
560	Sphingosine 1-phosphate	C06124	Sphingolipid biosynthesis	#N/A	#N/A	#N/A	#N/A	#N/A	#N/A	#N/A	#N/A	#N/A	#N/A	#N/A	#N/A	#N/A	#N/A	#N/A	#N/A	#N/A	#N/A	#N/A	#N/A	#N/A	#N/A	#N/A	#N/A	#N/A	#N/A	#N/A	#N/A	#N/A	#N/A	#N/A	#N/A	#N/A	#N/A	#N/A	#N/A	#N/A	#N/A	#N/A	#N/A	#N/A	#N/A	#N/A	#N/A	#N/A	#N/A
561	Sphinganine 1-phosphate	C01120	Sphingolipid biosynthesis	#N/A	#N/A	#N/A	#N/A	#N/A	#N/A	#N/A	#N/A	#N/A	#N/A	#N/A	#N/A	#N/A	#N/A	#N/A	#N/A	#N/A	#N/A	#N/A	#N/A	#N/A	#N/A	#N/A	#N/A	#N/A	#N/A	#N/A	#N/A	#N/A	#N/A	#N/A	#N/A	#N/A	#N/A	#N/A	#N/A	#N/A	#N/A	#N/A	#N/A	#N/A	#N/A	#N/A	#N/A	#N/A	#N/A
562	Biliverdin	C00500	Heme metabolism	#N/A	#N/A	#N/A	#N/A	#N/A	#N/A	#N/A	#N/A	#N/A	#N/A	#N/A	#N/A	#N/A	#N/A	#N/A	#N/A	#N/A	#N/A	#N/A	#N/A	#N/A	#N/A	#N/A	#N/A	#N/A	#N/A	#N/A	#N/A	#N/A	#N/A	#N/A	#N/A	#N/A	#N/A	#N/A	#N/A	#N/A	#N/A	#N/A	#N/A	#N/A	#N/A	#N/A	#N/A	#N/A	#N/A
563	Bilirubin	C00486	Heme metabolism	#N/A	#N/A	#N/A	#N/A	#N/A	#N/A	#N/A	#N/A	#N/A	#N/A	#N/A	#N/A	#N/A	#N/A	#N/A	#N/A	#N/A	#N/A	#N/A	#N/A	#N/A	#N/A	#N/A	#N/A	#N/A	#N/A	#N/A	#N/A	#N/A	#N/A	#N/A	#N/A	#N/A	#N/A	#N/A	#N/A	#N/A	#N/A	#N/A	#N/A	#N/A	#N/A	#N/A	#N/A	#N/A	#N/A
564	Hemine	C06767	Heme metabolism	#N/A	#N/A	#N/A	#N/A	#N/A	#N/A	#N/A	#N/A	#N/A	#N/A	#N/A	#N/A	#N/A	#N/A	#N/A	#N/A	#N/A	#N/A	#N/A	#N/A	#N/A	#N/A	#N/A	#N/A	#N/A	#N/A	#N/A	#N/A	#N/A	#N/A	#N/A	#N/A	#N/A	#N/A	#N/A	#N/A	#N/A	#N/A	#N/A	#N/A	#N/A	#N/A	#N/A	#N/A	#N/A	#N/A
565	hippurate	C01586	Tentative Xenobiotics	#N/A	#N/A	#N/A	#N/A	#N/A	#N/A	#N/A	#N/A	#N/A	#N/A	#N/A	#N/A	#N/A	#N/A	#N/A	#N/A	#N/A	#N/A	#N/A	#N/A	#N/A	#N/A	#N/A	#N/A	#N/A	#N/A	#N/A	#N/A	#N/A	#N/A	#N/A	#N/A	#N/A	#N/A	#N/A	#N/A	#N/A	#N/A	#N/A	#N/A	#N/A	#N/A	#N/A	#N/A	#N/A	#N/A
566	methyl catechol	C06730	Tentative Xenobiotics	#N/A	#N/A	#N/A	#N/A	#N/A	#N/A	#N/A	#N/A	#N/A	#N/A	#N/A	#N/A	#N/A	#N/A	#N/A	#N/A	#N/A	#N/A	#N/A	#N/A	#N/A	#N/A	#N/A	#N/A	#N/A	#N/A	#N/A	#N/A	#N/A	#N/A	#N/A	#N/A	#N/A	#N/A	#N/A	#N/A	#N/A	#N/A	#N/A	#N/A	#N/A	#N/A	#N/A	#N/A	#N/A	#N/A
567	benzoate	C00180	Tentative Xenobiotics	#N/A	#N/A	#N/A	#N/A	#N/A	#N/A	#N/A	#N/A	#N/A	#N/A	#N/A	#N/A	#N/A	#N/A	#N/A	#N/A	#N/A	#N/A	#N/A	#N/A	#N/A	#N/A	#N/A	#N/A	#N/A	#N/A	#N/A	#N/A	#N/A	#N/A	#N/A	#N/A	#N/A	#N/A	#N/A	#N/A	#N/A	#N/A	#N/A	#N/A	#N/A	#N/A	#N/A	#N/A	#N/A	#N/A
568	cresol	C01467	Bacterial metabolites	#N/A	#N/A	#N/A	#N/A	#N/A	#N/A	#N/A	#N/A	#N/A	#N/A	#N/A	#N/A	#N/A	#N/A	#N/A	#N/A	#N/A	#N/A	#N/A	#N/A	#N/A	#N/A	#N/A	#N/A	#N/A	#N/A	#N/A	#N/A	#N/A	#N/A	#N/A	#N/A	#N/A	#N/A	#N/A	#N/A	#N/A	#N/A	#N/A	#N/A	#N/A	#N/A	#N/A	#N/A	#N/A	#N/A
569	trimethylamineoxide	C01104	Bacterial metabolites	#N/A	#N/A	#N/A	#N/A	#N/A	#N/A	#N/A	#N/A	#N/A	#N/A	#N/A	#N/A	#N/A	#N/A	#N/A	#N/A	#N/A	#N/A	#N/A	#N/A	#N/A	#N/A	#N/A	#N/A	#N/A	#N/A	#N/A	#N/A	#N/A	#N/A	#N/A	#N/A	#N/A	#N/A	#N/A	#N/A	#N/A	#N/A	#N/A	#N/A	#N/A	#N/A	#N/A	#N/A	#N/A	#N/A
570	4-Imidazolone-5-propanoate	C03680	Bacterial metabolites	#N/A	#N/A	#N/A	#N/A	#N/A	#N/A	#N/A	#N/A	#N/A	#N/A	#N/A	#N/A	#N/A	#N/A	#N/A	#N/A	#N/A	#N/A	#N/A	#N/A	#N/A	#N/A	#N/A	#N/A	#N/A	#N/A	#N/A	#N/A	#N/A	#N/A	#N/A	#N/A	#N/A	#N/A	#N/A	#N/A	#N/A	#N/A	#N/A	#N/A	#N/A	#N/A	#N/A	#N/A	#N/A	#N/A
571	phenylacetylglutamine	C05597	Tentative Amino acids assignments	#N/A	#N/A	#N/A	#N/A	#N/A	#N/A	#N/A	#N/A	#N/A	#N/A	#N/A	#N/A	#N/A	#N/A	#N/A	#N/A	#N/A	#N/A	#N/A	#N/A	#N/A	#N/A	#N/A	#N/A	#N/A	#N/A	#N/A	#N/A	#N/A	#N/A	#N/A	#N/A	#N/A	#N/A	#N/A	#N/A	#N/A	#N/A	#N/A	#N/A	#N/A	#N/A	#N/A	#N/A	#N/A	#N/A
572	phenyllactate (PLA)	C05607	Tentative Amino acids assignments	#N/A	#N/A	#N/A	#N/A	#N/A	#N/A	#N/A	#N/A	#N/A	#N/A	#N/A	#N/A	#N/A	#N/A	#N/A	#N/A	#N/A	#N/A	#N/A	#N/A	#N/A	#N/A	#N/A	#N/A	#N/A	#N/A	#N/A	#N/A	#N/A	#N/A	#N/A	#N/A	#N/A	#N/A	#N/A	#N/A	#N/A	#N/A	#N/A	#N/A	#N/A	#N/A	#N/A	#N/A	#N/A	#N/A
573	pipecolate	C00408	Tentative Amino acids assignments	#N/A	#N/A	#N/A	#N/A	#N/A	#N/A	#N/A	#N/A	#N/A	#N/A	#N/A	#N/A	#N/A	#N/A	#N/A	#N/A	#N/A	#N/A	#N/A	#N/A	#N/A	#N/A	#N/A	#N/A	#N/A	#N/A	#N/A	#N/A	#N/A	#N/A	#N/A	#N/A	#N/A	#N/A	#N/A	#N/A	#N/A	#N/A	#N/A	#N/A	#N/A	#N/A	#N/A	#N/A	#N/A	#N/A
574	S-lactoylglutathione	C03451	Tentative Amino acids assignments	#N/A	#N/A	#N/A	#N/A	#N/A	#N/A	#N/A	#N/A	#N/A	#N/A	#N/A	#N/A	#N/A	#N/A	#N/A	#N/A	#N/A	#N/A	#N/A	#N/A	#N/A	#N/A	#N/A	#N/A	#N/A	#N/A	#N/A	#N/A	#N/A	#N/A	#N/A	#N/A	#N/A	#N/A	#N/A	#N/A	#N/A	#N/A	#N/A	#N/A	#N/A	#N/A	#N/A	#N/A	#N/A	#N/A
575	Catechin	C17590	Stimulating/Exogenous compounds	#N/A	#N/A	#N/A	#N/A	#N/A	#N/A	#N/A	#N/A	#N/A	#N/A	#N/A	#N/A	#N/A	#N/A	#N/A	#N/A	#N/A	#N/A	#N/A	#N/A	#N/A	#N/A	#N/A	#N/A	#N/A	#N/A	#N/A	#N/A	#N/A	#N/A	#N/A	#N/A	#N/A	#N/A	#N/A	#N/A	#N/A	#N/A	#N/A	#N/A	#N/A	#N/A	#N/A	#N/A	#N/A	#N/A
576	Theobromine	C07480	Stimulating/Exogenous compounds	#N/A	#N/A	#N/A	#N/A	#N/A	#N/A	#N/A	#N/A	#N/A	#N/A	#N/A	#N/A	#N/A	#N/A	#N/A	#N/A	#N/A	#N/A	#N/A	#N/A	#N/A	#N/A	#N/A	#N/A	#N/A	#N/A	#N/A	#N/A	#N/A	#N/A	#N/A	#N/A	#N/A	#N/A	#N/A	#N/A	#N/A	#N/A	#N/A	#N/A	#N/A	#N/A	#N/A	#N/A	#N/A	#N/A
577	1-Methylxanthine	C16358	Stimulating/Exogenous compounds	#N/A	#N/A	#N/A	#N/A	#N/A	#N/A	#N/A	#N/A	#N/A	#N/A	#N/A	#N/A	#N/A	#N/A	#N/A	#N/A	#N/A	#N/A	#N/A	#N/A	#N/A	#N/A	#N/A	#N/A	#N/A	#N/A	#N/A	#N/A	#N/A	#N/A	#N/A	#N/A	#N/A	#N/A	#N/A	#N/A	#N/A	#N/A	#N/A	#N/A	#N/A	#N/A	#N/A	#N/A	#N/A	#N/A
578	Caffeine	C07481	Stimulating/Exogenous compounds	#N/A	#N/A	#N/A	#N/A	#N/A	#N/A	#N/A	#N/A	#N/A	#N/A	#N/A	#N/A	#N/A	#N/A	#N/A	#N/A	#N/A	#N/A	#N/A	#N/A	#N/A	#N/A	#N/A	#N/A	#N/A	#N/A	#N/A	#N/A	#N/A	#N/A	#N/A	#N/A	#N/A	#N/A	#N/A	#N/A	#N/A	#N/A	#N/A	#N/A	#N/A	#N/A	#N/A	#N/A	#N/A	#N/A
579	Quercetin	C00389	Stimulating/Exogenous compounds	#N/A	#N/A	#N/A	#N/A	#N/A	#N/A	#N/A	#N/A	#N/A	#N/A	#N/A	#N/A	#N/A	#N/A	#N/A	#N/A	#N/A	#N/A	#N/A	#N/A	#N/A	#N/A	#N/A	#N/A	#N/A	#N/A	#N/A	#N/A	#N/A	#N/A	#N/A	#N/A	#N/A	#N/A	#N/A	#N/A	#N/A	#N/A	#N/A	#N/A	#N/A	#N/A	#N/A	#N/A	#N/A	#N/A
580	Oxyresveratrol	C10273	Stimulating/Exogenous compounds	#N/A	#N/A	#N/A	#N/A	#N/A	#N/A	#N/A	#N/A	#N/A	#N/A	#N/A	#N/A	#N/A	#N/A	#N/A	#N/A	#N/A	#N/A	#N/A	#N/A	#N/A	#N/A	#N/A	#N/A	#N/A	#N/A	#N/A	#N/A	#N/A	#N/A	#N/A	#N/A	#N/A	#N/A	#N/A	#N/A	#N/A	#N/A	#N/A	#N/A	#N/A	#N/A	#N/A	#N/A	#N/A	#N/A
581	Riboflavin	C00255	Stimulating/Exogenous compounds	#N/A	#N/A	#N/A	#N/A	#N/A	#N/A	#N/A	#N/A	#N/A	#N/A	#N/A	#N/A	#N/A	#N/A	#N/A	#N/A	#N/A	#N/A	#N/A	#N/A	#N/A	#N/A	#N/A	#N/A	#N/A	#N/A	#N/A	#N/A	#N/A	#N/A	#N/A	#N/A	#N/A	#N/A	#N/A	#N/A	#N/A	#N/A	#N/A	#N/A	#N/A	#N/A	#N/A	#N/A	#N/A	#N/A
582	Acetyl phosphate	C00227	Other	#N/A	#N/A	#N/A	#N/A	#N/A	#N/A	#N/A	#N/A	#N/A	#N/A	#N/A	#N/A	#N/A	#N/A	#N/A	#N/A	#N/A	#N/A	#N/A	#N/A	#N/A	#N/A	#N/A	#N/A	#N/A	#N/A	#N/A	#N/A	#N/A	#N/A	#N/A	#N/A	#N/A	#N/A	#N/A	#N/A	#N/A	#N/A	#N/A	#N/A	#N/A	#N/A	#N/A	#N/A	#N/A	#N/A
583	Triacanthine	C08435	Other	#N/A	#N/A	#N/A	#N/A	#N/A	#N/A	#N/A	#N/A	#N/A	#N/A	#N/A	#N/A	#N/A	#N/A	#N/A	#N/A	#N/A	#N/A	#N/A	#N/A	#N/A	#N/A	#N/A	#N/A	#N/A	#N/A	#N/A	#N/A	#N/A	#N/A	#N/A	#N/A	#N/A	#N/A	#N/A	#N/A	#N/A	#N/A	#N/A	#N/A	#N/A	#N/A	#N/A	#N/A	#N/A	#N/A
584	1-Hydroxy-2-aminoethylphosphonate	C05678	Other	#N/A	#N/A	#N/A	#N/A	#N/A	#N/A	#N/A	#N/A	#N/A	#N/A	#N/A	#N/A	#N/A	#N/A	#N/A	#N/A	#N/A	#N/A	#N/A	#N/A	#N/A	#N/A	#N/A	#N/A	#N/A	#N/A	#N/A	#N/A	#N/A	#N/A	#N/A	#N/A	#N/A	#N/A	#N/A	#N/A	#N/A	#N/A	#N/A	#N/A	#N/A	#N/A	#N/A	#N/A	#N/A	#N/A
585	N5-Methyl-L-glutamine	C03153	Other	#N/A	#N/A	#N/A	#N/A	#N/A	#N/A	#N/A	#N/A	#N/A	#N/A	#N/A	#N/A	#N/A	#N/A	#N/A	#N/A	#N/A	#N/A	#N/A	#N/A	#N/A	#N/A	#N/A	#N/A	#N/A	#N/A	#N/A	#N/A	#N/A	#N/A	#N/A	#N/A	#N/A	#N/A	#N/A	#N/A	#N/A	#N/A	#N/A	#N/A	#N/A	#N/A	#N/A	#N/A	#N/A	#N/A
586	2-Methyleneglutarate	C02930	Other	#N/A	#N/A	#N/A	#N/A	#N/A	#N/A	#N/A	#N/A	#N/A	#N/A	#N/A	#N/A	#N/A	#N/A	#N/A	#N/A	#N/A	#N/A	#N/A	#N/A	#N/A	#N/A	#N/A	#N/A	#N/A	#N/A	#N/A	#N/A	#N/A	#N/A	#N/A	#N/A	#N/A	#N/A	#N/A	#N/A	#N/A	#N/A	#N/A	#N/A	#N/A	#N/A	#N/A	#N/A	#N/A	#N/A
587	6-Pyruvoyltetrahydropterin	C03684	Other	#N/A	#N/A	#N/A	#N/A	#N/A	#N/A	#N/A	#N/A	#N/A	#N/A	#N/A	#N/A	#N/A	#N/A	#N/A	#N/A	#N/A	#N/A	#N/A	#N/A	#N/A	#N/A	#N/A	#N/A	#N/A	#N/A	#N/A	#N/A	#N/A	#N/A	#N/A	#N/A	#N/A	#N/A	#N/A	#N/A	#N/A	#N/A	#N/A	#N/A	#N/A	#N/A	#N/A	#N/A	#N/A	#N/A
588	6-Lactoyl-5-6-7-8-tetrahydropterin	C04244	Other	#N/A	#N/A	#N/A	#N/A	#N/A	#N/A	#N/A	#N/A	#N/A	#N/A	#N/A	#N/A	#N/A	#N/A	#N/A	#N/A	#N/A	#N/A	#N/A	#N/A	#N/A	#N/A	#N/A	#N/A	#N/A	#N/A	#N/A	#N/A	#N/A	#N/A	#N/A	#N/A	#N/A	#N/A	#N/A	#N/A	#N/A	#N/A	#N/A	#N/A	#N/A	#N/A	#N/A	#N/A	#N/A	#N/A
589	4-Aminobenzoate	C00568	Other	#N/A	#N/A	#N/A	#N/A	#N/A	#N/A	#N/A	#N/A	#N/A	#N/A	#N/A	#N/A	#N/A	#N/A	#N/A	#N/A	#N/A	#N/A	#N/A	#N/A	#N/A	#N/A	#N/A	#N/A	#N/A	#N/A	#N/A	#N/A	#N/A	#N/A	#N/A	#N/A	#N/A	#N/A	#N/A	#N/A	#N/A	#N/A	#N/A	#N/A	#N/A	#N/A	#N/A	#N/A	#N/A	#N/A
590	6-Aminohexanoate	C02378	Other	#N/A	#N/A	#N/A	#N/A	#N/A	#N/A	#N/A	#N/A	#N/A	#N/A	#N/A	#N/A	#N/A	#N/A	#N/A	#N/A	#N/A	#N/A	#N/A	#N/A	#N/A	#N/A	#N/A	#N/A	#N/A	#N/A	#N/A	#N/A	#N/A	#N/A	#N/A	#N/A	#N/A	#N/A	#N/A	#N/A	#N/A	#N/A	#N/A	#N/A	#N/A	#N/A	#N/A	#N/A	#N/A	#N/A
591	Leucocyanidin	C05906	Other	#N/A	#N/A	#N/A	#N/A	#N/A	#N/A	#N/A	#N/A	#N/A	#N/A	#N/A	#N/A	#N/A	#N/A	#N/A	#N/A	#N/A	#N/A	#N/A	#N/A	#N/A	#N/A	#N/A	#N/A	#N/A	#N/A	#N/A	#N/A	#N/A	#N/A	#N/A	#N/A	#N/A	#N/A	#N/A	#N/A	#N/A	#N/A	#N/A	#N/A	#N/A	#N/A	#N/A	#N/A	#N/A	#N/A
592	L-4-Hydroxyglutamate semialdehyde	C05938	Other	#N/A	#N/A	#N/A	#N/A	#N/A	#N/A	#N/A	#N/A	#N/A	#N/A	#N/A	#N/A	#N/A	#N/A	#N/A	#N/A	#N/A	#N/A	#N/A	#N/A	#N/A	#N/A	#N/A	#N/A	#N/A	#N/A	#N/A	#N/A	#N/A	#N/A	#N/A	#N/A	#N/A	#N/A	#N/A	#N/A	#N/A	#N/A	#N/A	#N/A	#N/A	#N/A	#N/A	#N/A	#N/A	#N/A
593	Methylenediurea	C06381	Other	#N/A	#N/A	#N/A	#N/A	#N/A	#N/A	#N/A	#N/A	#N/A	#N/A	#N/A	#N/A	#N/A	#N/A	#N/A	#N/A	#N/A	#N/A	#N/A	#N/A	#N/A	#N/A	#N/A	#N/A	#N/A	#N/A	#N/A	#N/A	#N/A	#N/A	#N/A	#N/A	#N/A	#N/A	#N/A	#N/A	#N/A	#N/A	#N/A	#N/A	#N/A	#N/A	#N/A	#N/A	#N/A	#N/A
594	beta-Butoxyethyl nicotinate	C13138	Other	#N/A	#N/A	#N/A	#N/A	#N/A	#N/A	#N/A	#N/A	#N/A	#N/A	#N/A	#N/A	#N/A	#N/A	#N/A	#N/A	#N/A	#N/A	#N/A	#N/A	#N/A	#N/A	#N/A	#N/A	#N/A	#N/A	#N/A	#N/A	#N/A	#N/A	#N/A	#N/A	#N/A	#N/A	#N/A	#N/A	#N/A	#N/A	#N/A	#N/A	#N/A	#N/A	#N/A	#N/A	#N/A	#N/A
595	3-Oxalomalate	C01990	Other	#N/A	#N/A	#N/A	#N/A	#N/A	#N/A	#N/A	#N/A	#N/A	#N/A	#N/A	#N/A	#N/A	#N/A	#N/A	#N/A	#N/A	#N/A	#N/A	#N/A	#N/A	#N/A	#N/A	#N/A	#N/A	#N/A	#N/A	#N/A	#N/A	#N/A	#N/A	#N/A	#N/A	#N/A	#N/A	#N/A	#N/A	#N/A	#N/A	#N/A	#N/A	#N/A	#N/A	#N/A	#N/A	#N/A
596	2-Deoxy-alpha-D-glucoside	C03573	Other	#N/A	#N/A	#N/A	#N/A	#N/A	#N/A	#N/A	#N/A	#N/A	#N/A	#N/A	#N/A	#N/A	#N/A	#N/A	#N/A	#N/A	#N/A	#N/A	#N/A	#N/A	#N/A	#N/A	#N/A	#N/A	#N/A	#N/A	#N/A	#N/A	#N/A	#N/A	#N/A	#N/A	#N/A	#N/A	#N/A	#N/A	#N/A	#N/A	#N/A	#N/A	#N/A	#N/A	#N/A	#N/A	#N/A
597	cis-p-Coumarate	C06738	Other	#N/A	#N/A	#N/A	#N/A	#N/A	#N/A	#N/A	#N/A	#N/A	#N/A	#N/A	#N/A	#N/A	#N/A	#N/A	#N/A	#N/A	#N/A	#N/A	#N/A	#N/A	#N/A	#N/A	#N/A	#N/A	#N/A	#N/A	#N/A	#N/A	#N/A	#N/A	#N/A	#N/A	#N/A	#N/A	#N/A	#N/A	#N/A	#N/A	#N/A	#N/A	#N/A	#N/A	#N/A	#N/A	#N/A
598	N-Acetyl-leucyl-leucine	C11333	Other	#N/A	#N/A	#N/A	#N/A	#N/A	#N/A	#N/A	#N/A	#N/A	#N/A	#N/A	#N/A	#N/A	#N/A	#N/A	#N/A	#N/A	#N/A	#N/A	#N/A	#N/A	#N/A	#N/A	#N/A	#N/A	#N/A	#N/A	#N/A	#N/A	#N/A	#N/A	#N/A	#N/A	#N/A	#N/A	#N/A	#N/A	#N/A	#N/A	#N/A	#N/A	#N/A	#N/A	#N/A	#N/A	#N/A
599	N-Acyl-D-mannosaminolactone	C03792	Other	#N/A	#N/A	#N/A	#N/A	#N/A	#N/A	#N/A	#N/A	#N/A	#N/A	#N/A	#N/A	#N/A	#N/A	#N/A	#N/A	#N/A	#N/A	#N/A	#N/A	#N/A	#N/A	#N/A	#N/A	#N/A	#N/A	#N/A	#N/A	#N/A	#N/A	#N/A	#N/A	#N/A	#N/A	#N/A	#N/A	#N/A	#N/A	#N/A	#N/A	#N/A	#N/A	#N/A	#N/A	#N/A	#N/A
600	N6-Methyl-L-lysine	C02728	Other	#N/A	#N/A	#N/A	#N/A	#N/A	#N/A	#N/A	#N/A	#N/A	#N/A	#N/A	#N/A	#N/A	#N/A	#N/A	#N/A	#N/A	#N/A	#N/A	#N/A	#N/A	#N/A	#N/A	#N/A	#N/A	#N/A	#N/A	#N/A	#N/A	#N/A	#N/A	#N/A	#N/A	#N/A	#N/A	#N/A	#N/A	#N/A	#N/A	#N/A	#N/A	#N/A	#N/A	#N/A	#N/A	#N/A
601	S-Formylglutathione	C01031	Other	#N/A	#N/A	#N/A	#N/A	#N/A	#N/A	#N/A	#N/A	#N/A	#N/A	#N/A	#N/A	#N/A	#N/A	#N/A	#N/A	#N/A	#N/A	#N/A	#N/A	#N/A	#N/A	#N/A	#N/A	#N/A	#N/A	#N/A	#N/A	#N/A	#N/A	#N/A	#N/A	#N/A	#N/A	#N/A	#N/A	#N/A	#N/A	#N/A	#N/A	#N/A	#N/A	#N/A	#N/A	#N/A	#N/A
602	Diallyl sulfide	C08370	Other	#N/A	#N/A	#N/A	#N/A	#N/A	#N/A	#N/A	#N/A	#N/A	#N/A	#N/A	#N/A	#N/A	#N/A	#N/A	#N/A	#N/A	#N/A	#N/A	#N/A	#N/A	#N/A	#N/A	#N/A	#N/A	#N/A	#N/A	#N/A	#N/A	#N/A	#N/A	#N/A	#N/A	#N/A	#N/A	#N/A	#N/A	#N/A	#N/A	#N/A	#N/A	#N/A	#N/A	#N/A	#N/A	#N/A
603	Shikimate 3-phosphate	C03175	Other	#N/A	#N/A	#N/A	#N/A	#N/A	#N/A	#N/A	#N/A	#N/A	#N/A	#N/A	#N/A	#N/A	#N/A	#N/A	#N/A	#N/A	#N/A	#N/A	#N/A	#N/A	#N/A	#N/A	#N/A	#N/A	#N/A	#N/A	#N/A	#N/A	#N/A	#N/A	#N/A	#N/A	#N/A	#N/A	#N/A	#N/A	#N/A	#N/A	#N/A	#N/A	#N/A	#N/A	#N/A	#N/A	#N/A
604	D-glucono-1,5-lactone	C00198	Other	#N/A	#N/A	#N/A	#N/A	#N/A	#N/A	#N/A	#N/A	#N/A	#N/A	#N/A	#N/A	#N/A	#N/A	#N/A	#N/A	#N/A	#N/A	#N/A	#N/A	#N/A	#N/A	#N/A	#N/A	#N/A	#N/A	#N/A	#N/A	#N/A	#N/A	#N/A	#N/A	#N/A	#N/A	#N/A	#N/A	#N/A	#N/A	#N/A	#N/A	#N/A	#N/A	#N/A	#N/A	#N/A	#N/A
605	2-Dehydro-3-deoxy-D-glucarate	C03921	Other	#N/A	#N/A	#N/A	#N/A	#N/A	#N/A	#N/A	#N/A	#N/A	#N/A	#N/A	#N/A	#N/A	#N/A	#N/A	#N/A	#N/A	#N/A	#N/A	#N/A	#N/A	#N/A	#N/A	#N/A	#N/A	#N/A	#N/A	#N/A	#N/A	#N/A	#N/A	#N/A	#N/A	#N/A	#N/A	#N/A	#N/A	#N/A	#N/A	#N/A	#N/A	#N/A	#N/A	#N/A	#N/A	#N/A
606	Poly-gamma-D-glutamate	C05723	Other	#N/A	#N/A	#N/A	#N/A	#N/A	#N/A	#N/A	#N/A	#N/A	#N/A	#N/A	#N/A	#N/A	#N/A	#N/A	#N/A	#N/A	#N/A	#N/A	#N/A	#N/A	#N/A	#N/A	#N/A	#N/A	#N/A	#N/A	#N/A	#N/A	#N/A	#N/A	#N/A	#N/A	#N/A	#N/A	#N/A	#N/A	#N/A	#N/A	#N/A	#N/A	#N/A	#N/A	#N/A	#N/A	#N/A
607	Dihydroflavonol	C15570	Other	#N/A	#N/A	#N/A	#N/A	#N/A	#N/A	#N/A	#N/A	#N/A	#N/A	#N/A	#N/A	#N/A	#N/A	#N/A	#N/A	#N/A	#N/A	#N/A	#N/A	#N/A	#N/A	#N/A	#N/A	#N/A	#N/A	#N/A	#N/A	#N/A	#N/A	#N/A	#N/A	#N/A	#N/A	#N/A	#N/A	#N/A	#N/A	#N/A	#N/A	#N/A	#N/A	#N/A	#N/A	#N/A	#N/A
608	Catechol	C00090	Other	#N/A	#N/A	#N/A	#N/A	#N/A	#N/A	#N/A	#N/A	#N/A	#N/A	#N/A	#N/A	#N/A	#N/A	#N/A	#N/A	#N/A	#N/A	#N/A	#N/A	#N/A	#N/A	#N/A	#N/A	#N/A	#N/A	#N/A	#N/A	#N/A	#N/A	#N/A	#N/A	#N/A	#N/A	#N/A	#N/A	#N/A	#N/A	#N/A	#N/A	#N/A	#N/A	#N/A	#N/A	#N/A	#N/A
609	Ferric gluconate	C13511	Other	#N/A	#N/A	#N/A	#N/A	#N/A	#N/A	#N/A	#N/A	#N/A	#N/A	#N/A	#N/A	#N/A	#N/A	#N/A	#N/A	#N/A	#N/A	#N/A	#N/A	#N/A	#N/A	#N/A	#N/A	#N/A	#N/A	#N/A	#N/A	#N/A	#N/A	#N/A	#N/A	#N/A	#N/A	#N/A	#N/A	#N/A	#N/A	#N/A	#N/A	#N/A	#N/A	#N/A	#N/A	#N/A	#N/A
610	Catechin	C17590	Other	#N/A	#N/A	#N/A	#N/A	#N/A	#N/A	#N/A	#N/A	#N/A	#N/A	#N/A	#N/A	#N/A	#N/A	#N/A	#N/A	#N/A	#N/A	#N/A	#N/A	#N/A	#N/A	#N/A	#N/A	#N/A	#N/A	#N/A	#N/A	#N/A	#N/A	#N/A	#N/A	#N/A	#N/A	#N/A	#N/A	#N/A	#N/A	#N/A	#N/A	#N/A	#N/A	#N/A	#N/A	#N/A	#N/A
611	6-Thioxanthine 5--monophosphate	C16618	Other	#N/A	#N/A	#N/A	#N/A	#N/A	#N/A	#N/A	#N/A	#N/A	#N/A	#N/A	#N/A	#N/A	#N/A	#N/A	#N/A	#N/A	#N/A	#N/A	#N/A	#N/A	#N/A	#N/A	#N/A	#N/A	#N/A	#N/A	#N/A	#N/A	#N/A	#N/A	#N/A	#N/A	#N/A	#N/A	#N/A	#N/A	#N/A	#N/A	#N/A	#N/A	#N/A	#N/A	#N/A	#N/A	#N/A
612	Deoxyribose triphosphate	C12347	Other	#N/A	#N/A	#N/A	#N/A	#N/A	#N/A	#N/A	#N/A	#N/A	#N/A	#N/A	#N/A	#N/A	#N/A	#N/A	#N/A	#N/A	#N/A	#N/A	#N/A	#N/A	#N/A	#N/A	#N/A	#N/A	#N/A	#N/A	#N/A	#N/A	#N/A	#N/A	#N/A	#N/A	#N/A	#N/A	#N/A	#N/A	#N/A	#N/A	#N/A	#N/A	#N/A	#N/A	#N/A	#N/A	#N/A
613	D-Ribitol 5-phosphate	C01068	Other	#N/A	#N/A	#N/A	#N/A	#N/A	#N/A	#N/A	#N/A	#N/A	#N/A	#N/A	#N/A	#N/A	#N/A	#N/A	#N/A	#N/A	#N/A	#N/A	#N/A	#N/A	#N/A	#N/A	#N/A	#N/A	#N/A	#N/A	#N/A	#N/A	#N/A	#N/A	#N/A	#N/A	#N/A	#N/A	#N/A	#N/A	#N/A	#N/A	#N/A	#N/A	#N/A	#N/A	#N/A	#N/A	#N/A
614	Riboflavin	C00255	Other	#N/A	#N/A	#N/A	#N/A	#N/A	#N/A	#N/A	#N/A	#N/A	#N/A	#N/A	#N/A	#N/A	#N/A	#N/A	#N/A	#N/A	#N/A	#N/A	#N/A	#N/A	#N/A	#N/A	#N/A	#N/A	#N/A	#N/A	#N/A	#N/A	#N/A	#N/A	#N/A	#N/A	#N/A	#N/A	#N/A	#N/A	#N/A	#N/A	#N/A	#N/A	#N/A	#N/A	#N/A	#N/A	#N/A
615	Fe(III)dicitrate	C06229	Other	#N/A	#N/A	#N/A	#N/A	#N/A	#N/A	#N/A	#N/A	#N/A	#N/A	#N/A	#N/A	#N/A	#N/A	#N/A	#N/A	#N/A	#N/A	#N/A	#N/A	#N/A	#N/A	#N/A	#N/A	#N/A	#N/A	#N/A	#N/A	#N/A	#N/A	#N/A	#N/A	#N/A	#N/A	#N/A	#N/A	#N/A	#N/A	#N/A	#N/A	#N/A	#N/A	#N/A	#N/A	#N/A	#N/A
616	Glucosinolate	C17260	Other	#N/A	#N/A	#N/A	#N/A	#N/A	#N/A	#N/A	#N/A	#N/A	#N/A	#N/A	#N/A	#N/A	#N/A	#N/A	#N/A	#N/A	#N/A	#N/A	#N/A	#N/A	#N/A	#N/A	#N/A	#N/A	#N/A	#N/A	#N/A	#N/A	#N/A	#N/A	#N/A	#N/A	#N/A	#N/A	#N/A	#N/A	#N/A	#N/A	#N/A	#N/A	#N/A	#N/A	#N/A	#N/A	#N/A
617	Succinyl sulfathiazole	C11745	Other	#N/A	#N/A	#N/A	#N/A	#N/A	#N/A	#N/A	#N/A	#N/A	#N/A	#N/A	#N/A	#N/A	#N/A	#N/A	#N/A	#N/A	#N/A	#N/A	#N/A	#N/A	#N/A	#N/A	#N/A	#N/A	#N/A	#N/A	#N/A	#N/A	#N/A	#N/A	#N/A	#N/A	#N/A	#N/A	#N/A	#N/A	#N/A	#N/A	#N/A	#N/A	#N/A	#N/A	#N/A	#N/A	#N/A
618	D-Ribose 5-diphosphate	C01095	Other	#N/A	#N/A	#N/A	#N/A	#N/A	#N/A	#N/A	#N/A	#N/A	#N/A	#N/A	#N/A	#N/A	#N/A	#N/A	#N/A	#N/A	#N/A	#N/A	#N/A	#N/A	#N/A	#N/A	#N/A	#N/A	#N/A	#N/A	#N/A	#N/A	#N/A	#N/A	#N/A	#N/A	#N/A	#N/A	#N/A	#N/A	#N/A	#N/A	#N/A	#N/A	#N/A	#N/A	#N/A	#N/A	#N/A
619	Thioredoxin	C00342	Other	#N/A	#N/A	#N/A	#N/A	#N/A	#N/A	#N/A	#N/A	#N/A	#N/A	#N/A	#N/A	#N/A	#N/A	#N/A	#N/A	#N/A	#N/A	#N/A	#N/A	#N/A	#N/A	#N/A	#N/A	#N/A	#N/A	#N/A	#N/A	#N/A	#N/A	#N/A	#N/A	#N/A	#N/A	#N/A	#N/A	#N/A	#N/A	#N/A	#N/A	#N/A	#N/A	#N/A	#N/A	#N/A	#N/A
620	Thioredoxin disulfide	C00343	Other	#N/A	#N/A	#N/A	#N/A	#N/A	#N/A	#N/A	#N/A	#N/A	#N/A	#N/A	#N/A	#N/A	#N/A	#N/A	#N/A	#N/A	#N/A	#N/A	#N/A	#N/A	#N/A	#N/A	#N/A	#N/A	#N/A	#N/A	#N/A	#N/A	#N/A	#N/A	#N/A	#N/A	#N/A	#N/A	#N/A	#N/A	#N/A	#N/A	#N/A	#N/A	#N/A	#N/A	#N/A	#N/A	#N/A
621	alpha-N-Peptidyl-L-glutamate	C03904	Other	#N/A	#N/A	#N/A	#N/A	#N/A	#N/A	#N/A	#N/A	#N/A	#N/A	#N/A	#N/A	#N/A	#N/A	#N/A	#N/A	#N/A	#N/A	#N/A	#N/A	#N/A	#N/A	#N/A	#N/A	#N/A	#N/A	#N/A	#N/A	#N/A	#N/A	#N/A	#N/A	#N/A	#N/A	#N/A	#N/A	#N/A	#N/A	#N/A	#N/A	#N/A	#N/A	#N/A	#N/A	#N/A	#N/A
622	D-Alanyl-alanyl-poly(glycerolphosphate)	C04457	Other	#N/A	#N/A	#N/A	#N/A	#N/A	#N/A	#N/A	#N/A	#N/A	#N/A	#N/A	#N/A	#N/A	#N/A	#N/A	#N/A	#N/A	#N/A	#N/A	#N/A	#N/A	#N/A	#N/A	#N/A	#N/A	#N/A	#N/A	#N/A	#N/A	#N/A	#N/A	#N/A	#N/A	#N/A	#N/A	#N/A	#N/A	#N/A	#N/A	#N/A	#N/A	#N/A	#N/A	#N/A	#N/A	#N/A
623	alpha-N-Peptidyl-L-glutamine	C03905	Other	#N/A	#N/A	#N/A	#N/A	#N/A	#N/A	#N/A	#N/A	#N/A	#N/A	#N/A	#N/A	#N/A	#N/A	#N/A	#N/A	#N/A	#N/A	#N/A	#N/A	#N/A	#N/A	#N/A	#N/A	#N/A	#N/A	#N/A	#N/A	#N/A	#N/A	#N/A	#N/A	#N/A	#N/A	#N/A	#N/A	#N/A	#N/A	#N/A	#N/A	#N/A	#N/A	#N/A	#N/A	#N/A	#N/A
624	S-Acylglutathione	C02589	Other	#N/A	#N/A	#N/A	#N/A	#N/A	#N/A	#N/A	#N/A	#N/A	#N/A	#N/A	#N/A	#N/A	#N/A	#N/A	#N/A	#N/A	#N/A	#N/A	#N/A	#N/A	#N/A	#N/A	#N/A	#N/A	#N/A	#N/A	#N/A	#N/A	#N/A	#N/A	#N/A	#N/A	#N/A	#N/A	#N/A	#N/A	#N/A	#N/A	#N/A	#N/A	#N/A	#N/A	#N/A	#N/A	#N/A
625	1-O-Galloyl-beta-D-glucose	C01158	Other	#N/A	#N/A	#N/A	#N/A	#N/A	#N/A	#N/A	#N/A	#N/A	#N/A	#N/A	#N/A	#N/A	#N/A	#N/A	#N/A	#N/A	#N/A	#N/A	#N/A	#N/A	#N/A	#N/A	#N/A	#N/A	#N/A	#N/A	#N/A	#N/A	#N/A	#N/A	#N/A	#N/A	#N/A	#N/A	#N/A	#N/A	#N/A	#N/A	#N/A	#N/A	#N/A	#N/A	#N/A	#N/A	#N/A
626	Vanillate	C06672	Other	#N/A	#N/A	#N/A	#N/A	#N/A	#N/A	#N/A	#N/A	#N/A	#N/A	#N/A	#N/A	#N/A	#N/A	#N/A	#N/A	#N/A	#N/A	#N/A	#N/A	#N/A	#N/A	#N/A	#N/A	#N/A	#N/A	#N/A	#N/A	#N/A	#N/A	#N/A	#N/A	#N/A	#N/A	#N/A	#N/A	#N/A	#N/A	#N/A	#N/A	#N/A	#N/A	#N/A	#N/A	#N/A	#N/A
627	Pyridoxamine	C00534	Other	#N/A	#N/A	#N/A	#N/A	#N/A	#N/A	#N/A	#N/A	#N/A	#N/A	#N/A	#N/A	#N/A	#N/A	#N/A	#N/A	#N/A	#N/A	#N/A	#N/A	#N/A	#N/A	#N/A	#N/A	#N/A	#N/A	#N/A	#N/A	#N/A	#N/A	#N/A	#N/A	#N/A	#N/A	#N/A	#N/A	#N/A	#N/A	#N/A	#N/A	#N/A	#N/A	#N/A	#N/A	#N/A	#N/A
628	9-Oxononanoic acid	C16322	Other	#N/A	#N/A	#N/A	#N/A	#N/A	#N/A	#N/A	#N/A	#N/A	#N/A	#N/A	#N/A	#N/A	#N/A	#N/A	#N/A	#N/A	#N/A	#N/A	#N/A	#N/A	#N/A	#N/A	#N/A	#N/A	#N/A	#N/A	#N/A	#N/A	#N/A	#N/A	#N/A	#N/A	#N/A	#N/A	#N/A	#N/A	#N/A	#N/A	#N/A	#N/A	#N/A	#N/A	#N/A	#N/A	#N/A
629	Retinol	C00473	Other	#N/A	#N/A	#N/A	#N/A	#N/A	#N/A	#N/A	#N/A	#N/A	#N/A	#N/A	#N/A	#N/A	#N/A	#N/A	#N/A	#N/A	#N/A	#N/A	#N/A	#N/A	#N/A	#N/A	#N/A	#N/A	#N/A	#N/A	#N/A	#N/A	#N/A	#N/A	#N/A	#N/A	#N/A	#N/A	#N/A	#N/A	#N/A	#N/A	#N/A	#N/A	#N/A	#N/A	#N/A	#N/A	#N/A
630	a-Tocopherol	C02477	Other	#N/A	#N/A	#N/A	#N/A	#N/A	#N/A	#N/A	#N/A	#N/A	#N/A	#N/A	#N/A	#N/A	#N/A	#N/A	#N/A	#N/A	#N/A	#N/A	#N/A	#N/A	#N/A	#N/A	#N/A	#N/A	#N/A	#N/A	#N/A	#N/A	#N/A	#N/A	#N/A	#N/A	#N/A	#N/A	#N/A	#N/A	#N/A	#N/A	#N/A	#N/A	#N/A	#N/A	#N/A	#N/A	#N/A
631	N-Amidino-L-aspartate	C03139	Other	#N/A	#N/A	#N/A	#N/A	#N/A	#N/A	#N/A	#N/A	#N/A	#N/A	#N/A	#N/A	#N/A	#N/A	#N/A	#N/A	#N/A	#N/A	#N/A	#N/A	#N/A	#N/A	#N/A	#N/A	#N/A	#N/A	#N/A	#N/A	#N/A	#N/A	#N/A	#N/A	#N/A	#N/A	#N/A	#N/A	#N/A	#N/A	#N/A	#N/A	#N/A	#N/A	#N/A	#N/A	#N/A	#N/A
632	threo-3-Hydroxy-L-aspartate	C11511	Other	#N/A	#N/A	#N/A	#N/A	#N/A	#N/A	#N/A	#N/A	#N/A	#N/A	#N/A	#N/A	#N/A	#N/A	#N/A	#N/A	#N/A	#N/A	#N/A	#N/A	#N/A	#N/A	#N/A	#N/A	#N/A	#N/A	#N/A	#N/A	#N/A	#N/A	#N/A	#N/A	#N/A	#N/A	#N/A	#N/A	#N/A	#N/A	#N/A	#N/A	#N/A	#N/A	#N/A	#N/A	#N/A	#N/A
633	N-Acyl-D-glutamate	C06379	Other	#N/A	#N/A	#N/A	#N/A	#N/A	#N/A	#N/A	#N/A	#N/A	#N/A	#N/A	#N/A	#N/A	#N/A	#N/A	#N/A	#N/A	#N/A	#N/A	#N/A	#N/A	#N/A	#N/A	#N/A	#N/A	#N/A	#N/A	#N/A	#N/A	#N/A	#N/A	#N/A	#N/A	#N/A	#N/A	#N/A	#N/A	#N/A	#N/A	#N/A	#N/A	#N/A	#N/A	#N/A	#N/A	#N/A
634	Glycerone sulfate	C02543	Other	#N/A	#N/A	#N/A	#N/A	#N/A	#N/A	#N/A	#N/A	#N/A	#N/A	#N/A	#N/A	#N/A	#N/A	#N/A	#N/A	#N/A	#N/A	#N/A	#N/A	#N/A	#N/A	#N/A	#N/A	#N/A	#N/A	#N/A	#N/A	#N/A	#N/A	#N/A	#N/A	#N/A	#N/A	#N/A	#N/A	#N/A	#N/A	#N/A	#N/A	#N/A	#N/A	#N/A	#N/A	#N/A	#N/A
635	Protein glutamine	C02583	Other	#N/A	#N/A	#N/A	#N/A	#N/A	#N/A	#N/A	#N/A	#N/A	#N/A	#N/A	#N/A	#N/A	#N/A	#N/A	#N/A	#N/A	#N/A	#N/A	#N/A	#N/A	#N/A	#N/A	#N/A	#N/A	#N/A	#N/A	#N/A	#N/A	#N/A	#N/A	#N/A	#N/A	#N/A	#N/A	#N/A	#N/A	#N/A	#N/A	#N/A	#N/A	#N/A	#N/A	#N/A	#N/A	#N/A
636	Hydroxyacetone phosphate	C03505	Other	#N/A	#N/A	#N/A	#N/A	#N/A	#N/A	#N/A	#N/A	#N/A	#N/A	#N/A	#N/A	#N/A	#N/A	#N/A	#N/A	#N/A	#N/A	#N/A	#N/A	#N/A	#N/A	#N/A	#N/A	#N/A	#N/A	#N/A	#N/A	#N/A	#N/A	#N/A	#N/A	#N/A	#N/A	#N/A	#N/A	#N/A	#N/A	#N/A	#N/A	#N/A	#N/A	#N/A	#N/A	#N/A	#N/A
637	N-Acyl-D-aspartate	C06380	Other	#N/A	#N/A	#N/A	#N/A	#N/A	#N/A	#N/A	#N/A	#N/A	#N/A	#N/A	#N/A	#N/A	#N/A	#N/A	#N/A	#N/A	#N/A	#N/A	#N/A	#N/A	#N/A	#N/A	#N/A	#N/A	#N/A	#N/A	#N/A	#N/A	#N/A	#N/A	#N/A	#N/A	#N/A	#N/A	#N/A	#N/A	#N/A	#N/A	#N/A	#N/A	#N/A	#N/A	#N/A	#N/A	#N/A
638	6-Carboxyhexanoate	C02656	Other	#N/A	#N/A	#N/A	#N/A	#N/A	#N/A	#N/A	#N/A	#N/A	#N/A	#N/A	#N/A	#N/A	#N/A	#N/A	#N/A	#N/A	#N/A	#N/A	#N/A	#N/A	#N/A	#N/A	#N/A	#N/A	#N/A	#N/A	#N/A	#N/A	#N/A	#N/A	#N/A	#N/A	#N/A	#N/A	#N/A	#N/A	#N/A	#N/A	#N/A	#N/A	#N/A	#N/A	#N/A	#N/A	#N/A
639	N-Acetylmethionine	C02712	Proteolysis	#N/A	#N/A	#N/A	#N/A	#N/A	#N/A	#N/A	#N/A	#N/A	#N/A	#N/A	#N/A	#N/A	#N/A	#N/A	#N/A	#N/A	#N/A	#N/A	#N/A	#N/A	#N/A	#N/A	#N/A	#N/A	#N/A	#N/A	#N/A	#N/A	#N/A	#N/A	#N/A	#N/A	#N/A	#N/A	#N/A	#N/A	#N/A	#N/A	#N/A	#N/A	#N/A	#N/A	#N/A	#N/A	#N/A
640	N-Acetyl-D-phenylalanine	C05620	Proteolysis	#N/A	#N/A	#N/A	#N/A	#N/A	#N/A	#N/A	#N/A	#N/A	#N/A	#N/A	#N/A	#N/A	#N/A	#N/A	#N/A	#N/A	#N/A	#N/A	#N/A	#N/A	#N/A	#N/A	#N/A	#N/A	#N/A	#N/A	#N/A	#N/A	#N/A	#N/A	#N/A	#N/A	#N/A	#N/A	#N/A	#N/A	#N/A	#N/A	#N/A	#N/A	#N/A	#N/A	#N/A	#N/A	#N/A
641	N-Acetyl-L-aspartate	C01042	Proteolysis	#N/A	#N/A	#N/A	#N/A	#N/A	#N/A	#N/A	#N/A	#N/A	#N/A	#N/A	#N/A	#N/A	#N/A	#N/A	#N/A	#N/A	#N/A	#N/A	#N/A	#N/A	#N/A	#N/A	#N/A	#N/A	#N/A	#N/A	#N/A	#N/A	#N/A	#N/A	#N/A	#N/A	#N/A	#N/A	#N/A	#N/A	#N/A	#N/A	#N/A	#N/A	#N/A	#N/A	#N/A	#N/A	#N/A
642	N-Acetyl-L-glutamate	C00624	Proteolysis	#N/A	#N/A	#N/A	#N/A	#N/A	#N/A	#N/A	#N/A	#N/A	#N/A	#N/A	#N/A	#N/A	#N/A	#N/A	#N/A	#N/A	#N/A	#N/A	#N/A	#N/A	#N/A	#N/A	#N/A	#N/A	#N/A	#N/A	#N/A	#N/A	#N/A	#N/A	#N/A	#N/A	#N/A	#N/A	#N/A	#N/A	#N/A	#N/A	#N/A	#N/A	#N/A	#N/A	#N/A	#N/A	#N/A
643	N-Acetyl-L-histidine	C02997	Proteolysis	#N/A	#N/A	#N/A	#N/A	#N/A	#N/A	#N/A	#N/A	#N/A	#N/A	#N/A	#N/A	#N/A	#N/A	#N/A	#N/A	#N/A	#N/A	#N/A	#N/A	#N/A	#N/A	#N/A	#N/A	#N/A	#N/A	#N/A	#N/A	#N/A	#N/A	#N/A	#N/A	#N/A	#N/A	#N/A	#N/A	#N/A	#N/A	#N/A	#N/A	#N/A	#N/A	#N/A	#N/A	#N/A	#N/A
644	N-Acetyl-L-leucine	C02710	Proteolysis	#N/A	#N/A	#N/A	#N/A	#N/A	#N/A	#N/A	#N/A	#N/A	#N/A	#N/A	#N/A	#N/A	#N/A	#N/A	#N/A	#N/A	#N/A	#N/A	#N/A	#N/A	#N/A	#N/A	#N/A	#N/A	#N/A	#N/A	#N/A	#N/A	#N/A	#N/A	#N/A	#N/A	#N/A	#N/A	#N/A	#N/A	#N/A	#N/A	#N/A	#N/A	#N/A	#N/A	#N/A	#N/A	#N/A
645	7-8-Dihydroxycoumarin	C03093	Other	#N/A	#N/A	#N/A	#N/A	#N/A	#N/A	#N/A	#N/A	#N/A	#N/A	#N/A	#N/A	#N/A	#N/A	#N/A	#N/A	#N/A	#N/A	#N/A	#N/A	#N/A	#N/A	#N/A	#N/A	#N/A	#N/A	#N/A	#N/A	#N/A	#N/A	#N/A	#N/A	#N/A	#N/A	#N/A	#N/A	#N/A	#N/A	#N/A	#N/A	#N/A	#N/A	#N/A	#N/A	#N/A	#N/A
646	10-Hydroxydecanoic acid	C02774	Other	#N/A	#N/A	#N/A	#N/A	#N/A	#N/A	#N/A	#N/A	#N/A	#N/A	#N/A	#N/A	#N/A	#N/A	#N/A	#N/A	#N/A	#N/A	#N/A	#N/A	#N/A	#N/A	#N/A	#N/A	#N/A	#N/A	#N/A	#N/A	#N/A	#N/A	#N/A	#N/A	#N/A	#N/A	#N/A	#N/A	#N/A	#N/A	#N/A	#N/A	#N/A	#N/A	#N/A	#N/A	#N/A	#N/A
647	Protein 5-hydroxylysine	C03429	Other	#N/A	#N/A	#N/A	#N/A	#N/A	#N/A	#N/A	#N/A	#N/A	#N/A	#N/A	#N/A	#N/A	#N/A	#N/A	#N/A	#N/A	#N/A	#N/A	#N/A	#N/A	#N/A	#N/A	#N/A	#N/A	#N/A	#N/A	#N/A	#N/A	#N/A	#N/A	#N/A	#N/A	#N/A	#N/A	#N/A	#N/A	#N/A	#N/A	#N/A	#N/A	#N/A	#N/A	#N/A	#N/A	#N/A
648	trans-Homoaconitate	C16579	Other	#N/A	#N/A	#N/A	#N/A	#N/A	#N/A	#N/A	#N/A	#N/A	#N/A	#N/A	#N/A	#N/A	#N/A	#N/A	#N/A	#N/A	#N/A	#N/A	#N/A	#N/A	#N/A	#N/A	#N/A	#N/A	#N/A	#N/A	#N/A	#N/A	#N/A	#N/A	#N/A	#N/A	#N/A	#N/A	#N/A	#N/A	#N/A	#N/A	#N/A	#N/A	#N/A	#N/A	#N/A	#N/A	#N/A
649	Oxalosuccinate	C05379	Other	#N/A	#N/A	#N/A	#N/A	#N/A	#N/A	#N/A	#N/A	#N/A	#N/A	#N/A	#N/A	#N/A	#N/A	#N/A	#N/A	#N/A	#N/A	#N/A	#N/A	#N/A	#N/A	#N/A	#N/A	#N/A	#N/A	#N/A	#N/A	#N/A	#N/A	#N/A	#N/A	#N/A	#N/A	#N/A	#N/A	#N/A	#N/A	#N/A	#N/A	#N/A	#N/A	#N/A	#N/A	#N/A	#N/A
650	N-Carbamyl-L-glutamate	C05829	Other	#N/A	#N/A	#N/A	#N/A	#N/A	#N/A	#N/A	#N/A	#N/A	#N/A	#N/A	#N/A	#N/A	#N/A	#N/A	#N/A	#N/A	#N/A	#N/A	#N/A	#N/A	#N/A	#N/A	#N/A	#N/A	#N/A	#N/A	#N/A	#N/A	#N/A	#N/A	#N/A	#N/A	#N/A	#N/A	#N/A	#N/A	#N/A	#N/A	#N/A	#N/A	#N/A	#N/A	#N/A	#N/A	#N/A
651	2-Oxo-7-methylthioheptanoic acid	C17220	Other	#N/A	#N/A	#N/A	#N/A	#N/A	#N/A	#N/A	#N/A	#N/A	#N/A	#N/A	#N/A	#N/A	#N/A	#N/A	#N/A	#N/A	#N/A	#N/A	#N/A	#N/A	#N/A	#N/A	#N/A	#N/A	#N/A	#N/A	#N/A	#N/A	#N/A	#N/A	#N/A	#N/A	#N/A	#N/A	#N/A	#N/A	#N/A	#N/A	#N/A	#N/A	#N/A	#N/A	#N/A	#N/A	#N/A
652	L-Homocitrulline	C02427	Other	#N/A	#N/A	#N/A	#N/A	#N/A	#N/A	#N/A	#N/A	#N/A	#N/A	#N/A	#N/A	#N/A	#N/A	#N/A	#N/A	#N/A	#N/A	#N/A	#N/A	#N/A	#N/A	#N/A	#N/A	#N/A	#N/A	#N/A	#N/A	#N/A	#N/A	#N/A	#N/A	#N/A	#N/A	#N/A	#N/A	#N/A	#N/A	#N/A	#N/A	#N/A	#N/A	#N/A	#N/A	#N/A	#N/A
653	beta-D-Glucuronoside	C03033	Other	#N/A	#N/A	#N/A	#N/A	#N/A	#N/A	#N/A	#N/A	#N/A	#N/A	#N/A	#N/A	#N/A	#N/A	#N/A	#N/A	#N/A	#N/A	#N/A	#N/A	#N/A	#N/A	#N/A	#N/A	#N/A	#N/A	#N/A	#N/A	#N/A	#N/A	#N/A	#N/A	#N/A	#N/A	#N/A	#N/A	#N/A	#N/A	#N/A	#N/A	#N/A	#N/A	#N/A	#N/A	#N/A	#N/A
654	Homomethionine	C17213	Other	#N/A	#N/A	#N/A	#N/A	#N/A	#N/A	#N/A	#N/A	#N/A	#N/A	#N/A	#N/A	#N/A	#N/A	#N/A	#N/A	#N/A	#N/A	#N/A	#N/A	#N/A	#N/A	#N/A	#N/A	#N/A	#N/A	#N/A	#N/A	#N/A	#N/A	#N/A	#N/A	#N/A	#N/A	#N/A	#N/A	#N/A	#N/A	#N/A	#N/A	#N/A	#N/A	#N/A	#N/A	#N/A	#N/A
655	Questin	C01448	Other	#N/A	#N/A	#N/A	#N/A	#N/A	#N/A	#N/A	#N/A	#N/A	#N/A	#N/A	#N/A	#N/A	#N/A	#N/A	#N/A	#N/A	#N/A	#N/A	#N/A	#N/A	#N/A	#N/A	#N/A	#N/A	#N/A	#N/A	#N/A	#N/A	#N/A	#N/A	#N/A	#N/A	#N/A	#N/A	#N/A	#N/A	#N/A	#N/A	#N/A	#N/A	#N/A	#N/A	#N/A	#N/A	#N/A
656	5-(3-Buten-1-ynyl)-2-2--bithienyl	C08397	Other	#N/A	#N/A	#N/A	#N/A	#N/A	#N/A	#N/A	#N/A	#N/A	#N/A	#N/A	#N/A	#N/A	#N/A	#N/A	#N/A	#N/A	#N/A	#N/A	#N/A	#N/A	#N/A	#N/A	#N/A	#N/A	#N/A	#N/A	#N/A	#N/A	#N/A	#N/A	#N/A	#N/A	#N/A	#N/A	#N/A	#N/A	#N/A	#N/A	#N/A	#N/A	#N/A	#N/A	#N/A	#N/A	#N/A
657	dUMP	C00365	Other	#N/A	#N/A	#N/A	#N/A	#N/A	#N/A	#N/A	#N/A	#N/A	#N/A	#N/A	#N/A	#N/A	#N/A	#N/A	#N/A	#N/A	#N/A	#N/A	#N/A	#N/A	#N/A	#N/A	#N/A	#N/A	#N/A	#N/A	#N/A	#N/A	#N/A	#N/A	#N/A	#N/A	#N/A	#N/A	#N/A	#N/A	#N/A	#N/A	#N/A	#N/A	#N/A	#N/A	#N/A	#N/A	#N/A
658	N-Sulfo-D-glucosamine	C01075	Other	#N/A	#N/A	#N/A	#N/A	#N/A	#N/A	#N/A	#N/A	#N/A	#N/A	#N/A	#N/A	#N/A	#N/A	#N/A	#N/A	#N/A	#N/A	#N/A	#N/A	#N/A	#N/A	#N/A	#N/A	#N/A	#N/A	#N/A	#N/A	#N/A	#N/A	#N/A	#N/A	#N/A	#N/A	#N/A	#N/A	#N/A	#N/A	#N/A	#N/A	#N/A	#N/A	#N/A	#N/A	#N/A	#N/A
659	L-Iduronate 2-sulfate	C03126	Other	#N/A	#N/A	#N/A	#N/A	#N/A	#N/A	#N/A	#N/A	#N/A	#N/A	#N/A	#N/A	#N/A	#N/A	#N/A	#N/A	#N/A	#N/A	#N/A	#N/A	#N/A	#N/A	#N/A	#N/A	#N/A	#N/A	#N/A	#N/A	#N/A	#N/A	#N/A	#N/A	#N/A	#N/A	#N/A	#N/A	#N/A	#N/A	#N/A	#N/A	#N/A	#N/A	#N/A	#N/A	#N/A	#N/A
660	Aluminoparaaminosalicylate calcium	C13104	Other	#N/A	#N/A	#N/A	#N/A	#N/A	#N/A	#N/A	#N/A	#N/A	#N/A	#N/A	#N/A	#N/A	#N/A	#N/A	#N/A	#N/A	#N/A	#N/A	#N/A	#N/A	#N/A	#N/A	#N/A	#N/A	#N/A	#N/A	#N/A	#N/A	#N/A	#N/A	#N/A	#N/A	#N/A	#N/A	#N/A	#N/A	#N/A	#N/A	#N/A	#N/A	#N/A	#N/A	#N/A	#N/A	#N/A
661	Aurothioglucose	C08193	Other	#N/A	#N/A	#N/A	#N/A	#N/A	#N/A	#N/A	#N/A	#N/A	#N/A	#N/A	#N/A	#N/A	#N/A	#N/A	#N/A	#N/A	#N/A	#N/A	#N/A	#N/A	#N/A	#N/A	#N/A	#N/A	#N/A	#N/A	#N/A	#N/A	#N/A	#N/A	#N/A	#N/A	#N/A	#N/A	#N/A	#N/A	#N/A	#N/A	#N/A	#N/A	#N/A	#N/A	#N/A	#N/A	#N/A
662	N-Ethylglycine	C11735	Other	#N/A	#N/A	#N/A	#N/A	#N/A	#N/A	#N/A	#N/A	#N/A	#N/A	#N/A	#N/A	#N/A	#N/A	#N/A	#N/A	#N/A	#N/A	#N/A	#N/A	#N/A	#N/A	#N/A	#N/A	#N/A	#N/A	#N/A	#N/A	#N/A	#N/A	#N/A	#N/A	#N/A	#N/A	#N/A	#N/A	#N/A	#N/A	#N/A	#N/A	#N/A	#N/A	#N/A	#N/A	#N/A	#N/A
663	Meteloidine	C10861	Other	#N/A	#N/A	#N/A	#N/A	#N/A	#N/A	#N/A	#N/A	#N/A	#N/A	#N/A	#N/A	#N/A	#N/A	#N/A	#N/A	#N/A	#N/A	#N/A	#N/A	#N/A	#N/A	#N/A	#N/A	#N/A	#N/A	#N/A	#N/A	#N/A	#N/A	#N/A	#N/A	#N/A	#N/A	#N/A	#N/A	#N/A	#N/A	#N/A	#N/A	#N/A	#N/A	#N/A	#N/A	#N/A	#N/A
664	Phyllalbine	C10863	Other	#N/A	#N/A	#N/A	#N/A	#N/A	#N/A	#N/A	#N/A	#N/A	#N/A	#N/A	#N/A	#N/A	#N/A	#N/A	#N/A	#N/A	#N/A	#N/A	#N/A	#N/A	#N/A	#N/A	#N/A	#N/A	#N/A	#N/A	#N/A	#N/A	#N/A	#N/A	#N/A	#N/A	#N/A	#N/A	#N/A	#N/A	#N/A	#N/A	#N/A	#N/A	#N/A	#N/A	#N/A	#N/A	#N/A
665	5-Carboxy-2-oxohept-3-enedioate	C04052	Other	#N/A	#N/A	#N/A	#N/A	#N/A	#N/A	#N/A	#N/A	#N/A	#N/A	#N/A	#N/A	#N/A	#N/A	#N/A	#N/A	#N/A	#N/A	#N/A	#N/A	#N/A	#N/A	#N/A	#N/A	#N/A	#N/A	#N/A	#N/A	#N/A	#N/A	#N/A	#N/A	#N/A	#N/A	#N/A	#N/A	#N/A	#N/A	#N/A	#N/A	#N/A	#N/A	#N/A	#N/A	#N/A	#N/A
666	N4-(Acetyl-beta-D-glucosaminyl)asparagine	C04540	Other	#N/A	#N/A	#N/A	#N/A	#N/A	#N/A	#N/A	#N/A	#N/A	#N/A	#N/A	#N/A	#N/A	#N/A	#N/A	#N/A	#N/A	#N/A	#N/A	#N/A	#N/A	#N/A	#N/A	#N/A	#N/A	#N/A	#N/A	#N/A	#N/A	#N/A	#N/A	#N/A	#N/A	#N/A	#N/A	#N/A	#N/A	#N/A	#N/A	#N/A	#N/A	#N/A	#N/A	#N/A	#N/A	#N/A
667	Neopine	C09594	Other	#N/A	#N/A	#N/A	#N/A	#N/A	#N/A	#N/A	#N/A	#N/A	#N/A	#N/A	#N/A	#N/A	#N/A	#N/A	#N/A	#N/A	#N/A	#N/A	#N/A	#N/A	#N/A	#N/A	#N/A	#N/A	#N/A	#N/A	#N/A	#N/A	#N/A	#N/A	#N/A	#N/A	#N/A	#N/A	#N/A	#N/A	#N/A	#N/A	#N/A	#N/A	#N/A	#N/A	#N/A	#N/A	#N/A
668	Intermedine	C10330	Other	#N/A	#N/A	#N/A	#N/A	#N/A	#N/A	#N/A	#N/A	#N/A	#N/A	#N/A	#N/A	#N/A	#N/A	#N/A	#N/A	#N/A	#N/A	#N/A	#N/A	#N/A	#N/A	#N/A	#N/A	#N/A	#N/A	#N/A	#N/A	#N/A	#N/A	#N/A	#N/A	#N/A	#N/A	#N/A	#N/A	#N/A	#N/A	#N/A	#N/A	#N/A	#N/A	#N/A	#N/A	#N/A	#N/A
669	Dihydro-beta-erythroidine	C13682	Other	#N/A	#N/A	#N/A	#N/A	#N/A	#N/A	#N/A	#N/A	#N/A	#N/A	#N/A	#N/A	#N/A	#N/A	#N/A	#N/A	#N/A	#N/A	#N/A	#N/A	#N/A	#N/A	#N/A	#N/A	#N/A	#N/A	#N/A	#N/A	#N/A	#N/A	#N/A	#N/A	#N/A	#N/A	#N/A	#N/A	#N/A	#N/A	#N/A	#N/A	#N/A	#N/A	#N/A	#N/A	#N/A	#N/A
670	alpha-Oxo-benzeneacetic acid	C02137	Other	#N/A	#N/A	#N/A	#N/A	#N/A	#N/A	#N/A	#N/A	#N/A	#N/A	#N/A	#N/A	#N/A	#N/A	#N/A	#N/A	#N/A	#N/A	#N/A	#N/A	#N/A	#N/A	#N/A	#N/A	#N/A	#N/A	#N/A	#N/A	#N/A	#N/A	#N/A	#N/A	#N/A	#N/A	#N/A	#N/A	#N/A	#N/A	#N/A	#N/A	#N/A	#N/A	#N/A	#N/A	#N/A	#N/A
671	N-Acetyl-L-aspartate	C01042	Other	#N/A	#N/A	#N/A	#N/A	#N/A	#N/A	#N/A	#N/A	#N/A	#N/A	#N/A	#N/A	#N/A	#N/A	#N/A	#N/A	#N/A	#N/A	#N/A	#N/A	#N/A	#N/A	#N/A	#N/A	#N/A	#N/A	#N/A	#N/A	#N/A	#N/A	#N/A	#N/A	#N/A	#N/A	#N/A	#N/A	#N/A	#N/A	#N/A	#N/A	#N/A	#N/A	#N/A	#N/A	#N/A	#N/A
672	4-Isopentylphenol	C14697	Other	#N/A	#N/A	#N/A	#N/A	#N/A	#N/A	#N/A	#N/A	#N/A	#N/A	#N/A	#N/A	#N/A	#N/A	#N/A	#N/A	#N/A	#N/A	#N/A	#N/A	#N/A	#N/A	#N/A	#N/A	#N/A	#N/A	#N/A	#N/A	#N/A	#N/A	#N/A	#N/A	#N/A	#N/A	#N/A	#N/A	#N/A	#N/A	#N/A	#N/A	#N/A	#N/A	#N/A	#N/A	#N/A	#N/A
673	2-2--3-Trihydroxybiphenyl	C03569	Other	#N/A	#N/A	#N/A	#N/A	#N/A	#N/A	#N/A	#N/A	#N/A	#N/A	#N/A	#N/A	#N/A	#N/A	#N/A	#N/A	#N/A	#N/A	#N/A	#N/A	#N/A	#N/A	#N/A	#N/A	#N/A	#N/A	#N/A	#N/A	#N/A	#N/A	#N/A	#N/A	#N/A	#N/A	#N/A	#N/A	#N/A	#N/A	#N/A	#N/A	#N/A	#N/A	#N/A	#N/A	#N/A	#N/A
674	Zaleplon	C07484	Other	#N/A	#N/A	#N/A	#N/A	#N/A	#N/A	#N/A	#N/A	#N/A	#N/A	#N/A	#N/A	#N/A	#N/A	#N/A	#N/A	#N/A	#N/A	#N/A	#N/A	#N/A	#N/A	#N/A	#N/A	#N/A	#N/A	#N/A	#N/A	#N/A	#N/A	#N/A	#N/A	#N/A	#N/A	#N/A	#N/A	#N/A	#N/A	#N/A	#N/A	#N/A	#N/A	#N/A	#N/A	#N/A	#N/A
675	Oxaloglutarate	C05533	Other	#N/A	#N/A	#N/A	#N/A	#N/A	#N/A	#N/A	#N/A	#N/A	#N/A	#N/A	#N/A	#N/A	#N/A	#N/A	#N/A	#N/A	#N/A	#N/A	#N/A	#N/A	#N/A	#N/A	#N/A	#N/A	#N/A	#N/A	#N/A	#N/A	#N/A	#N/A	#N/A	#N/A	#N/A	#N/A	#N/A	#N/A	#N/A	#N/A	#N/A	#N/A	#N/A	#N/A	#N/A	#N/A	#N/A
676	Quercetin 7-O-glucoside	C03430	Other	#N/A	#N/A	#N/A	#N/A	#N/A	#N/A	#N/A	#N/A	#N/A	#N/A	#N/A	#N/A	#N/A	#N/A	#N/A	#N/A	#N/A	#N/A	#N/A	#N/A	#N/A	#N/A	#N/A	#N/A	#N/A	#N/A	#N/A	#N/A	#N/A	#N/A	#N/A	#N/A	#N/A	#N/A	#N/A	#N/A	#N/A	#N/A	#N/A	#N/A	#N/A	#N/A	#N/A	#N/A	#N/A	#N/A
677	1-2-Dihydroxy-7-hydroxymethylnaphthalene	C14105	Other	#N/A	#N/A	#N/A	#N/A	#N/A	#N/A	#N/A	#N/A	#N/A	#N/A	#N/A	#N/A	#N/A	#N/A	#N/A	#N/A	#N/A	#N/A	#N/A	#N/A	#N/A	#N/A	#N/A	#N/A	#N/A	#N/A	#N/A	#N/A	#N/A	#N/A	#N/A	#N/A	#N/A	#N/A	#N/A	#N/A	#N/A	#N/A	#N/A	#N/A	#N/A	#N/A	#N/A	#N/A	#N/A	#N/A
678	(R)-5-Phosphomevalonate	C01107	Other	#N/A	#N/A	#N/A	#N/A	#N/A	#N/A	#N/A	#N/A	#N/A	#N/A	#N/A	#N/A	#N/A	#N/A	#N/A	#N/A	#N/A	#N/A	#N/A	#N/A	#N/A	#N/A	#N/A	#N/A	#N/A	#N/A	#N/A	#N/A	#N/A	#N/A	#N/A	#N/A	#N/A	#N/A	#N/A	#N/A	#N/A	#N/A	#N/A	#N/A	#N/A	#N/A	#N/A	#N/A	#N/A	#N/A
679	1-Hydroxy-2-naphthoate	C03203	Other	#N/A	#N/A	#N/A	#N/A	#N/A	#N/A	#N/A	#N/A	#N/A	#N/A	#N/A	#N/A	#N/A	#N/A	#N/A	#N/A	#N/A	#N/A	#N/A	#N/A	#N/A	#N/A	#N/A	#N/A	#N/A	#N/A	#N/A	#N/A	#N/A	#N/A	#N/A	#N/A	#N/A	#N/A	#N/A	#N/A	#N/A	#N/A	#N/A	#N/A	#N/A	#N/A	#N/A	#N/A	#N/A	#N/A
680	Threonate	C01620	Other	#N/A	#N/A	#N/A	#N/A	#N/A	#N/A	#N/A	#N/A	#N/A	#N/A	#N/A	#N/A	#N/A	#N/A	#N/A	#N/A	#N/A	#N/A	#N/A	#N/A	#N/A	#N/A	#N/A	#N/A	#N/A	#N/A	#N/A	#N/A	#N/A	#N/A	#N/A	#N/A	#N/A	#N/A	#N/A	#N/A	#N/A	#N/A	#N/A	#N/A	#N/A	#N/A	#N/A	#N/A	#N/A	#N/A
681	3-Phospho-D-glyceroyl phosphate	C00236	Other	264.952	2.8389	-	14903.8	13078.4	14420	14825.4	14899.2	16136.2	16798.7	13451.2	8214.72	13021	14075.3	9299.97	6169.93	9232.42	8419.24	5913.2	6994.64	8141.04	4482.1	5822.15	5594.67	8081.56	13685.8	8425.17	16434.6	15307.3	14177.5	16245.1	12170.2	41247.2	16519.1	16295.9	7876.59	16474.6	15753.8	7949.46	27499	16126.3	8169.86	10007.8	8617.99	9662.78	10342.7
682	3-Phospho-DL-glycerate	C00597	Other	#N/A	#N/A	#N/A	#N/A	#N/A	#N/A	#N/A	#N/A	#N/A	#N/A	#N/A	#N/A	#N/A	#N/A	#N/A	#N/A	#N/A	#N/A	#N/A	#N/A	#N/A	#N/A	#N/A	#N/A	#N/A	#N/A	#N/A	#N/A	#N/A	#N/A	#N/A	#N/A	#N/A	#N/A	#N/A	#N/A	#N/A	#N/A	#N/A	#N/A	#N/A	#N/A	#N/A	#N/A	#N/A	#N/A
683	4-Fluorophenol	C16485	Other	#N/A	#N/A	#N/A	#N/A	#N/A	#N/A	#N/A	#N/A	#N/A	#N/A	#N/A	#N/A	#N/A	#N/A	#N/A	#N/A	#N/A	#N/A	#N/A	#N/A	#N/A	#N/A	#N/A	#N/A	#N/A	#N/A	#N/A	#N/A	#N/A	#N/A	#N/A	#N/A	#N/A	#N/A	#N/A	#N/A	#N/A	#N/A	#N/A	#N/A	#N/A	#N/A	#N/A	#N/A	#N/A	#N/A
684	3-6-Dihydronicotinic acid	C16671	Other	#N/A	#N/A	#N/A	#N/A	#N/A	#N/A	#N/A	#N/A	#N/A	#N/A	#N/A	#N/A	#N/A	#N/A	#N/A	#N/A	#N/A	#N/A	#N/A	#N/A	#N/A	#N/A	#N/A	#N/A	#N/A	#N/A	#N/A	#N/A	#N/A	#N/A	#N/A	#N/A	#N/A	#N/A	#N/A	#N/A	#N/A	#N/A	#N/A	#N/A	#N/A	#N/A	#N/A	#N/A	#N/A	#N/A
685	2-Deoxy-alpha-D-glucoside	C03573	Other	#N/A	#N/A	#N/A	#N/A	#N/A	#N/A	#N/A	#N/A	#N/A	#N/A	#N/A	#N/A	#N/A	#N/A	#N/A	#N/A	#N/A	#N/A	#N/A	#N/A	#N/A	#N/A	#N/A	#N/A	#N/A	#N/A	#N/A	#N/A	#N/A	#N/A	#N/A	#N/A	#N/A	#N/A	#N/A	#N/A	#N/A	#N/A	#N/A	#N/A	#N/A	#N/A	#N/A	#N/A	#N/A	#N/A
686	2-6-Dioxo-6-phenylhexanoate	C03750	Other	#N/A	#N/A	#N/A	#N/A	#N/A	#N/A	#N/A	#N/A	#N/A	#N/A	#N/A	#N/A	#N/A	#N/A	#N/A	#N/A	#N/A	#N/A	#N/A	#N/A	#N/A	#N/A	#N/A	#N/A	#N/A	#N/A	#N/A	#N/A	#N/A	#N/A	#N/A	#N/A	#N/A	#N/A	#N/A	#N/A	#N/A	#N/A	#N/A	#N/A	#N/A	#N/A	#N/A	#N/A	#N/A	#N/A
687	Ptaerochromenol	C09029	Other	#N/A	#N/A	#N/A	#N/A	#N/A	#N/A	#N/A	#N/A	#N/A	#N/A	#N/A	#N/A	#N/A	#N/A	#N/A	#N/A	#N/A	#N/A	#N/A	#N/A	#N/A	#N/A	#N/A	#N/A	#N/A	#N/A	#N/A	#N/A	#N/A	#N/A	#N/A	#N/A	#N/A	#N/A	#N/A	#N/A	#N/A	#N/A	#N/A	#N/A	#N/A	#N/A	#N/A	#N/A	#N/A	#N/A
688	Fagomine	C10144	Other	#N/A	#N/A	#N/A	#N/A	#N/A	#N/A	#N/A	#N/A	#N/A	#N/A	#N/A	#N/A	#N/A	#N/A	#N/A	#N/A	#N/A	#N/A	#N/A	#N/A	#N/A	#N/A	#N/A	#N/A	#N/A	#N/A	#N/A	#N/A	#N/A	#N/A	#N/A	#N/A	#N/A	#N/A	#N/A	#N/A	#N/A	#N/A	#N/A	#N/A	#N/A	#N/A	#N/A	#N/A	#N/A	#N/A
689	Khellin	C09010	Other	#N/A	#N/A	#N/A	#N/A	#N/A	#N/A	#N/A	#N/A	#N/A	#N/A	#N/A	#N/A	#N/A	#N/A	#N/A	#N/A	#N/A	#N/A	#N/A	#N/A	#N/A	#N/A	#N/A	#N/A	#N/A	#N/A	#N/A	#N/A	#N/A	#N/A	#N/A	#N/A	#N/A	#N/A	#N/A	#N/A	#N/A	#N/A	#N/A	#N/A	#N/A	#N/A	#N/A	#N/A	#N/A	#N/A
690	Sarisan	C10493	Other	#N/A	#N/A	#N/A	#N/A	#N/A	#N/A	#N/A	#N/A	#N/A	#N/A	#N/A	#N/A	#N/A	#N/A	#N/A	#N/A	#N/A	#N/A	#N/A	#N/A	#N/A	#N/A	#N/A	#N/A	#N/A	#N/A	#N/A	#N/A	#N/A	#N/A	#N/A	#N/A	#N/A	#N/A	#N/A	#N/A	#N/A	#N/A	#N/A	#N/A	#N/A	#N/A	#N/A	#N/A	#N/A	#N/A
691	N-Methylhistamine	C05127	Other	#N/A	#N/A	#N/A	#N/A	#N/A	#N/A	#N/A	#N/A	#N/A	#N/A	#N/A	#N/A	#N/A	#N/A	#N/A	#N/A	#N/A	#N/A	#N/A	#N/A	#N/A	#N/A	#N/A	#N/A	#N/A	#N/A	#N/A	#N/A	#N/A	#N/A	#N/A	#N/A	#N/A	#N/A	#N/A	#N/A	#N/A	#N/A	#N/A	#N/A	#N/A	#N/A	#N/A	#N/A	#N/A	#N/A
692	N6-N6-N6-Trimethyl-L-lysine	C03793	Other	#N/A	#N/A	#N/A	#N/A	#N/A	#N/A	#N/A	#N/A	#N/A	#N/A	#N/A	#N/A	#N/A	#N/A	#N/A	#N/A	#N/A	#N/A	#N/A	#N/A	#N/A	#N/A	#N/A	#N/A	#N/A	#N/A	#N/A	#N/A	#N/A	#N/A	#N/A	#N/A	#N/A	#N/A	#N/A	#N/A	#N/A	#N/A	#N/A	#N/A	#N/A	#N/A	#N/A	#N/A	#N/A	#N/A
693	N-Acetylputrescine	C02714	Other	#N/A	#N/A	#N/A	#N/A	#N/A	#N/A	#N/A	#N/A	#N/A	#N/A	#N/A	#N/A	#N/A	#N/A	#N/A	#N/A	#N/A	#N/A	#N/A	#N/A	#N/A	#N/A	#N/A	#N/A	#N/A	#N/A	#N/A	#N/A	#N/A	#N/A	#N/A	#N/A	#N/A	#N/A	#N/A	#N/A	#N/A	#N/A	#N/A	#N/A	#N/A	#N/A	#N/A	#N/A	#N/A	#N/A
694	2-Deoxystreptidine	C02628	Other	#N/A	#N/A	#N/A	#N/A	#N/A	#N/A	#N/A	#N/A	#N/A	#N/A	#N/A	#N/A	#N/A	#N/A	#N/A	#N/A	#N/A	#N/A	#N/A	#N/A	#N/A	#N/A	#N/A	#N/A	#N/A	#N/A	#N/A	#N/A	#N/A	#N/A	#N/A	#N/A	#N/A	#N/A	#N/A	#N/A	#N/A	#N/A	#N/A	#N/A	#N/A	#N/A	#N/A	#N/A	#N/A	#N/A
695	Apraclonidine	C07668	Other	#N/A	#N/A	#N/A	#N/A	#N/A	#N/A	#N/A	#N/A	#N/A	#N/A	#N/A	#N/A	#N/A	#N/A	#N/A	#N/A	#N/A	#N/A	#N/A	#N/A	#N/A	#N/A	#N/A	#N/A	#N/A	#N/A	#N/A	#N/A	#N/A	#N/A	#N/A	#N/A	#N/A	#N/A	#N/A	#N/A	#N/A	#N/A	#N/A	#N/A	#N/A	#N/A	#N/A	#N/A	#N/A	#N/A
696	Pimpinellin	C09285	Other	#N/A	#N/A	#N/A	#N/A	#N/A	#N/A	#N/A	#N/A	#N/A	#N/A	#N/A	#N/A	#N/A	#N/A	#N/A	#N/A	#N/A	#N/A	#N/A	#N/A	#N/A	#N/A	#N/A	#N/A	#N/A	#N/A	#N/A	#N/A	#N/A	#N/A	#N/A	#N/A	#N/A	#N/A	#N/A	#N/A	#N/A	#N/A	#N/A	#N/A	#N/A	#N/A	#N/A	#N/A	#N/A	#N/A
697	3-Acetyl-6-methoxybenzaldehyde	C10667	Other	#N/A	#N/A	#N/A	#N/A	#N/A	#N/A	#N/A	#N/A	#N/A	#N/A	#N/A	#N/A	#N/A	#N/A	#N/A	#N/A	#N/A	#N/A	#N/A	#N/A	#N/A	#N/A	#N/A	#N/A	#N/A	#N/A	#N/A	#N/A	#N/A	#N/A	#N/A	#N/A	#N/A	#N/A	#N/A	#N/A	#N/A	#N/A	#N/A	#N/A	#N/A	#N/A	#N/A	#N/A	#N/A	#N/A
698	Neomycin	C00384	Other	#N/A	#N/A	#N/A	#N/A	#N/A	#N/A	#N/A	#N/A	#N/A	#N/A	#N/A	#N/A	#N/A	#N/A	#N/A	#N/A	#N/A	#N/A	#N/A	#N/A	#N/A	#N/A	#N/A	#N/A	#N/A	#N/A	#N/A	#N/A	#N/A	#N/A	#N/A	#N/A	#N/A	#N/A	#N/A	#N/A	#N/A	#N/A	#N/A	#N/A	#N/A	#N/A	#N/A	#N/A	#N/A	#N/A
699	Spongouridine	C16745	Other	#N/A	#N/A	#N/A	#N/A	#N/A	#N/A	#N/A	#N/A	#N/A	#N/A	#N/A	#N/A	#N/A	#N/A	#N/A	#N/A	#N/A	#N/A	#N/A	#N/A	#N/A	#N/A	#N/A	#N/A	#N/A	#N/A	#N/A	#N/A	#N/A	#N/A	#N/A	#N/A	#N/A	#N/A	#N/A	#N/A	#N/A	#N/A	#N/A	#N/A	#N/A	#N/A	#N/A	#N/A	#N/A	#N/A
700	(R)-(Homo)3-citrate	C16598	Other	#N/A	#N/A	#N/A	#N/A	#N/A	#N/A	#N/A	#N/A	#N/A	#N/A	#N/A	#N/A	#N/A	#N/A	#N/A	#N/A	#N/A	#N/A	#N/A	#N/A	#N/A	#N/A	#N/A	#N/A	#N/A	#N/A	#N/A	#N/A	#N/A	#N/A	#N/A	#N/A	#N/A	#N/A	#N/A	#N/A	#N/A	#N/A	#N/A	#N/A	#N/A	#N/A	#N/A	#N/A	#N/A	#N/A
[truncated: 111 more columns]

## Sheet: Sheet4
	Condition	Age	Cell Type	pH	Cell #	Fraction	Collection Date	Replicate	Run
1	Fresh	Young	Lin-		500000				r9
2	Fresh	Young	LTHSC		5000				r26
3	Fresh	Young	Lin-		5000				r37
4	Fresh	Old	Lin-		500000				r10
5	Fresh	Old	LTHSC		5000				r17
6	Fresh	Old	Lin-		5000				r8
7	Culture	Young	Lin-	6.9		C			r5
8	Culture	Young	Lin-	7.4		C			r6
9	Culture	Young	HSC	6.9		C			r43
10	Culture	Young	HSC	7.4		C			r41
11	Culture	Old	Lin-	6.9		C			r45
12	Culture	Old	Lin-	7.4		C			r42
13	Culture	Old	HSC	6.9		C			r39
14	Culture	Old	HSC	7.4		C			r33
15	Culture	Young	Lin-	6.9		S			r56
16	Culture	Young	Lin-	7.4		S			r64
17	Culture	Young	HSC	6.9		S			r53
18	Culture	Young	HSC	7.4		S			r49
19	Culture	Old	Lin-	6.9		S			r65
20	Culture	Old	Lin-	7.4		S			r66
21	Culture	Old	HSC	6.9		S			r61
22	Culture	Old	HSC	7.4		S			r54
23	Fresh	Young	Lin-		500000			2	r4
24	Fresh	Young	LTHSC		5000			2	r25
25	Fresh	Young	Lin-		7000			2	r16
26	Fresh	Old	Lin-		500000			2	r38
27	Fresh	Old	LTHSC		7000			2	r29
28	Fresh	Old	Lin-		7000			2	r19
29	Fresh	Young	Lin-		500000			3	r40
30	Fresh	Young	HSC		5000			3	r28
31	Fresh	Young	Lin-		5000			3	r34
32	Fresh	Old	Lin-		500000			3	r3
33	Fresh	Old	HSC		5000			3	r30
34	Fresh	Old	Lin-		5000			3	r35
35	Culture	Young	Lin	6.9		C	13020		r22
36	Culture	Young	Lin	7.4		C	13020		r20
37	Culture	Young	HSC	6.9		C	13020		r32
38	Culture	Young	HSC	7.4		C	13020		r7
39	Culture	Old	Lin	6.9		C	13020		r13
40	Culture	Old	Lin	7.4		C	13020		r27
41	Culture	Old	HSC	6.9		C	13020		r31
42	Culture	Old	HSC	7.4		C	13020		r12
43	Culture	Young	Lin	6.9		C	11620		r21
44	Culture	Young	Lin	7.4		C	11620		r36
45	Culture	Young	HSC	6.9		C	11620		r23
46	Culture	Young	HSC	7.4		C	11620		r11
47	Culture	Old	Lin	6.9		C	11620		r44
48	Culture	Old	Lin	7.4		C	11620		r14
49	Culture	Old	HSC	6.9		C	11620		r15
50	Culture	Old	HSC	7.4		C	11620		r18
51	Culture	Young	Lin	6.9		S	13020		r57
52	Culture	Young	Lin	7.4		S	13020		r59
53	Culture	Young	HSC	6.9		S	13020		r63
54	Culture	Young	HSC	7.4		S	13020		r58
55	Culture	Old	Lin	6.9		S	13020		r68
56	Culture	Old	Lin	7.4		S	13020		r48
57	Culture	Old	HSC	6.9		S	13020		r70
58	Culture	Old	HSC	7.4		S	13020		r50
59	Culture	Young	Lin	6.9		S	11620		r60
60	Culture	Young	Lin	7.4		S	11620		r51
61	Culture	Young	HSC	6.9		S	11620		r62
62	Culture	Young	HSC	7.4		S	11620		r55
63	Culture	Old	Lin	6.9		S	11620		r69
64	Culture	Old	Lin	7.4		S	11620		r52
65	Culture	Old	HSC	6.9		S	11620		r47
66	Culture	Old	HSC	7.4		S	11620		r67
Prerunblank4+
Techmix1+									r2
Techmix2+									r24
Techmix3+									r46
Techmix4+									r71

## Sheet: Aged
																							Pathway	Compound	pH 6.9	pH 7.4		Fresh
													2	24									Nucleotides	ATP	0.942639	4.81796		1
					Fresh	Fresh	Culture	Culture	Culture	Culture	Culture	Culture	Fresh	Fresh									GSH homeostasis	Glutathione disulfide	1.41028	9.85207		1
					Old	Old	Old	Old	Old	Old	Old	Old	Young	Young									Indole and Tryptophan	Indole-3-acetate	0.830236	0.280703		1
					LTHSC	LTHSC	HSC	HSC	HSC	HSC	HSC	HSC	LTHSC	LTHSC									Glycolysis	D-Fructose 1-6-bisphosphate	2.31885	4.29136		1
							6.9	6.9	6.9	7.4	7.4	7.4											Glycolysis	Phosphoenolpyruvate	1.11134	1.87815		1
					5000	7000							5000	5000									AA Catabolism	5-Methylthioadenosine	1.78667	3.89081		1
							Cell	Cell	Cell	Cell	Cell	Cell											Polyamines	Spermidine	3.25692	13.0523		1
								13020	11620		13020	11620											Polyamines	Spermine	2.07649	4.5833		1
N.	compound	CmpdID	Pathway		17	29	39	31	15	33	12	18	26	25						Fresh	pH 6.9	pH 7.4	compound
1	L-alanine	C00041	Amino acids		2163900	649330	541007	241602	346304	290958	218438	548623	3873903	760293	2.3171e+06	1.40662e+06	376305	352673		1	0.267525	0.250725	L-alanine								L-lysine	C00047	Amino acids	13582600	3877531	2868158	740388	1622870	1139962	366047	2801009		8.73007e+06	1.74381e+06	1.43567e+06		1	0.199747	0.164452
2	L-arginine	C00062	Amino acids		9099813	2272610	1784397	468932	1060646	639047	279618	1856632	15434370	2819896	9127133	5.68621e+06	1.10466e+06	925099		1	0.19427	0.162692	L-arginine								L-threonine	C00188	Amino acids	3149224	1147449	875118	216172	460247	405033	156312	660009		2.14834e+06	517179	407118		1	0.240735	0.189504
3	L-asparagine	C00152	Amino acids		551485	148671	139536	13561.1	50850.5	31707.6	12275.8	123331	640668	154261	397464	350078	67982.4	55771.4		1	0.194192	0.159311	L-asparagine								L-valine	C00183	Amino acids	129561800	69102300	47062760	12956710	32295010	21731170	7015062	44553080		99332050	3.07715e+07	24433104		1	0.309784	0.245974
4	L-aspartate	C00049	Amino acids		383694	126885	62280.3	34050.3	42435.1	47719.1	19683	82561.6	626004	146307	386156	255290	46255.3	49987.9		1	0.181187	0.195809	L-aspartate								Indole-3-acetate	C00954	Indole and Tryptophan	9207.79	22061.3	29828	7699.35	1413.85	10120.5	418.283	2627.26		15634.6	12980.4	4388.67		1	0.830236	0.280703
5	L-cysteine	C00097	Amino acids		79112	41136.1	79977	68841.5	58380.2	58590.6	57619.8	97087.1	112680	97198.4	104939	60124	69066.3	71099.2		1	1.14873	1.18254	L-cysteine								5-Methylthioadenosine	C00170	AA Catabolism	11651.7	10257.9	22615.9	30949.4	5152.37	65231	35434.7	27203.3		10954.8	19572.6	42623		1	1.78667	3.89081
6	L-glutamate	C00025	Amino acids		3673980	1045368	783250	244371	497467	482717	239837	818316	6161786	1136924	3649355	2359674	508363	513623		1	0.215438	0.217667	L-glutamate								Putrescine	C00134	Polyamines	21133.6	16054.8	27140.2	37304.8	20036.7	53629.2	59648.2	43599.1		18594.2	28160.6	52292.2		1	1.51448	2.81228
7	L-glutamine	C00064	Amino acids		14745200	4525327	3270787	729181	1699915	1223489	430907	3083729	24909740	5515862	15212801	9.63526e+06	1.89996e+06	1579375		1	0.197188	0.163916	L-glutamine								Spermidine	C00315	Polyamines	178370	376001	939553	1098171	670597	5254912	2899186	2699651		277186	902774	3.61792e+06		1	3.25692	13.0523
8	glycine	C00037	Amino acids		2870265	2846355	2591929	2794732	2554186	2993961	2822220	2967403	3095070	2697793	2.89643e+06	2858310	2646949	2.92786e+06		1	0.926054	1.02433	glycine								Spermine	C00750	Polyamines	47313.6	281593	338529	387156	298770	1261566	377146	622504		164453	341485	753739		1	2.07649	4.5833
9	L-histidine	C00135	Amino acids		2380791	521837	485810	117611	238829	177940	76297	407575	2943841	615021	1.77943e+06	1.45131e+06	280750	220604		1	0.193445	0.152003	L-histidine
10	L-leucine	C00123	Amino acids		285552500	167718800	122910100	39528920	73409430	59875960	18259840	126700700	620720100	199487900	410104000	226635650	78616150	6.82788e+07		1	0.346883	0.301271	L-leucine
11	L-isoleucine	C00407	Amino acids		252368200	203818200	107142300	38400020	70408900	54815460	15846940	125270400	521802400	218309100	370055750	228093200	71983740	6.53109e+07		1	0.315589	0.286334	L-isoleucine
12	L-lysine	C00047	Amino acids		13582600	3877531	2868158	740388	1622870	1139962	366047	2801009	18477520	4086381	1.1282e+07	8.73007e+06	1.74381e+06	1.43567e+06		1	0.199747	0.164452	L-lysine
13	L-methionine	C00073	Amino acids		45727230	26460130	19483650	4898315	11849330	8185872	2455713	17690190	88999720	26893190	57946455	36093680	1.20771e+07	9443925		1	0.334604	0.26165	L-methionine
14	L-phenylalanine	C00079	Amino acids		138557100	105697500	56371810	15666390	35647280	30339260	8514245	75167810	298688800	95094360	196891580	122127300	35895160	38007105		1	0.293916	0.311209	L-phenylalanine
15	L-proline	C00148	Amino acids		28258790	13695160	8520074	1975560	4765546	4304632	1816277	9711019	45610700	14639680	30125190	20976975	5087060	5.27731e+06		1	0.242507	0.251576	L-proline
16	L-serine	C00065	Amino acids		664164	153512	103756	26333	86112.4	53333.9	22330.1	120200	1047977	165852	606914	408838	72067.1	65288.2		1	0.176273	0.159692	L-serine
17	L-threonine	C00188	Amino acids		3149224	1147449	875118	216172	460247	405033	156312	660009	5854168	1455079	3.65462e+06	2.14834e+06	517179	407118		1	0.240735	0.189504	L-threonine
18	L-tryptophan	C00078	Amino acids		51429690	29769330	16125170	5040276	8631143	9415920	2519492	19675970	90945500	27728980	59337240	40599510	9.9322e+06	1.05371e+07		1	0.244638	0.259538	L-tryptophan
19	L-tyrosine	C00082	Amino acids		101267400	63491950	41013910	10051420	22777950	20905470	6045424	34281220	170166100	61408780	115787440	82379675	2.46144e+07	2.04107e+07		1	0.298792	0.247764	L-tyrosine
20	L-valine	C00183	Amino acids		129561800	69102300	47062760	12956710	32295010	21731170	7015062	44553080	232252800	79247540	155750170	99332050	3.07715e+07	24433104		1	0.309784	0.245974	L-valine
21	L-cystine	C00491	Amino acids		514261	122377	90594.8	21001.7	44250.4	29722.9	6622.9	84998.1	741523	123687	432605	318319	51949	40448		1	0.163198	0.127067	L-cystine
22	ATP	C00002	Nucleotides		1255.25	2129.09	957.677	1386.03	2441.61	21275.5	2086.82	1096.15	1385.24	1029.4	1207.32	1692.17	1595.1	8152.81		1	0.942639	4.81796	ATP
23	ADP	C00008	Nucleotides		6136.38	4697.08	1951.68	3608.91	6326.32	6409.74	5318.47	4890.72	4664.41	2761.03	3712.72	5416.73	3962.3	5539.64		1	0.731493	1.02269	ADP
24	AMP	C00020	Nucleotides		0	27865.2	15998.7	23090.1	0	19895.8	0	8694.59	0	9403.53	4701.77	13932.6	13029.6	9530.12		1	0.935188	0.684016	AMP
25	Adenosine	C00212	Nucleotides		6813.73	6656.68	50569.6	9710.03	24707.3	36785.9	4978.67	45582.3	0	0	0	6735.2	28329	29115.6		1	4.2061	4.3229	Adenosine
26	Adenine	C00147	Nucleotides		269680	76986.8	275636	139826	38201.4	460822	143468	295826	177991	107767	142879	173333	151221	300039		1	0.87243	1.73099	Adenine
27	Cytidine	C00475	Nucleotides		37822	5668.24	4064.88	0	0	0	0	3832.89	62563.5	4031.4	33297.4	21745.1	1354.96	1277.63		1	0.0623109	0.0587547	Cytidine
28	Cytosine	C00380	Nucleotides		44432.6	13532.1	9896.04	5161.72	12588.8	10258.7	8883.4	16508.8	86920.7	16856	51888.4	28982.3	9215.53	11883.6		1	0.317971	0.410031	Cytosine
29	Thymine	C00178	Nucleotides		63782.5	54809.7	34558.4	20631.4	10869.8	31454.6	10167	35346.3	134398	47826.3	91112.4	59296.1	22019.9	25656		1	0.371354	0.432676	Thymine
30	UDP	C00015	Nucleotides		175625	326908	284731	281006	204948	329376	149144	221624	246686	260763	253724	251267	256895	233381		1	1.0224	0.928818	UDP
31	UMP	C00105	Nucleotides		0	0	0	0	0	0	0	0	0	0	0	0	0	0		#DIV/0!	#DIV/0!	#DIV/0!	UMP
32	Uracil	C00106	Nucleotides		92837.1	56095.2	20797.8	3640.23	31788.2	18927	16065.9	30180.3	141151	51940.8	96546	74466.2	18742.1	21724.4		1	0.251686	0.291735	Uracil
33	Inosine	C00294	Nucleotides		0	0	6258.78	12566.8	18896.2	19723.7	15687.9	3376.39	0	0	0	0	12573.9	12929.3		#DIV/0!	#DIV/0!	#DIV/0!	Inosine
34	Hypoxanthine	C00262	Nucleotides		3513594	2105460	1767406	545686	1072110	922572	466143	1348784	6558042	2386973	4.47251e+06	2809527	1.1284e+06	912500		1	0.401634	0.324788	Hypoxanthine
35	Xanthosine	C01762	Nucleotides		15272.2	11049.2	2516.23	0	0	0	0	4440.23	33427.5	9483.56	21455.5	13160.7	838.742	1480.08		1	0.0637306	0.112462	Xanthosine
36	Xanthine	C00385	Nucleotides		1300948	673843	527218	143121	305446	261353	82341	434193	1728722	857774	1.29325e+06	987395	325262	259296		1	0.329414	0.262606	Xanthine
37	Urate	C00366	Nucleotides		663251	241978	208466	66123.4	143602	122749	31092.6	258429	1699302	331068	1.01518e+06	452614	139397	137424		1	0.307982	0.303622	Urate
38	5-Hydroxyisourate	C11821	Nucleotides		0	39519.7	25103.5	3717.69	45953.3	25785.8	5526.06	77047.7	308440	0	154220	19759.8	24924.8	36119.9		1	1.26139	1.82794	5-Hydroxyisourate
39	(S)(+)-Allantoin	C02350	Nucleotides		124496	55380.1	37178	4713.93	21969.5	6462.49	0	32352.4	196083	61342.6	128713	89938	21287.1	12938.3		1	0.236687	0.143858	(S)(+)-Allantoin
40	Allantoate	C00499	Nucleotides		105704	20333.1	41015	5923.33	9564.54	9610.43	16948.7	20792.2	156726	36586.3	96656.1	63018.7	18834.3	15783.8		1	0.298869	0.250462	Allantoate
41	Nicotinamide	C00153	Nucleotides		28089750	16815080	12157780	3503462	8001274	6053354	2020770	12786990	55546880	19920020	37733450	22452415	7.88751e+06	6.9537e+06		1	0.351299	0.309709	Nicotinamide
42	UDP-glucose	C00029	Nucleotides		0	0	0	967.25	0	2935.23	2542.09	1717.26	0	0	0	0	322.417	2398.19		#DIV/0!	#DIV/0!	#DIV/0!	UDP-glucose
43	Phosphate	C00009	Phosphates		35082460	58626000	71425480	66192330	64231420	68868060	62872980	60760110	35021860	56306940	45664400	46854230	6.72831e+07	64167050		1	1.43601	1.3695	Phosphate
44	Diphosphate	C00013	Phosphates		17142820	32502230	31076980	36763900	38136600	35533500	43084770	32529820	16684720	35810860	26247790	24822525	3.53258e+07	3.70494e+07		1	1.42314	1.49257	Diphosphate
45	D-Glucose	C00031	Glycolysis		16908980	8458541	5099096	1699255	3255446	2454195	1012087	5514156	24715370	7383430	16049400	1.26838e+07	3.35127e+06	2.99348e+06		1	0.264217	0.236009	D-Glucose
46	D-Hexose-phosphate	C02965	Glycolysis		11479.3	0	9515.28	2918.31	2683.62	8513.61	8845	11160	15465.5	0	7732.74	5739.66	5039.07	9506.2		1	0.877938	1.65623	D-Hexose-phosphate
47	D-Fructose 1-6-bisphosphate	C00354	Glycolysis		1900.46	1703.85	3459.44	5434.34	3642.97	7465.31	8451.57	7284.18	388.93	7718.77	4053.85	1802.15	4178.92	7733.68		1	2.31885	4.29136	D-Fructose 1-6-bisphosphate
48	1-3-Bisphosphoglycerate	C00236	Glycolysis		14899.2	14177.5	6169.93	8617.99	15479	9232.42	9662.78	6994.65	13078.4	8425.17	10751.8	14538.4	10089	8629.95		1	0.693956	0.593599	1-3-Bisphosphoglycerate
49	2/3-Phospho-D-glycerate	C00631	Glycolysis		8034.52	6061.47	2373.59	2739.28	8199.44	6079.68	9221.5	8093.43	5233.2	4141.56	4687.38	7047.99	4437.44	7798.2		1	0.629603	1.10644	2/3-Phospho-D-glycerate
50	Phosphoenolpyruvate	C00074	Glycolysis		1249.47	1093.76	970.264	1900.1	1035.81	1821.21	3347.73	1432.48	2036.52	1981.04	2008.78	1171.62	1302.06	2200.47		1	1.11134	1.87815	Phosphoenolpyruvate
51	Pyruvate	C00022	Glycolysis		4955780	1919551	1234481	359602	605773	455223	242712	1249944	7152998	1900882	4526940	3.43767e+06	733285	649293		1	0.213309	0.188876	Pyruvate
52	Lactate	C01432	Glycolysis		8642425	4423928	2838568	1218885	2460360	1433374	736456	3253513	12176760	4243608	8210184	6.53318e+06	2.1726e+06	1.80778e+06		1	0.332549	0.276708	Lactate
53	Maltose/Sucrose	C00208	Other sugars		4051.48	6492.78	1886.56	10736.8	0	1883.21	2411	0	14045.2	2448.44	8246.81	5272.13	4207.79	1431.4		1	0.79812	0.271504	Maltose/Sucrose
54	D-Ribose	C00121	Other sugars		400561	176904	124560	42514	71203.1	45772.9	22476.5	119551	623114	152335	387724	288733	79425.8	62600		1	0.275084	0.21681	D-Ribose
55	Citrate	C00158	TCA cycle		1689030	760371	517256	186016	313840	274101	300366	569825	2699381	685691	1.69254e+06	1.2247e+06	339038	381431		1	0.276833	0.311448	Citrate
56	2-Oxoglutarate	C00026	TCA cycle		110008	63296.6	117143	28585.1	56405.1	72776.1	32914.2	154313	181637	73623.9	127630	86652.2	67377.7	86667.7		1	0.777565	1.00018	2-Oxoglutarate
57	Succinate	C00042	TCA cycle		1448660	879900	487017	169260	292440	217169	104804	469388	2304497	741110	1.5228e+06	1.16428e+06	316239	263787		1	0.271618	0.226567	Succinate
58	Fumarate	C00122	TCA cycle		57756.2	12917.9	17467.6	8165.39	8681.64	10567	4687.94	19026.6	100322	11091.2	55706.6	35337.1	11438.2	11427.2		1	0.323689	0.323377	Fumarate
59	Malate	C00149	TCA cycle		738933	335754	243604	96918.8	129547	179411	92248.7	276298	1289499	330677	810088	537343	156690	182652		1	0.291602	0.339918	Malate
60	2-Hydroxyglutarate	C02630	Alternative Carboxylic acids		152806	56920.1	35874.2	10030.9	22284.9	8701.69	6828.49	53514.5	166940	57735.3	112338	104863	22730	23014.9		1	0.216759	0.219475	2-Hydroxyglutarate
61	Itaconate	C00490	Alternative Carboxylic acids		179141	188178	126792	42541.7	69281.5	60002.6	26702.1	89978.2	231283	145146	188214	183659	79538.5	58894.3		1	0.433076	0.320672	Itaconate
62	Pentose phosphates (isobars)	C00199	Pentose Phosphate Pathway		52669.3	15531.2	5024.89	610.751	5566.41	7672.38	439.679	10119.6	75313	9063.02	42188	34100.2	3734.02	6077.23		1	0.109501	0.178217	Pentose phosphates (isobars)
63	Glutathione	C00051	GSH homeostasis		0	0	7447.21	17183	35516.9	2220.11	9041.83	0	0	0	0	0	20049	3753.98		#DIV/0!	#DIV/0!	#DIV/0!	Glutathione
64	Glutathione disulfide	C00127	GSH homeostasis		0	5858.32	9167.64	3225.18	0	51746.5	26247	8581.39	0	3939.73	1969.87	2929.16	4130.94	28858.3		1	1.41028	9.85207	Glutathione disulfide
65	5-Oxoproline	C01879	GSH homeostasis		75481790	55692700	42979120	13066450	25797980	23786690	7446932	45048650	142465700	47807530	95136615	65587245	2.72812e+07	25427424		1	0.415953	0.387689	5-Oxoproline
66	S-Glutathionyl-L-cysteine	C05526	GSH homeostasis		0	0	0	0	0	4390.91	0	4463.07	0	0	0	0	0	2951.33		#DIV/0!	#DIV/0!	#DIV/0!	S-Glutathionyl-L-cysteine
67	Ascorbate	C00072	GSH homeostasis		566951	193471	112479	39118.5	73437.9	104046	6645.63	62145.3	589334	268422	428878	380211	75011.7	57612.3		1	0.197289	0.151527	Ascorbate
68	Dehydroascorbate	C05422	GSH homeostasis		25085	8798.44	10590.2	1776.76	4310.54	1650.78	2993.62	10393.1	42994.6	11496.1	27245.3	16941.7	5559.16	5012.51		1	0.328134	0.295868	Dehydroascorbate
69	gamma-L-Glutamyl-L-cysteine	C00669	Gamma-glutamyls		27369.8	4763.56	0	0	0	0	3044.21	12069.7	53051.5	4206.52	28629	16066.7	0	5037.98		1	0	0.313567	gamma-L-Glutamyl-L-cysteine
70	(5-L-Glutamyl)-L-glutamine	C05283	Gamma-glutamyls		20686.1	4636.95	0	0	0	0	0	4031.36	56071.4	6470.49	31271	12661.5	0	1343.79		1	0	0.106131	(5-L-Glutamyl)-L-glutamine
71	L-Homocysteine	C00155	Serine biosynthesis and one-carbon metabolism		15255	2803.62	0	0	0	0	0	0	26578.4	10286	18432.2	9029.33	0	0		1	0	0	L-Homocysteine
72	Dimethylglycine	C01026	Serine biosynthesis and one-carbon metabolism		113131	88536.3	67359.5	66478.3	78998.2	65593.2	0	82329.1	163853	77244.2	120549	100834	70945.3	49307.5		1	0.703587	0.488998	Dimethylglycine
73	Betaine	C00719	Serine biosynthesis and one-carbon metabolism		129561800	8387140	6571290	1377806	3277319	3270307	1172942	6800088	232252800	9545213	1.20899e+08	68974470	3.74214e+06	3747779		1	0.054254	0.0543357	Betaine
74	S-Adenosyl-L-homocysteine	C00021	Serine biosynthesis and one-carbon metabolism		16870	0	0	0	0	0	0	0	49238.9	0	24619.4	8435.01	0	0		1	0	0	S-Adenosyl-L-homocysteine
75	S-Adenosyl-L-methionine	C00019	Serine biosynthesis and one-carbon metabolism		0	0	0	0	0	0	0	0	0	0	0	0	0	0		#DIV/0!	#DIV/0!	#DIV/0!	S-Adenosyl-L-methionine
76	Ornithine	C01602	Urea cycle		218051	68295.6	50765.4	35966	39957.4	30359.3	36546.6	69165.2	333345	88300.1	210823	143173	42229.6	45357		1	0.294955	0.316799	Ornithine
77	L-Citrulline	C00327	Urea cycle		72065.5	14608.6	6906.37	11156.7	10441.2	17362.7	0	10110.8	136285	24630.2	80457.6	43337.1	9501.43	9157.82		1	0.219245	0.211316	L-Citrulline
78	5-Methylthioadenosine	C00170	AA Catabolism		11651.7	10257.9	22615.9	30949.4	5152.37	65231	35434.7	27203.3	11691.1	7141.15	9416.15	10954.8	19572.6	42623		1	1.78667	3.89081	5-Methylthioadenosine
79	Putrescine	C00134	Polyamines		21133.6	16054.8	27140.2	37304.8	20036.7	53629.2	59648.2	43599.1	9388.49	16587.5	12988	18594.2	28160.6	52292.2		1	1.51448	2.81228	Putrescine
80	Spermidine	C00315	Polyamines		178370	376001	939553	1098171	670597	5254912	2899186	2699651	204731	366086	285409	277186	902774	3.61792e+06		1	3.25692	13.0523	Spermidine
81	Spermine	C00750	Polyamines		47313.6	281593	338529	387156	298770	1261566	377146	622504	59702.5	208613	134158	164453	341485	753739		1	2.07649	4.5833	Spermine
82	Carnosine	C00386	Arginine and proline metabolism		34005.7	0	0	0	0	0	0	0	35135.6	0	17567.8	17002.9	0	0		1	0	0	Carnosine
83	5-Guanidino-2-oxopentanoate	C03771	Arginine and proline metabolism		12172.8	15051.9	12012	4507.69	17708.8	6832.81	0	32023.6	13010.1	14174.7	13592.4	13612.3	11409.5	12952.1		1	0.838174	0.951499	5-Guanidino-2-oxopentanoate
84	Phosphocreatine	C02305	Arginine and proline metabolism		5242.62	0	5151.07	0	0	4918.67	0	0	12209.2	5518.33	8863.75	2621.31	1717.02	1639.56		1	0.655025	0.625472	Phosphocreatine
85	Creatine	C00300	Arginine and proline metabolism		5224666	3605709	1776194	617404	1139937	845141	428403	2850477	7491810	3223424	5357617	4.41519e+06	1.17785e+06	1.37467e+06		1	0.266771	0.311351	Creatine
86	Creatinine	C00791	Arginine and proline metabolism		3420155	2265348	1481334	192511	659853	618772	149087	2179054	5075638	2658470	3867054	2.84275e+06	777899	982304		1	0.273643	0.345547	Creatinine
87	4-Acetamidobutanoate	C02946	Arginine and proline metabolism		63085	58430.6	38655.8	26784.1	41820.4	40392.2	46367.8	57856.1	112398	30270.5	71334.1	60757.8	35753.4	48205.4		1	0.588458	0.793402	4-Acetamidobutanoate
88	Pantothenate	C00864	Panthothenate metabolism		4916700	2424000	1606264	450728	943629	863171	252735	1176598	9101565	2726607	5914086	3670350	1.00021e+06	764168		1	0.27251	0.2082	Pantothenate
89	Taurine	C00245	Sulfur metabolism		38457.2	8897.41	26787.2	12144.6	7070.78	50014.3	29088.7	39516.7	37380.5	7181.18	22280.8	23677.3	15334.2	39539.9		1	0.647633	1.66995	Taurine
90	L-Methionine S-oxide	C02989	Sulfur metabolism		91272.6	93848	86632.4	49744	75461.4	72419.7	53451.1	89056.1	136108	88955.5	112532	92560.3	70612.6	71642.3		1	0.762883	0.774007	L-Methionine S-oxide
91	5-Hydroxyindoleacetate	C05635	Indole and Tryptophan		27729.1	14700.5	4916.53	2752.89	4403.69	3067.34	0	12508.1	52673.3	19132.3	35902.8	21214.8	4024.37	5191.82		1	0.189697	0.244726	5-Hydroxyindoleacetate
92	3-Methyldioxyindole	C05834	Indole and Tryptophan		65711.6	41792.4	29169.9	13603.9	21842.5	15922.5	8662.72	29924.6	108597	37713.1	73154.9	53752	21538.8	18169.9		1	0.400706	0.338033	3-Methyldioxyindole
93	Indole-3-acetate	C00954	Indole and Tryptophan		9207.79	22061.3	29828	7699.35	1413.85	10120.5	418.283	2627.26	34318	16552.6	25435.3	15634.6	12980.4	4388.67		1	0.830236	0.280703	Indole-3-acetate
94	6-Hydroxykynurenic acid	C08480	Indole and Tryptophan		0	0	0	0	0	0	0	0	0	0	0	0	0	0		#DIV/0!	#DIV/0!	#DIV/0!	6-Hydroxykynurenic acid
95	Kynurenine	C00328	Indole and Tryptophan		96596.4	91668	45641.9	5171.62	33085	29540.5	3660.62	41644.1	188881	75182.6	132032	94132.2	27966.2	24948.4		1	0.297095	0.265036	Kynurenine
96	N-formyl kynurenine	C02700	Indole and Tryptophan		24298.7	82454.5	50262	21715.8	19745.3	28580.5	3284.23	21730	68670.1	48986.7	58828.4	53376.6	30574.4	17864.9		1	0.572805	0.334695	N-formyl kynurenine
97	1D-myo-Inositol 1-4-bisphosphate	C01220	Inositol		1900.46	1703.85	3459.44	5434.34	3642.97	7465.31	8451.57	7284.18	0	7718.77	3859.38	1802.15	4178.92	7733.68		1	2.31885	4.29136	1D-myo-Inositol 1-4-bisphosphate
98	sn-glycero-3-Phosphoethanolamine	C01233	Glycerophospholipid biosynthesis		5991.37	2154.42	0	1173.03	2740.04	895.601	1322.84	4806.65	10020	3577.89	6798.92	4072.9	1304.35	2341.7		1	0.320252	0.574946	sn-glycero-3-Phosphoethanolamine
99	Phosphoethanolamine	C00346	Glycerophospholipid biosynthesis		36185.6	0	0	0	0	0	0	0	51457.2	0	25728.6	18092.8	0	0		1	0	0	Phosphoethanolamine
100	CDP-ethanolamine	C00570	Glycerophospholipid biosynthesis		2616.05	0	0	0	0	0	0	0	4472	639.157	2555.58	1308.03	0	0		1	0	0	CDP-ethanolamine
101	CDP-choline	C00307	Glycerophospholipid biosynthesis		8326.82	2235.98	1925.84	0	0	0	0	1264.43	8959.92	0	4479.96	5281.4	641.945	421.476		1	0.121548	0.0798039	CDP-choline
102	Acetoacetate	C00164	Ketone Body		2473555	1183384	913462	290670	470857	388161	188246	814474	2985965	1104427	2045196	1.82847e+06	558329	463627		1	0.305353	0.25356	Acetoacetate
103	Beta Hydroxybutyrate	C01089	Ketone Body		117739	47088.6	35146	34649.8	62920.7	25363.3	23462.9	46139.2	116289	49993.5	83141.3	82413.8	44238.8	31655.1		1	0.536789	0.3841	Beta Hydroxybutyrate
104	L-Carnitine	C00318	Carnitine and fatty acid metabolsim		1869096	1460576	813033	215893	554779	630162	314207	976388	3065445	1434572	2.25001e+06	1664836	527902	640252		1	0.317089	0.384574	L-Carnitine
105	Acetylcarnitine	HMDB0000201	Carnitine and fatty acid metabolsim		748194	626586	352935	168247	298688	294899	107349	331958	1528972	679394	1.10418e+06	687390	273290	244736		1	0.397577	0.356036	Acetylcarnitine
106	Butyrylcarnitine	HMDB0002013	Carnitine and fatty acid metabolsim		357496	191102	116438	28312.8	96963.6	73499.5	15136.9	139732	694069	225048	459558	274299	80571.6	76122.7		1	0.293737	0.277517	Butyrylcarnitine
107	Isovalerylcarnitine	HMDB0000688	Carnitine and fatty acid metabolsim		163354	125619	86744.2	50623.3	121914	56899.5	32869.4	70784.4	388971	136870	262921	144486	86427.1	53517.7		1	0.598168	0.3704	Isovalerylcarnitine
108	Methylmalonylcarnitine	HMDB0013133	Carnitine and fatty acid metabolsim		104488	91638.5	47080.7	28040.7	100925	25526	7973.87	168388	254816	35803	145309	98063.4	58682.2	67295.8		1	0.59841	0.686248	Methylmalonylcarnitine
109	Octenoylcarnitine	HMDB0013324	Carnitine and fatty acid metabolsim		33279.7	24874.2	24625.7	100161	94012.6	33284	19002.9	12821.5	51833.6	22286.5	37060.1	29077	72933	21702.8		1	2.50828	0.746393	Octenoylcarnitine
110	Hydroxyoctanoyl carnitine	HMDB0061634	Carnitine and fatty acid metabolsim		9104.07	9563.11	53122.5	9265.34	10673.2	19818.4	10919.4	10490	17447.5	11544.9	14496.2	9333.59	24353.7	13742.6		1	2.60925	1.47238	Hydroxyoctanoyl carnitine
111	Octanoic acid	C06423	Saturated Fatty acids		6918478	1631598	2907057	916544	1825529	750217	1144203	1340138	20441200	8730851	1.4586e+07	4275038	1.88304e+06	1.07819e+06		1	0.440474	0.252205	Octanoic acid
112	Decanoic acid	C01571	Saturated Fatty acids		937183	803982	685871	695450	1639494	434854	298364	871563	942048	763115	852582	870583	1.00694e+06	534927		1	1.15663	0.614447	Decanoic acid
113	Dodecanoic acid	C02679	Saturated Fatty acids		844400	722954	654428	658334	991847	317840	223932	907422	1124334	1001373	1.06285e+06	783677	768203	483065		1	0.980255	0.616408	Dodecanoic acid
114	Tetradecanoic acid	C06424	Saturated Fatty acids		1475534	879284	1824988	1036011	1118481	641875	528398	1231907	2512710	1507641	2.01018e+06	1.17741e+06	1.32649e+06	800726		1	1.12662	0.680075	Tetradecanoic acid
115	Hexadecanoic acid	C00249	Saturated Fatty acids		5568994	7547332	6569312	4710016	3633520	3068921	3682446	4297058	20737860	11313470	16025665	6558163	4.97095e+06	3.68281e+06		1	0.757979	0.561561	Hexadecanoic acid
116	Octadecanoic acid	C01530	Saturated Fatty acids		3896038	1901517	2604526	1408168	1395781	1217854	1409051	1706862	6543276	4980906	5762091	2.89878e+06	1802825	1444589		1	0.621926	0.498344	Octadecanoic acid
117	Tetradecenoic acid	C08322	Monounsaturated Fatty Acids		200660	111229	242944	149119	242882	60718.8	38280.5	184384	270488	173586	222037	155945	211648	94461		1	1.3572	0.605734	Tetradecenoic acid
118	Hexadecenoic acid	C08362	Monounsaturated Fatty Acids		535690	410766	741664	346020	352895	295358	171221	468012	837640	574769	706204	473228	480193	311531		1	1.01472	0.658309	Hexadecenoic acid
119	Octadecenoic acid	C00712	Monounsaturated Fatty Acids		515494	632020	461760	378695	366986	312334	311036	405764	999074	879666	939370	573757	402480	343044		1	0.701483	0.597892	Octadecenoic acid
120	Octadecadienoic acid	C01595	Poly-unsaturated Fatty Acids		87049.3	138008	100913	69503.3	67549.3	43621.7	76492	85448.5	184182	159673	171927	112529	79321.8	68520.8		1	0.704904	0.608919	Octadecadienoic acid
121	Octadecatrienoic acid	C06427	Poly-unsaturated Fatty Acids		2410.51	2907.71	3784.61	1569.41	2303.96	1695.95	1216.18	2218.45	6514.97	3197.31	4856.14	2659.11	2552.66	1710.19		1	0.959969	0.643146	Octadecatrienoic acid
122	Eicosatetraenoic acid	C00219	Poly-unsaturated Fatty Acids		81246.5	54106	42041.8	9689.17	8576.9	10239.3	9804.62	32286.8	252141	65402.2	158772	67676.3	20102.6	17443.5		1	0.297041	0.25775	Eicosatetraenoic acid
123	Eicosapentaenoic acid	C06428	Poly-unsaturated Fatty Acids		7601.02	6608.85	11278.5	5662.16	5505.32	6493.81	6552.17	8169.8	9475.6	8847.69	9161.65	7104.94	7481.98	7071.93		1	1.05307	0.995354	Eicosapentaenoic acid
124	Docosahexaenoic acid	C06429	Poly-unsaturated Fatty Acids		46736.9	44172.4	12722.7	2838.13	1282.38	3684.07	3285.84	10738	96647.2	24569.4	60608.3	45454.7	5614.41	5902.65		1	0.123517	0.129858	Docosahexaenoic acid
125	(8Z-11Z-14Z)-Icosatrienoic acid	C03242	Essential fatty acids		12328.6	10622.7	5284.78	3069.69	0	655.064	0	3857.86	32956.7	15330.5	24143.6	11475.6	2784.82	1504.31		1	0.242673	0.131087	(8Z-11Z-14Z)-Icosatrienoic acid
126	(7Z-10Z-13Z-16Z-19Z)-Docosa-7-10-13-16-19-pentaenoic acid	C16513	Essential fatty acids		17258.9	12572.7	7634.81	887.687	1189.61	2106.16	1480.28	3421.18	50198.1	21477.8	35838	14915.8	3237.37	2335.87		1	0.217042	0.156604	(7Z-10Z-13Z-16Z-19Z)-Docosa-7-10-13-16-19-pentaenoic acid
127	9(S)-HODE	C14767	Arachidonate metabolism		12077.2	8571	8546.6	8124.5	7744.73	8907.87	8839.08	9665.38	7769.18	6609.73	7189.45	10324.1	8138.61	9137.44		1	0.788312	0.885059	9(S)-HODE
128	HETE	C04805	Arachidonate metabolism		929.91	1026.48	18958.9	5418.1	3395.04	3697.6	5063.44	10147.4	1646.58	2409.55	2028.06	978.197	9257.35	6302.81		1	9.46369	6.44329	HETE
129	Prostaglandin D2/Thromboxane A2 (isobars)	C00696	Arachidonate metabolism		126329	161331	151551	100679	95135.9	74217.3	86283.8	89866.6	349916	228748	289332	143830	115789	83455.9		1	0.805039	0.58024	Prostaglandin D2/Thromboxane A2 (isobars)
130	Prostaglandin E2	C00584	Arachidonate metabolism		32011.1	27980.4	43547.4	25573.8	31547.4	35210.5	38504.6	28605.9	34064.1	36460.2	35262.1	29995.8	33556.2	34107		1	1.1187	1.13706	Prostaglandin E2
131	3-Phospho-D-glyceroyl phosphate	C00236	Other		14899.2	14177.5	6169.93	8617.99	15479	9232.42	9662.78	6994.65	13078.4	8425.17	10751.8	14538.4	10089	8629.95		1	0.693956	0.593599	3-Phospho-D-glyceroyl phosphate
					1.45637e+09	9.18988e+08	6.37041e+08	2.7491e+08	4.35091e+08	3.80578e+08	2.00579e+08	6.63765e+08	2.78721e+09	9.76183e+08	1.8817e+09	1.18768e+09	4.49014e+08	4.14974e+08		1	0.37806	0.349399
					33443.2	21103.1	14628.7	6312.88	9991.2	8739.38	4605.98	15242.3	64004	22416.5	43210.3	27273.2	10310.9	9529.24		1	0.37806	0.349399
